# Supplementary material for: Dynamic genomic architecture of mutualistic cooperation in a wild population of Mesorhizobium
Source: ISME J. 2018 Sep 14;13(2):301–15. doi: 10.1038/s41396-018-0266-y (PMC6331556; doi:10.1038/s41396-018-0266-y)
Supplement: Supplementary file 7 — Table S1 [file 41396_2018_266_MOESM7_ESM.xlsx]

## Sheet: Table_S1_real
ID	Abbreviated.ID1	Abbreviated.ID2	Site	Reserve	Soil	Focal.Clade	Number.Symbiosis.Genes	Symbiois.Island	Total.Genes	Total.Assembly.Size.bp	Latitude	Longitude	Number contigs	Max Contig.bp	N50	Total Number Reads Generated	Number Reads Used In Assembly	Percent Reads Used In Asembly	Total Bases Used In Assembly	Average Sequencing Depth
L103C105A0	NM1	C105A	103	M	N	TRUE	51	TRUE	5174	6525307	38.8253	-122.349	51	1274071	472441	6583576	6402426	0.972485	486584376	74.5688
L103C119B0	NM2	C119B	103	M	N	TRUE	53	TRUE	5143	6729675	38.8253	-122.349	77	706415	346647	4421788	4330790	0.979421	329140040	48.9088
L103C120A0	NM3	C120A	103	M	N	TRUE	48	TRUE	5123	6614637	38.8253	-122.349	47	653124	393047	3736742	3617980	0.968218	274966480	41.5694
L103C131B0	NM4	C131B	103	M	N	TRUE	52	TRUE	5146	6592704	38.8253	-122.349	69	820706	234115	6267524	6130050	0.978066	465883800	70.6666
L103C565B0	NM5	C565B	103	M	N	TRUE	5	FALSE	4883	6150419	38.8253	-122.349	28	1959427	710215	5436332	5312180	0.977163	403725680	65.642
L2C054A000	SM1	C054A	2	M	S	TRUE	51	TRUE	4966	6399216	38.8472	-122.377	44	850441	461734	9260752	8846324	0.955249	672320624	105.063
L2C066B000	SM2	C066B	2	M	S	TRUE	52	TRUE	5009	6640835	38.8472	-122.377	60	1916008	309844	5633676	5478422	0.972442	416360072	62.6969
L2C067A000	SM3	C067A	2	M	S	TRUE	51	TRUE	5098	6699033	38.8472	-122.377	89	1011726	352752	4461308	4308434	0.965733	327440984	48.8788
L2C084A000	SM4	C084A	2	M	S	FALSE	47	TRUE	5165	6650459	38.8472	-122.377	78	1003201	365146	5342338	5142516	0.962597	390831216	58.7676
L2C085B000	SM5	C085B	2	M	S	TRUE	52	TRUE	5071	6605576	38.8472	-122.377	46	2511993	559086	5693940	5561198	0.976687	422651048	63.984
L2C089B000	SM6	C089B	2	M	S	TRUE	49	TRUE	5179	6713041	38.8472	-122.377	40	884395	379869	6040548	5901008	0.976899	448476608	66.8068
L48C026A00	SM7	C026A	48	M	S	FALSE	48	TRUE	4501	7791389	38.8626	-122.362	144	567974	240493	13894252	13304388	0.957546	1011133488	129.776
LNHC209A00	NH1	C209A	NH	H	N	FALSE	46	TRUE	5347	6656930	38.986	-123.074	74	901598	483388	7018914	6851344	0.976126	520702144	78.2196
LNHC220B00	NH2	C220B	NH	H	N	FALSE	48	TRUE	5392	6664295	38.986	-123.074	49	887364	330582	7611304	7449816	0.978783	566186016	84.9581
LNHC221B00	NH3	C221B	NH	H	N	FALSE	48	TRUE	5640	6759006	38.986	-123.074	69	535015	262262	4501678	4402866	0.97805	334617816	49.507
LNHC229A00	NH4	C229A	NH	H	N	FALSE	48	TRUE	5407	6899148	38.986	-123.074	273	856491	349504	6834530	6654304	0.97363	505727104	73.3028
LNHC232B00	NH5	C232B	NH	H	N	FALSE	48	TRUE	5698	6991464	38.986	-123.074	81	643366	228737	4726394	4624544	0.978451	351465344	50.2706
LNHC252B00	NH6	C252B	NH	H	N	FALSE	48	TRUE	5129	6818843	38.986	-123.074	190	576249	188469	6601028	6349490	0.961894	482561240	70.7688
LNJC372A00	NJ1	C372A	NJ	J	N	TRUE	53	TRUE	5086	6526986	37.4039	-122.239	51	786142	467773	6841820	6682404	0.9767	507862704	77.8097
LNJC374B00	NJ2	C374B	NJ	J	N	TRUE	53	TRUE	5069	6527592	37.4039	-122.239	56	1119771	679135	6994518	6746350	0.96452	512722600	78.547
LNJC380A00	NJ3	C380A	NJ	J	N	TRUE	4	FALSE	4752	5758996	37.4039	-122.239	46	855911	347223	5701858	5479088	0.96093	416410688	72.3061
LNJC384A00	NJ4	C384A	NJ	J	N	TRUE	52	TRUE	5070	6535013	37.4039	-122.239	56	811534	331058	5469648	5299614	0.968913	402770664	61.6327
LNJC386A00	NJ5	C386A	NJ	J	N	TRUE	4	FALSE	4843	6180163	37.4039	-122.239	34	1368870	520090	7013570	6833770	0.974364	519366520	84.0377
LNJC391B00	NJ6	C391B	NJ	J	N	TRUE	52	TRUE	5005	6391309	37.4039	-122.239	45	722128	532838	6192206	5986132	0.96672	454946032	71.182
LNJC394B00	NJ7	C394B	NJ	J	N	TRUE	52	TRUE	5064	6525223	37.4039	-122.239	41	2110159	538644	6635824	6495380	0.978835	493648880	75.6524
LNJC395A00	NJ8	C395A	NJ	J	N	TRUE	51	TRUE	4977	6336229	37.4039	-122.239	60	1102762	569628	6715942	6539808	0.973774	497025408	78.4418
LNJC398B00	NJ9	C398B	NJ	J	N	TRUE	4	FALSE	4776	5966661	37.4039	-122.239	40	1788604	911609	5707720	5585620	0.978608	424507120	71.1465
LNJC399B00	NJ10	C399B	NJ	J	N	TRUE	49	TRUE	5109	6530934	37.4039	-122.239	40	1617749	637401	5376004	5253186	0.977154	399242136	61.1309
LNJC403B00	NJ11	C403B	NJ	J	N	TRUE	5	FALSE	4936	5952851	37.4039	-122.239	41	1465418	725821	5777940	5646992	0.977337	429171392	72.0951
LNJC405B00	NJ12	C405B	NJ	J	N	TRUE	49	TRUE	5100	6638522	37.4039	-122.239	69	765605	330877	6467070	6321494	0.97749	480433544	72.3706
LSHC412B00	SH1	C412B	SH	H	S	TRUE	38	TRUE	5064	6525461	38.986	-123.069	49	972458	311155	11347274	10817842	0.953343	822155992	125.992
LSHC414A00	SH2	C414A	SH	H	S	TRUE	51	TRUE	5079	6575818	38.986	-123.069	40	1267296	560914	5079910	4891336	0.962878	371741536	56.5316
LSHC416B00	SH3	C416B	SH	H	S	TRUE	51	TRUE	5250	6646623	38.986	-123.069	55	849707	369291	8837272	8563302	0.968998	650810952	97.916
LSHC420B00	SH4	C420B	SH	H	S	FALSE	52	TRUE	4988	7053301	38.986	-123.069	90	806340	188992	6706010	6576442	0.980679	499809592	70.8618
LSHC422A00	SH5	C422A	SH	H	S	TRUE	51	TRUE	5172	6651459	38.986	-123.069	56	831208	293254	4701702	4552288	0.968221	345973888	52.0147
LSHC424B00	SH6	C424B	SH	H	S	TRUE	51	TRUE	5214	6652510	38.986	-123.069	57	1011208	337794	8492166	8309448	0.978484	631518048	94.9293
LSHC426A00	SH7	C426A	SH	H	S	TRUE	49	TRUE	5127	6492400	38.986	-123.069	59	803959	499907	5397802	5252184	0.973023	399165984	61.482
LSHC432A00	SH8	C432A	SH	H	S	TRUE	8	FALSE	4806	5992538	38.986	-123.069	21	1706262	689518	4324484	4224882	0.976968	321091032	53.5818
LSHC440A00	SH9	C440A	SH	H	S	TRUE	52	TRUE	5138	6474205	38.986	-123.069	74	1437141	377360	7042572	6865700	0.974885	521793200	80.5957
LSHC440B00	SH10	C440B	SH	H	S	TRUE	52	TRUE	5143	6467583	38.986	-123.069	52	1746510	326130	4907046	4798144	0.977807	364658944	56.3826
LSJC255A00	SJ1	C255A	SJ	J	S	TRUE	52	TRUE	5139	6815160	37.4056	-122.227	67	878712	288976	6367840	6201992	0.973955	471351392	69.1622
LSJC264A00	SJ2	C264A	SJ	J	S	TRUE	36	TRUE	4999	6606566	37.4056	-122.227	171	363922	170174	4086742	3921896	0.959663	298064096	45.1163
LSJC265A00	SJ3	C265A	SJ	J	S	TRUE	51	TRUE	5241	6809934	37.4056	-122.227	98	312331	157039	4348450	4218344	0.97008	320594144	47.0774
LSJC268A00	SJ4	C268A	SJ	J	S	TRUE	52	TRUE	5080	6643889	37.4056	-122.227	60	2206250	362919	4991220	4806194	0.96293	365270744	54.9785
LSJC269B00	SJ5	C269B	SJ	J	S	TRUE	50	TRUE	5110	6560032	37.4056	-122.227	46	964537	516231	5409762	5285834	0.977092	401723384	61.238
LSJC277A00	SJ6	C277A	SJ	J	S	TRUE	51	TRUE	5085	6502509	37.4056	-122.227	61	549982	219981	6441884	6304226	0.978631	479121176	73.6825
LSJC280B00	SJ7	C280B	SJ	J	S	FALSE	49	TRUE	5037	7032175	37.4056	-122.227	120	553837	220159	4451012	4283012	0.962256	325508912	46.2885
LSJC285A00	SJ8	C285A	SJ	J	S	TRUE	51	TRUE	5217	6707261	37.4056	-122.227	122	297229	128926	5242312	5066092	0.966385	385022992	57.4039

## Sheet: MetaData
Column	Explanation
ID	Strain identifier in Genbank and Porter & Rice (2013)
Abbreviated.ID1	Short ID 1
Abbreviated.ID2	Short ID 2
Site	Site within a reserve from which a strain was collected
Reserve	Reserve at which a strain was collected
Soil	Soil type from which a strain was collected
Focal.Clade	Whether a strain was found to be part of a recombining focal population in Porter et al 2017
Number.Symbiosis.Genes	Number of high confidence symbiosis genes
Symbiois.Island	Whether a strain contains the putative symbiosis island		34	884
Total.Genes	The number of genes identified in the strain, excluding singleton genes
Total.Assembly.Size.bp	The number of base pairs total in an assembly
Latitude	Collection latitude
Longitude	Collection longitude
Number contigs	Total number of contigs in a strain's assembly
Max Contig.bp	Size of largest contig in base pairs
N50	Size of the smallest contig in the set of contigs which contains 50% of the genome
Total Number Reads Generated	Number of Illumina reads for the strain
Number Reads Used In Assembly	Number of Illumina reads for the strain that were used in the draft genome assembly
Percent Reads Used In Asembly	Percent of Illumina reads for the strain that were used in the draft genome assembly
Total Bases Used In Assembly	Number of base pairs in the draft genome assembly
Average Sequencing Depth	Average sequencing depth across the assembly
