# Supplementary material for: Dynamic genomic architecture of mutualistic cooperation in a wild population of Mesorhizobium
Source: ISME J. 2018 Sep 14;13(2):301–15. doi: 10.1038/s41396-018-0266-y (PMC6331556; doi:10.1038/s41396-018-0266-y)
Supplement: Supplementary file 8 — Table S2 [file 41396_2018_266_MOESM8_ESM.xlsx]

## Sheet: Table_S1_real
ID	Reserve	Soil	Latitude	Longitude
SJ1C11	Jasper Ridge, CA	serpentine soil	37.4056	-122.227
NM43H2	McLaughlin Reserve, CA	non-serpentine soil	38.8626	-122.362
SH1E11	Hopland Research and Extension Center, CA	serpentine soil	38.986	-123.069

## Sheet: MetaData
Column	Explanation
ID	Inbred line of Acmispon wrangelianus
Reserve	Natural reserve from which the line was originally collected
Soil	Soil type from which the line was originally collected
Latitude	Collection latitude
Longitude	Collection longitude
