# Supplementary material for: Dynamic genomic architecture of mutualistic cooperation in a wild population of Mesorhizobium
Source: ISME J. 2018 Sep 14;13(2):301–15. doi: 10.1038/s41396-018-0266-y (PMC6331556; doi:10.1038/s41396-018-0266-y)
Supplement: Supplementary file 9 — Table S3 [file 41396_2018_266_MOESM9_ESM.xlsx]

## Sheet: Results
count (focal_SI+)	Mloti Island?	Laranjo?	Haskett?	near-core SI cluster	Gene	Description	NM1_chr	NM1_start	NM1_end	NM1_strand	NM2_chr	NM2_start	NM2_end	NM2_strand	NM3_chr	NM3_start	NM3_end	NM3_strand	NM4_chr	NM4_start	NM4_end	NM4_strand	SM1_chr	SM1_start	SM1_end	SM1_strand	SM2_chr	SM2_start	SM2_end	SM2_strand	SM3_chr	SM3_start	SM3_end	SM3_strand	SM5_chr	SM5_start	SM5_end	SM5_strand	SM6_chr	SM6_start	SM6_end	SM6_strand	NJ1_chr	NJ1_start	NJ1_end	NJ1_strand	NJ2_chr	NJ2_start	NJ2_end
6	0	0	0	0	denovo000018	hypothetical protein MEA186_09695 [Mesorhizobium amorphae CCNWGS0123]; gb|EHH12345.1| hypothetical protein MEA186_09695 [Mesorhizobium amorphae CCNWGS0123]	scaffold0001	137816	137424	-	NA	NA	NA	NA	NA	NA	NA	NA	NA	NA	NA	NA	NA	NA	NA	NA	NA	NA	NA	NA	NA	NA	NA	NA	NA	NA	NA	NA	NA	NA	NA	NA	NA	NA	NA	NA	NA	NA	NA
2	0	0	0	0	denovo000024	ABC-type spermidine/putrescine transport system, permease component I [Rhizobium leguminosarum bv. trifolii WSM2297]; gb|EJC84194.1| ABC-type spermidine/putrescine transport system, permease component I [Rhizobium leguminosarum bv. trifolii WSM2297]	scaffold0001	154635	152649	-	NA	NA	NA	NA	NA	NA	NA	NA	NA	NA	NA	NA	NA	NA	NA	NA	NA	NA	NA	NA	NA	NA	NA	NA	NA	NA	NA	NA	NA	NA	NA	NA	NA	NA	NA	NA	NA	NA	NA
2	0	0	0	0	denovo000025	spermidine/putrescine-binding periplasmic protein [Rhizobium leguminosarum bv. trifolii WSM2297]; gb|EJC84195.1| spermidine/putrescine-binding periplasmic protein [Rhizobium leguminosarum bv. trifolii WSM2297]	scaffold0001	155754	154684	-	NA	NA	NA	NA	NA	NA	NA	NA	NA	NA	NA	NA	NA	NA	NA	NA	NA	NA	NA	NA	NA	NA	NA	NA	NA	NA	NA	NA	NA	NA	NA	NA	NA	NA	NA	NA	NA	NA	NA
2	0	0	0	0	denovo000027	spermidine/putrescine ABC transporter ATP-binding subunit [Rhizobium leguminosarum bv. trifolii WSM2297]; gb|EJC84196.1| spermidine/putrescine ABC transporter ATP-binding subunit [Rhizobium leguminosarum bv. trifolii WSM2297]	scaffold0001	156893	155793	-	NA	NA	NA	NA	NA	NA	NA	NA	NA	NA	NA	NA	NA	NA	NA	NA	NA	NA	NA	NA	NA	NA	NA	NA	NA	NA	NA	NA	NA	NA	NA	NA	NA	NA	NA	NA	NA	NA	NA
1	0	0	0	0	denovo000033	aldehyde dehydrogenase family protein [Rhodococcus sp. JVH1]; gb|EJI99103.1| aldehyde dehydrogenase family protein [Rhodococcus sp. JVH1]	scaffold0001	160874	162367	+	NA	NA	NA	NA	NA	NA	NA	NA	NA	NA	NA	NA	NA	NA	NA	NA	NA	NA	NA	NA	NA	NA	NA	NA	NA	NA	NA	NA	NA	NA	NA	NA	NA	NA	NA	NA	NA	NA	NA
1	0	0	0	0	denovo000036	hypothetical protein Meso_1301 [Chelativorans sp. BNC1]; gb|ABG62697.1| conserved hypothetical protein [Chelativorans sp. BNC1]	scaffold0001	175038	174163	-	NA	NA	NA	NA	NA	NA	NA	NA	NA	NA	NA	NA	NA	NA	NA	NA	NA	NA	NA	NA	NA	NA	NA	NA	NA	NA	NA	NA	NA	NA	NA	NA	NA	NA	NA	NA	NA	NA	NA
32	0	0	1	none	denovo000358	putative conjugal transfer TrbD transmembrane protein [Nitratireductor indicus C115]; gb|EKF39854.1| putative conjugal transfer TrbD transmembrane protein [Nitratireductor indicus C115]; ref|ZP_09295536.1| putative conjugal transfer TrbD transmembrane protein [Mesorhizobium alhagi CCNWXJ12-2]; gb|EHK54542.1| putative conjugal transfer TrbD transmembrane protein [Mesorhizobium alhagi CCNWXJ12-2]; …	scaffold0002	1224950	1224684	-	scaffold0003	691325	691059	-	scaffold0015	86573	86307	-	scaffold0003	4709	4975	+	scaffold0018	100167	100433	+	scaffold0004	422866	422600	-	scaffold0026	50373	50639	+	scaffold0006	115426	115160	-	scaffold0017	63135	63401	+	scaffold0002	531721	531458	-	scaffold0002	74633	74896
30	0	0	0	15	denovo000366	nucleoside-diphosphate-sugar epimerase [Rhizobium leguminosarum bv. viciae WSM1455]; gb|EJC69591.1| nucleoside-diphosphate-sugar epimerase [Rhizobium leguminosarum bv. viciae WSM1455]	scaffold0002	1248913	1249854	+	scaffold0001	529234	530199	+	scaffold0015	124344	125309	+	scaffold0020	39853	40794	+	scaffold0018	79725	78760	-	scaffold0004	467168	468109	+	scaffold0019	57577	56492	-	scaffold0026	24443	23358	-	scaffold0017	42681	41716	-	scaffold0002	552689	553774	+	scaffold0002	53665	52700
30	0	0	0	15	denovo000367	phosphomannomutase [Rhizobium etli CIAT 652]; gb|ACE92434.1| phosphomannomutase protein [Rhizobium etli CIAT 652]; ref|ZP_11961876.1| phosphomannomutase protein [Rhizobium etli CNPAF512]; gb|EGE57592.1| phosphomannomutase protein [Rhizobium etli CNPAF512]; ref|ZP_10738523.1| phosphomannomutase [Rhizobium sp. CF122]; gb|EJL48256.1| phosphomannomutase [Rhizobium sp. CF122]	scaffold0002	1250199	1251617	+	scaffold0001	530532	531950	+	scaffold0015	125626	127062	+	scaffold0020	41139	42557	+	scaffold0018	78443	77007	-	scaffold0004	468454	469872	+	scaffold0019	56278	54860	-	scaffold0026	23144	21726	-	scaffold0017	41381	39963	-	scaffold0002	553987	555405	+	scaffold0002	52367	50949
23	0	0	0	19	denovo000368	ferredoxin [Mesorhizobium amorphae CCNWGS0123]; gb|EHH12023.1| ferredoxin [Mesorhizobium amorphae CCNWGS0123]	scaffold0002	1255212	1254259	-	scaffold0001	535527	534574	-	scaffold0015	130638	129685	-	NA	NA	NA	NA	scaffold0018	73431	74384	+	scaffold0004	473467	472514	-	NA	NA	NA	NA	NA	NA	NA	NA	scaffold0017	36387	37340	+	scaffold0002	558982	558029	-	scaffold0002	47372	48325
23	0	0	0	13	denovo000369	hypothetical protein MEA186_10956 [Mesorhizobium amorphae CCNWGS0123]; gb|EHH12024.1| hypothetical protein MEA186_10956 [Mesorhizobium amorphae CCNWGS0123]	scaffold0002	1255722	1255216	-	scaffold0001	536037	535531	-	scaffold0015	131148	130642	-	NA	NA	NA	NA	scaffold0018	72918	73427	+	scaffold0004	473977	473471	-	NA	NA	NA	NA	NA	NA	NA	NA	scaffold0017	35877	36383	+	scaffold0002	559492	558986	-	scaffold0002	46862	47368
30	0	0	0	none	denovo000370	dihydrodipicolinate synthetase [Mesorhizobium amorphae CCNWGS0123]; gb|EHH12028.1| dihydrodipicolinate synthetase [Mesorhizobium amorphae CCNWGS0123]; ref|YP_006397331.1| dihydrodipicolinate synthase DapA [Sinorhizobium fredii USDA 257]; gb|AFL50574.1| dihydrodipicolinate synthase DapA [Sinorhizobium fredii USDA 257]	scaffold0002	1258726	1259622	+	scaffold0001	539043	539942	+	scaffold0015	134155	135054	+	scaffold0020	49666	50562	+	scaffold0018	69914	69015	-	scaffold0004	476981	477877	+	scaffold0019	47746	46850	-	scaffold0026	14612	13716	-	scaffold0017	32870	31971	-	scaffold0002	562496	563395	+	scaffold0002	43858	42959
30	0	0	0	15	denovo000371	oxidoreductase beta subunit [Mesorhizobium alhagi CCNWXJ12-2]; gb|EHK55864.1| oxidoreductase beta subunit [Mesorhizobium alhagi CCNWXJ12-2]	scaffold0002	1261259	1263454	+	scaffold0001	541570	543765	+	scaffold0015	136689	138884	+	scaffold0020	52197	54392	+	scaffold0018	67400	65205	-	scaffold0004	479517	481712	+	scaffold0019	45214	43019	-	scaffold0026	12080	9885	-	scaffold0017	30343	28148	-	scaffold0002	565024	567219	+	scaffold0002	41330	39135
9	0	0	0	0	denovo000943	ABC transporter related protein [Mesorhizobium alhagi CCNWXJ12-2]; gb|EHK53024.1| ABC transporter related protein [Mesorhizobium alhagi CCNWXJ12-2]; ref|YP_004140832.1| ABC transporter [Mesorhizobium ciceri biovar biserrulae WSM1271]; gb|ADV10782.1| ABC transporter related protein [Mesorhizobium ciceri biovar biserrulae WSM1271]	scaffold0007	101966	103507	+	NA	NA	NA	NA	NA	NA	NA	NA	NA	NA	NA	NA	NA	NA	NA	NA	scaffold0002	268033	269574	+	NA	NA	NA	NA	NA	NA	NA	NA	NA	NA	NA	NA	NA	NA	NA	NA	NA	NA	NA
2	0	0	0	0	denovo000944	aldo-keto reductase [Stappia aggregata IAM 12614]; gb|EAV45809.1| aldo-keto reductase [Stappia aggregata IAM 12614]	scaffold0007	103522	106478	+	NA	NA	NA	NA	NA	NA	NA	NA	NA	NA	NA	NA	NA	NA	NA	NA	NA	NA	NA	NA	NA	NA	NA	NA	NA	NA	NA	NA	NA	NA	NA	NA	NA	NA	NA	NA	NA	NA	NA
4	0	0	0	0	denovo001078	hypothetical protein RHECNPAF_71007 [Rhizobium etli CNPAF512]; gb|EGE56339.1| hypothetical protein RHECNPAF_71007 [Rhizobium etli CNPAF512]; ref|YP_001985576.1| hypothetical protein RHECIAT_PC0000956 [Rhizobium etli CIAT 652]; gb|ACE95026.1| hypothetical conserved protein [Rhizobium etli CIAT 652]; ref|ZP_03511265.1| hypothetical protein Retl8_12301 [Rhizobium etli 8C-3]; ref|ZP_09090190.1| hypot…	scaffold0010	130440	130105	-	NA	NA	NA	NA	NA	NA	NA	NA	NA	NA	NA	NA	scaffold0002	460192	460506	+	NA	NA	NA	NA	NA	NA	NA	NA	NA	NA	NA	NA	scaffold0001	198786	198451	-	NA	NA	NA	NA	NA	NA	NA
2	0	0	0	0	denovo001083	hypothetical protein MEA186_33279, partial [Mesorhizobium amorphae CCNWGS0123]; gb|EHH03485.1| hypothetical protein MEA186_33279, partial [Mesorhizobium amorphae CCNWGS0123]	scaffold0010	153065	154291	+	NA	NA	NA	NA	NA	NA	NA	NA	NA	NA	NA	NA	NA	NA	NA	NA	NA	NA	NA	NA	NA	NA	NA	NA	NA	NA	NA	NA	NA	NA	NA	NA	NA	NA	NA	NA	NA	NA	NA
3	0	0	0	0	denovo001084	type I secretion system ATPase [Mesorhizobium ciceri biovar biserrulae WSM1271]; gb|ADV11188.1| type I secretion system ATPase [Mesorhizobium ciceri biovar biserrulae WSM1271]	scaffold0010	157073	158821	+	NA	NA	NA	NA	NA	NA	NA	NA	NA	NA	NA	NA	NA	NA	NA	NA	NA	NA	NA	NA	NA	NA	NA	NA	NA	NA	NA	NA	NA	NA	NA	NA	NA	NA	NA	NA	NA	NA	NA
3	0	0	0	0	denovo001085	hypothetical protein Retl8_16606 [Rhizobium etli 8C-3]	scaffold0010	158302	158003	-	NA	NA	NA	NA	NA	NA	NA	NA	NA	NA	NA	NA	NA	NA	NA	NA	NA	NA	NA	NA	NA	NA	NA	NA	NA	NA	NA	NA	NA	NA	NA	NA	NA	NA	NA	NA	NA	NA	NA
3	0	0	0	0	denovo001086	HlyD family type I secretion membrane fusion protein [Mesorhizobium ciceri biovar biserrulae WSM1271]; gb|ADV11187.1| type I secretion membrane fusion protein, HlyD family [Mesorhizobium ciceri biovar biserrulae WSM1271]	scaffold0010	158887	160233	+	NA	NA	NA	NA	NA	NA	NA	NA	NA	NA	NA	NA	NA	NA	NA	NA	NA	NA	NA	NA	NA	NA	NA	NA	NA	NA	NA	NA	NA	NA	NA	NA	NA	NA	NA	NA	NA	NA	NA
2	0	0	0	0	denovo001198	0	scaffold0011	62302	62628	+	NA	NA	NA	NA	NA	NA	NA	NA	NA	NA	NA	NA	NA	NA	NA	NA	NA	NA	NA	NA	scaffold0008	98625	98299	-	NA	NA	NA	NA	NA	NA	NA	NA	NA	NA	NA	NA	NA	NA	NA
4	0	0	0	0	denovo001199	integrase core domain protein, partial [Burkholderia cenocepacia K56-2Valvano]; gb|ELT72221.1| integrase core domain protein, partial [Burkholderia cenocepacia K56-2Valvano]	scaffold0011	63455	62062	-	NA	NA	NA	NA	NA	NA	NA	NA	NA	NA	NA	NA	NA	NA	NA	NA	NA	NA	NA	NA	NA	NA	NA	NA	NA	NA	NA	NA	NA	NA	NA	NA	NA	NA	NA	NA	NA	NA	NA
1	0	0	0	0	denovo001252	binding-protein-dependent transport systems inner membrane component [Mesorhizobium ciceri biovar biserrulae WSM1271]; gb|ADV15271.1| binding-protein-dependent transport systems inner membrane component [Mesorhizobium ciceri biovar biserrulae WSM1271]	scaffold0013	22380	24060	+	NA	NA	NA	NA	NA	NA	NA	NA	NA	NA	NA	NA	NA	NA	NA	NA	NA	NA	NA	NA	NA	NA	NA	NA	NA	NA	NA	NA	NA	NA	NA	NA	NA	NA	NA	NA	NA	NA	NA
8	0	0	0	0	denovo001260	nopaline ABC transporter, permease protein [Rhizobium etli Kim 5]; ref|ZP_10838636.1| nopaline ABC transporter permease [Rhizobium sp. CCGE 510]; gb|EJT01379.1| nopaline ABC transporter permease [Rhizobium sp. CCGE 510]	scaffold0013	30447	29035	-	scaffold0012	5318	3906	-	scaffold0020	128202	129611	+	NA	NA	NA	NA	scaffold0015	129655	131064	+	scaffold0001	502965	501550	-	NA	NA	NA	NA	NA	NA	NA	NA	NA	NA	NA	NA	NA	NA	NA	NA	NA	NA	NA
32	0	0	0	11	denovo001306	NodD [Mesorhizobium amorphae]; ref|ZP_03515103.1| transcriptional regulator, nudulation protein nodD [Rhizobium etli IE4771]; gb|ACT34160.1| NodD [Mesorhizobium sp. CCBAU 11217]; gb|ACT34166.1| NodD [Mesorhizobium albiziae]	scaffold0015	103429	104151	+	scaffold0019	81770	82492	+	scaffold0017	247337	248059	+	scaffold0017	102013	102735	+	scaffold0020	9657	8935	-	scaffold0026	11195	10473	-	scaffold0023	70320	71042	+	scaffold0012	9729	9007	-	scaffold0013	67488	68213	+	scaffold0017	7658	6936	-	scaffold0016	82313	83035
32	0	0	0	11	denovo001307	transcriptional regulator [Microvirga sp. WSM3557]; gb|EIM30634.1| transcriptional regulator [Microvirga sp. WSM3557]; ref|YP_007336077.1| transcriptional regulator NodD [Rhizobium tropici CIAT 899]; gb|AFJ42547.1| LysR family transcriptional regulator [Rhizobium tropici]; gb|AGB73531.1| transcriptional regulator NodD [Rhizobium tropici CIAT 899]; ref|ZP_09087364.1| transcriptional regulator, nud…	scaffold0015	104297	103344	-	scaffold0019	82638	81685	-	scaffold0017	248205	247252	-	scaffold0017	102881	101928	-	scaffold0020	8789	9742	+	scaffold0026	10327	11280	+	scaffold0023	71188	70235	-	scaffold0012	8861	9814	+	scaffold0013	68383	67406	-	scaffold0017	6790	7743	+	scaffold0016	83181	82228
11	0	0	0	0	denovo001308	rhizobicin secretion [Agrobacterium tumefaciens F2]; gb|EGP54663.1| rhizobicin secretion [Agrobacterium tumefaciens F2]; ref|ZP_12979099.1| rhiziobicin secretion [Agrobacterium tumefaciens 5A]; gb|EHK00015.1| rhiziobicin secretion [Agrobacterium tumefaciens 5A]; ref|ZP_11030602.1| type I secretion system ABC transporter, PrtD family [Rhizobium sp. CF142]; gb|EJJ31099.1| type I secretion system AB…	scaffold0015	111235	113343	+	scaffold0019	89652	92157	+	scaffold0017	254988	256453	+	NA	NA	NA	NA	NA	NA	NA	NA	scaffold0026	3401	1774	-	scaffold0026	2942	4522	+	NA	NA	NA	NA	NA	NA	NA	NA	NA	NA	NA	NA	NA	NA	NA
31	0	0	0	11	denovo001309	NodO [Rhizobium sp. BR816]	scaffold0015	113963	114748	+	scaffold0019	92830	93615	+	scaffold0017	257088	257873	+	scaffold0053	1861	2646	+	scaffold0020	1785	1000	-	scaffold0026	1151	366	-	scaffold0026	1621	2580	+	scaffold0012	1783	998	-	scaffold0013	75441	76226	+	scaffold0040	1735	2520	+	scaffold0040	2381	1596
4	0	0	0	0	denovo001310	Integrase, catalytic region [Erythrobacter sp. SD-21]; gb|EDL49446.1| Integrase, catalytic region [Erythrobacter sp. SD-21]; ref|ZP_01046418.1| integrase, catalytic region [Nitrobacter sp. Nb-311A]; ref|ZP_01046904.1| integrase, catalytic region [Nitrobacter sp. Nb-311A]; ref|ZP_01046924.1| integrase, catalytic region [Nitrobacter sp. Nb-311A]; ref|ZP_01047527.1| integrase, catalytic region [Nitr…	scaffold0015	11995	13428	+	NA	NA	NA	NA	NA	NA	NA	NA	NA	NA	NA	NA	NA	NA	NA	NA	NA	NA	NA	NA	scaffold0033	6979	8306	+	NA	NA	NA	NA	NA	NA	NA	NA	NA	NA	NA	NA	NA	NA	NA
4	0	0	0	0	denovo001311	Integrase, catalytic region [Erythrobacter sp. SD-21]; gb|EDL49446.1| Integrase, catalytic region [Erythrobacter sp. SD-21]; ref|ZP_01046418.1| integrase, catalytic region [Nitrobacter sp. Nb-311A]; ref|ZP_01046904.1| integrase, catalytic region [Nitrobacter sp. Nb-311A]; ref|ZP_01046924.1| integrase, catalytic region [Nitrobacter sp. Nb-311A]; ref|ZP_01047527.1| integrase, catalytic region [Nitr…	scaffold0015	13310	11965	-	NA	NA	NA	NA	NA	NA	NA	NA	NA	NA	NA	NA	NA	NA	NA	NA	NA	NA	NA	NA	scaffold0033	8282	6946	-	NA	NA	NA	NA	NA	NA	NA	NA	NA	NA	NA	NA	NA	NA	NA
14	0	0	0	0	denovo001312	transcriptional regulator [Rhizobium leguminosarum bv. trifolii WSM597]; gb|EJB07157.1| transcriptional regulator [Rhizobium leguminosarum bv. trifolii WSM597]; emb|CAD31280.1| PUTATIVE TRANSCRIPTION REGULATOR PROTEIN [Mesorhizobium loti R7A]; ref|YP_002395636.1| transcription regulator protein [Vibrio splendidus LGP32]; emb|CAV26923.1| putative transcription regulator protein [Vibrio splendidus …	scaffold0025	11204	11656	+	NA	NA	NA	NA	scaffold0017	143494	143030	-	NA	NA	NA	NA	scaffold0022	16736	17152	+	NA	NA	NA	NA	NA	NA	NA	NA	scaffold0031	5062	5475	+	NA	NA	NA	NA	scaffold0017	138789	139247	+	scaffold0021	23050	22592
1	0	0	0	0	denovo001314	Integrase catalytic region [Methylocystis sp. ATCC 49242]; gb|EFX97796.1| Integrase catalytic region [Methylocystis sp. ATCC 49242]	scaffold0015	17132	16337	-	NA	NA	NA	NA	NA	NA	NA	NA	NA	NA	NA	NA	NA	NA	NA	NA	NA	NA	NA	NA	NA	NA	NA	NA	NA	NA	NA	NA	NA	NA	NA	NA	NA	NA	NA	NA	NA	NA	NA
2	0	0	0	0	denovo001315	transposase IS3/IS911 family protein [Sinorhizobium fredii USDA 257]; gb|AFL54949.1| transposase IS3/IS911 family protein [Sinorhizobium fredii USDA 257]	scaffold0015	17422	17132	-	NA	NA	NA	NA	NA	NA	NA	NA	NA	NA	NA	NA	NA	NA	NA	NA	NA	NA	NA	NA	NA	NA	NA	NA	NA	NA	NA	NA	NA	NA	NA	NA	NA	NA	NA	NA	NA	NA	NA
31	0	0	0	21	denovo001316	exopolysaccharide repressor protein [Mesorhizobium amorphae CCNWGS0123]; gb|EHH13982.1| exopolysaccharide repressor protein [Mesorhizobium amorphae CCNWGS0123]; emb|CAD31306.1| HYPOTHETICAL CONSERVED PROTEIN [Mesorhizobium loti R7A]	scaffold0015	18197	17877	-	scaffold0019	7423	7106	-	scaffold0017	167999	167685	-	scaffold0017	16991	16671	-	scaffold0017	1180	860	-	scaffold0024	27034	26723	-	scaffold0029	12407	12099	-	scaffold0021	88012	88353	+	scaffold0019	18298	18615	+	scaffold0017	77509	77841	+	scaffold0016	12384	12052
31	0	0	0	6	denovo001318	HipA-like protein [Sinorhizobium fredii NGR234]; gb|ACP22367.1| HipA-like protein [Sinorhizobium fredii NGR234]; ref|ZP_18302041.1| HipA domain-containing protein [Rhizobium leguminosarum bv. trifolii WU95]; gb|EIW45622.1| HipA domain-containing protein [Rhizobium leguminosarum bv. trifolii WU95]; ref|ZP_18299256.1| HipA domain-containing protein [Rhizobium leguminosarum bv. viciae WSM1455]; gb|E…	scaffold0015	32760	31104	-	scaffold0019	23224	21670	-	scaffold0017	179995	178441	-	scaffold0017	34062	32508	-	scaffold0017	15331	13672	-	scaffold0024	41520	39945	-	scaffold0029	30231	28530	-	scaffold0021	72630	74206	+	scaffold0019	3917	5477	+	scaffold0017	61780	63334	+	scaffold0016	28113	26559
6	0	0	0	0	denovo001319	0	scaffold0015	32982	33158	+	NA	NA	NA	NA	NA	NA	NA	NA	NA	NA	NA	NA	NA	NA	NA	NA	NA	NA	NA	NA	NA	NA	NA	NA	NA	NA	NA	NA	NA	NA	NA	NA	NA	NA	NA	NA	NA	NA	NA
12	0	0	0	0	denovo001320	Integrase, catalytic region [Erythrobacter sp. SD-21]; gb|EDL49446.1| Integrase, catalytic region [Erythrobacter sp. SD-21]; ref|ZP_11398938.1| integrase catalytic region [Burkholderia sp. SJ98]; gb|EKS71625.1| integrase catalytic region [Burkholderia sp. SJ98]; ref|ZP_11158352.1| transposase [Nitratireductor indicus C115]; gb|EKF39786.1| transposase [Nitratireductor indicus C115]	scaffold0015	33748	32871	-	NA	NA	NA	NA	NA	NA	NA	NA	NA	NA	NA	NA	scaffold0017	16241	15373	-	scaffold0024	42603	41743	-	NA	NA	NA	NA	NA	NA	NA	NA	scaffold0019	2830	3753	+	NA	NA	NA	NA	NA	NA	NA
29	0	0	0	20	denovo001321	HYPOTHETICAL PROTEIN [Mesorhizobium loti R7A]	scaffold0015	46686	46847	+	scaffold0019	34077	34238	+	scaffold0017	190842	191003	+	scaffold0017	44957	45118	+	scaffold0020	65859	65704	-	scaffold0026	67264	67103	-	scaffold0023	13639	13800	+	scaffold0021	49951	49790	-	scaffold0013	11093	11254	+	NA	NA	NA	NA	NA	NA	NA
22	0	0	0	0	denovo001324	hypothetical protein YpsIP31758_0808 [Yersinia pseudotuberculosis IP 31758]; gb|ABS49108.1| conserved hypothetical protein [Yersinia pseudotuberculosis IP 31758]	scaffold0015	62660	57084	-	NA	NA	NA	NA	scaffold0017	206579	201003	-	NA	NA	NA	NA	scaffold0020	50216	55792	+	scaffold0026	51599	57175	+	scaffold0023	29295	23719	-	scaffold0021	33948	39744	+	scaffold0013	26745	21169	-	NA	NA	NA	NA	NA	NA	NA
2	0	0	0	0	denovo001326	Putative transposase [Methylocystis sp. SC2]; ref|ZP_04683190.1| transposase-like protein [Ochrobactrum intermedium LMG 3301]; gb|EEQ94494.1| transposase-like protein [Ochrobactrum intermedium LMG 3301]	scaffold0015	6460	5951	-	NA	NA	NA	NA	NA	NA	NA	NA	NA	NA	NA	NA	NA	NA	NA	NA	NA	NA	NA	NA	NA	NA	NA	NA	NA	NA	NA	NA	NA	NA	NA	NA	NA	NA	NA	NA	NA	NA	NA
22	0	0	0	0	denovo001327	hypothetical protein GMO_19290 [Gluconobacter morbifer G707]; gb|EHH67709.1| hypothetical protein GMO_19290 [Gluconobacter morbifer G707]	scaffold0015	65211	64111	-	NA	NA	NA	NA	scaffold0017	209123	207990	-	NA	NA	NA	NA	scaffold0020	47664	48764	+	scaffold0026	49023	50147	+	scaffold0023	31847	30747	-	scaffold0021	30749	31882	+	scaffold0013	29294	28194	-	NA	NA	NA	NA	NA	NA	NA
15	0	0	0	0	denovo001328	0	scaffold0015	66935	67732	+	NA	NA	NA	NA	scaffold0017	210847	211644	+	NA	NA	NA	NA	scaffold0020	45940	45143	-	scaffold0026	47324	46527	-	scaffold0023	33571	34368	+	NA	NA	NA	NA	scaffold0013	31018	31815	+	NA	NA	NA	NA	NA	NA	NA
21	0	0	0	0	denovo001329	HYPOTHETICAL TRANSMEMBRANE PROTEIN [Mesorhizobium loti R7A]	scaffold0015	67621	65259	-	NA	NA	NA	NA	scaffold0017	211533	209171	-	NA	NA	NA	NA	scaffold0020	45254	47616	+	scaffold0026	46638	49000	+	scaffold0023	34257	31895	-	NA	NA	NA	NA	scaffold0013	31704	29342	-	NA	NA	NA	NA	NA	NA	NA
32	0	0	0	6	denovo001331	ferredoxin [Microvirga sp. WSM3557]; gb|EIM24389.1| ferredoxin [Microvirga sp. WSM3557]; emb|CAD31363.1| PUTATIVE FERREDOXIN PROTEIN [Mesorhizobium loti R7A]; ref|ZP_09085399.1| putative ferredoxin protein [Mesorhizobium amorphae CCNWGS0123]; gb|EHH14010.1| putative ferredoxin protein [Mesorhizobium amorphae CCNWGS0123]; ref|YP_007336022.1| putative ferredoxin protein [Rhizobium tropici CIAT 899]…	scaffold0015	74990	74802	-	scaffold0019	53146	52937	-	scaffold0017	218664	218476	-	scaffold0017	73359	73171	-	scaffold0020	38277	38465	+	scaffold0026	39634	39822	+	scaffold0023	41717	41523	-	scaffold0012	38488	38676	+	scaffold0013	38892	38698	-	scaffold0017	36157	36390	+	scaffold0016	53814	53581
30	0	0	0	12	denovo001333	hemin degrading factor [Mesorhizobium amorphae CCNWGS0123]; gb|EHH07841.1| hemin degrading factor [Mesorhizobium amorphae CCNWGS0123]	scaffold0015	77168	78076	+	scaffold0019	55330	56238	+	scaffold0017	220848	221756	+	scaffold0017	75542	76450	+	scaffold0020	36091	35183	-	scaffold0026	37454	36546	-	scaffold0023	43889	44797	+	scaffold0012	36304	35387	-	scaffold0013	41060	41968	+	scaffold0017	33973	33065	-	scaffold0016	55998	56906
32	0	0	0	12	denovo001334	hemin degrading factor [Mesorhizobium amorphae CCNWGS0123]; gb|EHH07841.1| hemin degrading factor [Mesorhizobium amorphae CCNWGS0123]; ref|YP_004144903.1| hemin-degrading family protein [Mesorhizobium ciceri biovar biserrulae WSM1271]; ref|YP_004614836.1| hemin-degrading family protein [Mesorhizobium opportunistum WSM2075]; ref|YP_007307486.1| putative heme degradation protein [Mesorhizobium aust…	scaffold0015	78178	77123	-	scaffold0019	56340	55285	-	scaffold0017	221858	220803	-	scaffold0017	76552	75497	-	scaffold0020	35081	36136	+	scaffold0026	36444	37499	+	scaffold0023	44899	43844	-	scaffold0012	35294	36349	+	scaffold0013	42070	41015	-	scaffold0017	32963	34018	+	scaffold0016	57008	55953
32	0	0	0	12	denovo001335	homocitrate synthase [Mesorhizobium amorphae CCNWGS0123]; gb|EHH07837.1| homocitrate synthase [Mesorhizobium amorphae CCNWGS0123]	scaffold0015	80801	82009	+	scaffold0019	58947	60155	+	scaffold0017	224482	225690	+	scaffold0017	79176	80384	+	scaffold0020	32457	31249	-	scaffold0026	33820	32612	-	scaffold0023	47531	48739	+	scaffold0012	32667	31459	-	scaffold0013	44690	45910	+	scaffold0017	30339	29131	-	scaffold0016	59632	60840
32	0	0	0	12	denovo001336	0	scaffold0015	81760	81002	-	scaffold0019	59906	59148	-	scaffold0017	225441	224683	-	scaffold0017	80135	79377	-	scaffold0020	31498	32256	+	scaffold0026	32861	33619	+	scaffold0023	48490	47732	-	scaffold0012	31708	32466	+	scaffold0013	45661	44903	-	scaffold0017	29380	30138	+	scaffold0016	60591	59833
30	0	0	0	19	denovo001337	ABC transporter [Chelativorans sp. BNC1]; gb|ABG64046.1| ABC transporter related protein [Chelativorans sp. BNC1]; ref|YP_675212.1| ABC transporter [Chelativorans sp. BNC1]; gb|ABG64047.1| ABC transporter related protein [Chelativorans sp. BNC1]; ref|ZP_09090467.1| ABC transporter related protein [Mesorhizobium amorphae CCNWGS0123]; gb|EHH07824.1| ABC transporter related protein [Mesorhizobium am…	scaffold0015	90217	94025	+	scaffold0019	68579	72387	+	scaffold0017	234117	237925	+	scaffold0017	88802	92610	+	scaffold0020	23043	19223	-	NA	NA	NA	NA	scaffold0023	56937	60745	+	scaffold0012	23250	19304	-	scaffold0013	54108	57916	+	scaffold0017	20924	17116	-	scaffold0016	69047	72855
27	0	0	0	21	denovo001392	hypothetical protein MEA186_28137, partial [Mesorhizobium amorphae CCNWGS0123]; gb|EHH07161.1| hypothetical protein MEA186_28137, partial [Mesorhizobium amorphae CCNWGS0123]; ref|YP_005612960.1| hypothetical protein BJ6T_81260 [Bradyrhizobium japonicum USDA 6]; dbj|BAL13372.1| hypothetical protein BJ6T_81260 [Bradyrhizobium japonicum USDA 6]; ref|ZP_09090760.1| hypothetical protein MEA186_28152, …	scaffold0039	3535	2756	-	scaffold0061	3637	2903	-	scaffold0042	40	804	+	scaffold0024	61804	62382	+	NA	NA	NA	NA	scaffold0050	32	829	+	NA	NA	NA	NA	NA	NA	NA	NA	NA	NA	NA	NA	scaffold0025	18920	18168	-	NA	NA	NA
1	0	0	0	0	denovo001393	AAA ATPase [Anabaena cylindrica PCC 7122]; gb|AFZ55685.1| AAA ATPase [Anabaena cylindrica PCC 7122]	scaffold0019	22105	20000	-	NA	NA	NA	NA	NA	NA	NA	NA	NA	NA	NA	NA	NA	NA	NA	NA	NA	NA	NA	NA	NA	NA	NA	NA	NA	NA	NA	NA	NA	NA	NA	NA	NA	NA	NA	NA	NA	NA	NA
2	0	0	0	0	denovo001394	0	scaffold0019	24617	25339	+	NA	NA	NA	NA	NA	NA	NA	NA	NA	NA	NA	NA	NA	NA	NA	NA	NA	NA	NA	NA	NA	NA	NA	NA	NA	NA	NA	NA	NA	NA	NA	NA	NA	NA	NA	NA	NA	NA	NA
2	0	0	0	0	denovo001395	putative ATPase [Pseudomonas sp. M1]; gb|EKX04180.1| putative ATPase [Pseudomonas sp. M1]	scaffold0019	25360	22228	-	NA	NA	NA	NA	NA	NA	NA	NA	NA	NA	NA	NA	NA	NA	NA	NA	NA	NA	NA	NA	NA	NA	NA	NA	NA	NA	NA	NA	NA	NA	NA	NA	NA	NA	NA	NA	NA	NA	NA
32	0	0	1	21	denovo001404	hypothetical protein MAXJ12_23022 [Mesorhizobium alhagi CCNWXJ12-2]; gb|EHK54838.1| hypothetical protein MAXJ12_23022 [Mesorhizobium alhagi CCNWXJ12-2]; ref|ZP_09295488.1| hypothetical protein MAXJ12_24452 [Mesorhizobium alhagi CCNWXJ12-2]; gb|EHK54582.1| hypothetical protein MAXJ12_24452 [Mesorhizobium alhagi CCNWXJ12-2]; emb|CAD31575.1| HYPOTHETICAL PROTEIN [Mesorhizobium loti R7A]; ref|ZP_0929…	scaffold0028	10681	10959	+	scaffold0003	5862	5578	-	scaffold0017	29813	29529	-	scaffold0024	49045	49347	+	scaffold0022	47795	47523	-	scaffold0030	11821	12081	+	scaffold0019	23796	23518	-	scaffold0019	18953	18687	-	scaffold0021	22887	22621	-	scaffold0020	56051	56314	+	scaffold0020	10775	10512
26	0	0	0	none	denovo001405	HYPOTHETICAL PROTEIN [Mesorhizobium loti R7A]; ref|ZP_09295344.1| hypothetical protein MAXJ12_23722 [Mesorhizobium alhagi CCNWXJ12-2]; gb|EHK54624.1| hypothetical protein MAXJ12_23722 [Mesorhizobium alhagi CCNWXJ12-2]; ref|YP_004144946.1| hypothetical protein [Mesorhizobium ciceri biovar biserrulae WSM1271]; ref|YP_004614877.1| hypothetical protein Mesop_6450 [Mesorhizobium opportunistum WSM2075]…	scaffold0019	39284	39469	+	scaffold0003	10265	10450	+	scaffold0017	34216	34401	+	scaffold0024	47901	47716	-	NA	NA	NA	NA	scaffold0024	52823	52638	-	NA	NA	NA	NA	NA	NA	NA	NA	NA	NA	NA	NA	scaffold0020	10765	10950	+	scaffold0033	1135	938
4	0	0	0	0	denovo001406	thiamine-phosphate pyrophosphorylase [Mesorhizobium amorphae CCNWGS0123]; gb|EHH13944.1| thiamine-phosphate pyrophosphorylase [Mesorhizobium amorphae CCNWGS0123]; ref|ZP_09295761.1| thiamine-phosphate pyrophosphorylase [Mesorhizobium alhagi CCNWXJ12-2]; gb|EHK54304.1| thiamine-phosphate pyrophosphorylase [Mesorhizobium alhagi CCNWXJ12-2]; ref|ZP_05112748.1| Thiamine monophosphate synthase/TENI su…	scaffold0019	43477	44024	+	NA	NA	NA	NA	NA	NA	NA	NA	NA	NA	NA	NA	NA	NA	NA	NA	NA	NA	NA	NA	NA	NA	NA	NA	NA	NA	NA	NA	NA	NA	NA	NA	NA	NA	NA	NA	NA	NA	NA
29	0	0	0	17	denovo001407	PilT domain-containing protein [Mesorhizobium amorphae CCNWGS0123]; gb|EHH13920.1| PilT domain-containing protein [Mesorhizobium amorphae CCNWGS0123]; ref|YP_005418568.1| Plasmid stability protein StbB, putative [Rhodospirillum photometricum DSM 122]; emb|CCG09598.1| Plasmid stability protein StbB, putative [Rhodospirillum photometricum DSM 122]	scaffold0019	46663	46238	-	scaffold0003	17742	17317	-	scaffold0017	41701	41276	-	scaffold0024	40599	41024	+	scaffold0030	11070	10642	-	scaffold0022	68211	68636	+	scaffold0013	207064	206636	-	scaffold0019	50201	50626	+	scaffold0024	22063	22491	+	scaffold0020	27230	26802	-	scaffold0020	39493	39921
32	0	0	0	none	denovo001408	transcriptional regulator [Mesorhizobium amorphae CCNWGS0123]; gb|EHH13926.1| transcriptional regulator [Mesorhizobium amorphae CCNWGS0123]; emb|CAD31573.1| HYPOTHETICAL PROTEIN [Mesorhizobium loti R7A]	scaffold0019	47937	48269	+	scaffold0003	19012	19344	+	scaffold0017	42971	43303	+	scaffold0024	39326	38994	-	scaffold0030	12338	12670	+	scaffold0038	2328	2052	-	scaffold0013	208343	208675	+	scaffold0019	48932	48600	-	scaffold0024	20802	20470	-	scaffold0020	28506	28838	+	scaffold0020	38217	37885
32	0	0	0	9	denovo001409	conserved hypothetical protein [delta proteobacterium NaphS2]; gb|EFK08375.1| conserved hypothetical protein [delta proteobacterium NaphS2]	scaffold0019	58955	57951	-	scaffold0003	29944	29024	-	scaffold0017	54019	53099	-	scaffold0024	28227	29231	+	scaffold0022	68452	69336	+	scaffold0022	55789	56712	+	scaffold0013	229821	228937	-	scaffold0019	38041	38964	+	scaffold0024	9841	10851	+	scaffold0020	39631	38666	-	scaffold0020	27178	28062
26	0	0	0	6	denovo001410	transposase [Sinorhizobium fredii USDA 257]; gb|AFL50527.1| putative transposase [Sinorhizobium fredii USDA 257]; ref|ZP_01058258.1| transposase [Roseobacter sp. MED193]; gb|EAQ43790.1| transposase [Roseobacter sp. MED193]; ref|YP_002823086.1| transposase [Sinorhizobium fredii NGR234]; gb|ACP22333.1| putative transposase [Sinorhizobium fredii NGR234]	scaffold0019	59642	59044	-	scaffold0003	30714	30114	-	NA	NA	NA	NA	scaffold0024	27535	28080	+	NA	NA	NA	NA	scaffold0022	55019	55619	+	scaffold0013	230585	229991	-	scaffold0019	37269	37871	+	scaffold0024	9142	9630	+	scaffold0020	40314	39720	-	scaffold0020	26414	27008
31	0	0	0	17	denovo001411	hypothetical protein MEA186_01186 [Mesorhizobium amorphae CCNWGS0123]; gb|EHH13900.1| hypothetical protein MEA186_01186 [Mesorhizobium amorphae CCNWGS0123]; ref|NP_103313.1| hypothetical protein msr1816 [Mesorhizobium loti MAFF303099]; dbj|BAB49099.1| msr1816 [Mesorhizobium loti MAFF303099]	scaffold0019	61355	61609	+	scaffold0003	32423	32677	+	scaffold0017	56493	56747	+	scaffold0024	25859	25605	-	scaffold0022	65988	65734	-	scaffold0022	53311	53057	-	scaffold0013	232270	232524	+	scaffold0019	35558	35304	-	scaffold0024	7371	7117	-	scaffold0020	42015	42269	+	scaffold0020	24713	24459
28	0	0	1	10	denovo001412	PROBABLE VIRA SENSORY TRANSDUCTION HISTIDINE KINASE TRANSMEMBRANE PROTEIN [Mesorhizobium loti R7A]; ref|YP_004144733.1| ATPase domain-containing protein [Mesorhizobium ciceri biovar biserrulae WSM1271]; ref|YP_004614663.1| histidine kinase [Mesorhizobium opportunistum WSM2075]; ref|YP_007307317.1| histidine kinase [Mesorhizobium australicum WSM2073]; gb|ADV14683.1| ATP-binding region ATPase domai…	scaffold0019	6218	8767	+	scaffold0038	8870	11419	+	scaffold0017	604	3153	+	scaffold0024	57473	54924	-	NA	NA	NA	NA	scaffold0024	56309	53760	-	NA	NA	NA	NA	NA	NA	NA	NA	NA	NA	NA	NA	scaffold0020	7288	9828	+	scaffold0033	4612	2072
27	0	0	0	21	denovo001415	Redoxin domain-containing protein [Mesorhizobium alhagi CCNWXJ12-2]; gb|EHK54607.1| Redoxin domain-containing protein [Mesorhizobium alhagi CCNWXJ12-2]; ref|ZP_09085375.1| Redoxin domain-containing protein [Mesorhizobium amorphae CCNWGS0123]; gb|EHH13986.1| Redoxin domain-containing protein [Mesorhizobium amorphae CCNWGS0123]; ref|YP_004144881.1| redoxin [Mesorhizobium ciceri biovar biserrulae WS…	scaffold0019	78967	80133	+	scaffold0019	9977	8820	-	NA	NA	NA	NA	scaffold0017	19546	18359	-	scaffold0017	3704	2558	-	NA	NA	NA	NA	scaffold0029	17754	16462	-	scaffold0021	85834	86590	+	NA	NA	NA	NA	scaffold0017	74952	76151	+	scaffold0016	14941	13742
5	0	0	0	0	denovo001416	transposase IS116/IS110/IS902 [Mesorhizobium alhagi CCNWXJ12-2]; gb|EHK54526.1| transposase IS116/IS110/IS902 [Mesorhizobium alhagi CCNWXJ12-2]	scaffold0019	80201	81420	+	NA	NA	NA	NA	NA	NA	NA	NA	NA	NA	NA	NA	NA	NA	NA	NA	NA	NA	NA	NA	NA	NA	NA	NA	NA	NA	NA	NA	NA	NA	NA	NA	scaffold0034	4300	3112	-	NA	NA	NA
1	0	0	0	0	denovo001418	0	scaffold0019	84048	84532	+	NA	NA	NA	NA	NA	NA	NA	NA	NA	NA	NA	NA	NA	NA	NA	NA	NA	NA	NA	NA	NA	NA	NA	NA	NA	NA	NA	NA	NA	NA	NA	NA	NA	NA	NA	NA	NA	NA	NA
1	0	0	0	0	denovo001419	putative transposase [Rhodopseudomonas palustris BisB18]; gb|ABD89583.1| putative transposase [Rhodopseudomonas palustris BisB18]	scaffold0019	84575	83997	-	NA	NA	NA	NA	NA	NA	NA	NA	NA	NA	NA	NA	NA	NA	NA	NA	NA	NA	NA	NA	NA	NA	NA	NA	NA	NA	NA	NA	NA	NA	NA	NA	NA	NA	NA	NA	NA	NA	NA
14	0	0	0	0	denovo001449	lytic transglycosylase [Methylobacterium populi BJ001]; gb|ACB81237.1| Lytic transglycosylase catalytic [Methylobacterium populi BJ001]	scaffold0021	25083	24319	-	scaffold0014	43139	42369	-	scaffold0015	12402	11611	-	NA	NA	NA	NA	scaffold0001	598128	599450	+	scaffold0001	464542	465309	+	scaffold0019	76973	77808	+	scaffold0027	7143	7910	+	scaffold0023	11766	12530	+	NA	NA	NA	NA	NA	NA	NA
10	0	0	0	0	denovo001450	hypothetical protein Pden_0136 [Paracoccus denitrificans PD1222]; gb|ABL68253.1| protein of unknown function DUF736 [Paracoccus denitrificans PD1222]; ref|YP_001412478.1| conjugal transfer protein [Parvibaculum lavamentivorans DS-1]; ref|YP_001414790.1| conjugal transfer protein [Parvibaculum lavamentivorans DS-1]; gb|ABS62821.1| conjugal transfer protein precursor [Parvibaculum lavamentivorans D…	scaffold0021	26046	25090	-	scaffold0014	44102	43146	-	scaffold0015	13365	12409	-	NA	NA	NA	NA	scaffold0029	883	5	-	scaffold0001	463579	464535	+	scaffold0019	76036	76966	+	scaffold0027	6179	7136	+	NA	NA	NA	NA	NA	NA	NA	NA	NA	NA	NA
3	0	0	0	0	denovo001453	hypothetical protein Za10_1337 [Zymomonas mobilis subsp. mobilis NCIMB 11163]; gb|ACV75878.1| conserved hypothetical protein [Zymomonas mobilis subsp. mobilis NCIMB 11163]	scaffold0021	29680	29297	-	NA	NA	NA	NA	NA	NA	NA	NA	NA	NA	NA	NA	NA	NA	NA	NA	NA	NA	NA	NA	scaffold0019	72402	72785	+	scaffold0027	2548	2931	+	NA	NA	NA	NA	NA	NA	NA	NA	NA	NA	NA
2	0	0	0	0	denovo001464	DMSP lyase [Oceanimonas doudoroffii]	scaffold0023	13650	12325	-	NA	NA	NA	NA	NA	NA	NA	NA	NA	NA	NA	NA	NA	NA	NA	NA	NA	NA	NA	NA	NA	NA	NA	NA	NA	NA	NA	NA	NA	NA	NA	NA	NA	NA	NA	NA	NA	NA	NA
1	0	0	0	0	denovo001466	AraC family transcriptional regulator [Mesorhizobium amorphae CCNWGS0123]; gb|EHH14048.1| AraC family transcriptional regulator [Mesorhizobium amorphae CCNWGS0123]	scaffold0023	14818	13796	-	NA	NA	NA	NA	NA	NA	NA	NA	NA	NA	NA	NA	NA	NA	NA	NA	NA	NA	NA	NA	NA	NA	NA	NA	NA	NA	NA	NA	NA	NA	NA	NA	NA	NA	NA	NA	NA	NA	NA
1	0	0	0	0	denovo001471	betaine aldehyde dehydrogenase [Sinorhizobium fredii NGR234]; gb|ACP26759.1| betaine aldehyde dehydrogenase [Sinorhizobium fredii NGR234]	scaffold0023	20411	21778	+	NA	NA	NA	NA	NA	NA	NA	NA	NA	NA	NA	NA	NA	NA	NA	NA	NA	NA	NA	NA	NA	NA	NA	NA	NA	NA	NA	NA	NA	NA	NA	NA	NA	NA	NA	NA	NA	NA	NA
3	0	0	0	0	denovo001473	0	scaffold0023	21899	22429	+	NA	NA	NA	NA	NA	NA	NA	NA	NA	NA	NA	NA	NA	NA	NA	NA	NA	NA	NA	NA	NA	NA	NA	NA	NA	NA	NA	NA	NA	NA	NA	NA	NA	NA	NA	NA	NA	NA	NA
1	0	0	0	0	denovo001475	FAD dependent oxidoreductase, partial [Mesorhizobium alhagi CCNWXJ12-2]; gb|EHK56079.1| FAD dependent oxidoreductase, partial [Mesorhizobium alhagi CCNWXJ12-2]	scaffold0023	23106	24614	+	NA	NA	NA	NA	NA	NA	NA	NA	NA	NA	NA	NA	NA	NA	NA	NA	NA	NA	NA	NA	NA	NA	NA	NA	NA	NA	NA	NA	NA	NA	NA	NA	NA	NA	NA	NA	NA	NA	NA
6	0	0	0	0	denovo001482	Dipeptide transport system permease protein DppB [Caenispirillum salinarum AK4]; gb|EKV31856.1| Dipeptide transport system permease protein DppB [Caenispirillum salinarum AK4]	scaffold0023	6252	7199	+	NA	NA	NA	NA	NA	NA	NA	NA	NA	NA	NA	NA	NA	NA	NA	NA	NA	NA	NA	NA	scaffold0031	14901	15836	+	NA	NA	NA	NA	NA	NA	NA	NA	NA	NA	NA	NA	NA	NA	NA
10	0	0	0	0	denovo001485	NnrS family protein [Mesorhizobium opportunistum WSM2075]; gb|AEH90443.1| NnrS family protein [Mesorhizobium opportunistum WSM2075]; ref|YP_004134613.1| nnrs family protein [Mesorhizobium ciceri biovar biserrulae WSM1271]; gb|ADV15439.1| NnrS family protein [Mesorhizobium ciceri biovar biserrulae WSM1271]; ref|ZP_09092064.1| NnrS [Mesorhizobium amorphae CCNWGS0123]; gb|EHH02542.1| NnrS [Mesorhizo…	scaffold0024	12070	10898	-	scaffold0013	200978	202195	+	scaffold0029	21721	22893	+	NA	NA	NA	NA	NA	NA	NA	NA	NA	NA	NA	NA	NA	NA	NA	NA	NA	NA	NA	NA	scaffold0016	247120	248298	+	NA	NA	NA	NA	NA	NA	NA
2	0	0	0	0	denovo001492	hypothetical protein MEA186_34864 [Mesorhizobium amorphae CCNWGS0123]; gb|EHH02436.1| hypothetical protein MEA186_34864 [Mesorhizobium amorphae CCNWGS0123]	scaffold0024	30021	29752	-	NA	NA	NA	NA	scaffold0029	3781	4050	+	NA	NA	NA	NA	NA	NA	NA	NA	NA	NA	NA	NA	NA	NA	NA	NA	NA	NA	NA	NA	NA	NA	NA	NA	NA	NA	NA	NA	NA	NA	NA
28	0	0	0	20	denovo001496	hypothetical protein MEA186_34834 [Mesorhizobium amorphae CCNWGS0123]; gb|EHH02430.1| hypothetical protein MEA186_34834 [Mesorhizobium amorphae CCNWGS0123]; ref|YP_004614541.1| putative signal transduction protein with CBS domains [Mesorhizobium opportunistum WSM2075]; gb|AEH90447.1| putative signal transduction protein with CBS domains [Mesorhizobium opportunistum WSM2075]	scaffold0028	15906	15121	-	scaffold0013	206076	205279	-	scaffold0029	26080	25276	-	scaffold0020	79080	78322	-	scaffold0018	40488	41207	+	scaffold0004	506430	505645	-	NA	NA	NA	NA	scaffold0017	44914	45693	+	scaffold0017	3451	4243	+	scaffold0002	591944	591159	-	scaffold0002	14410	15195
12	0	0	0	0	denovo001501	PROBABLE PEPTIDE ABC TRANSPORTER PERIPLASMIC BINDING ABC TRANSPORTER PROTEIN [Mesorhizobium loti R7A]; ref|YP_004552020.1| ABC transporter periplasmic protein [Sinorhizobium meliloti AK83]; gb|AEG57897.1| ABC-type transporter, periplasmic subunit [Sinorhizobium meliloti AK83]; ref|YP_004144826.1| family 5 extracellular solute-binding protein [Mesorhizobium ciceri biovar biserrulae WSM1271]; ref|Y…	scaffold0025	15465	18010	+	NA	NA	NA	NA	scaffold0017	127215	124676	-	NA	NA	NA	NA	scaffold0022	33039	35575	+	scaffold0039	1248	3875	+	NA	NA	NA	NA	NA	NA	NA	NA	NA	NA	NA	NA	NA	NA	NA	NA	NA	NA	NA
8	0	0	0	0	denovo001502	oligopeptide/dipeptide ABC transporter ATPase [Mesorhizobium ciceri biovar biserrulae WSM1271]; ref|YP_004614754.1| peptide ABC transporter ATPase [Mesorhizobium opportunistum WSM2075]; ref|YP_007307408.1| oligopeptide/dipeptide ABC transporter, ATP-binding protein [Mesorhizobium australicum WSM2073]; gb|ADV14773.1| oligopeptide/dipeptide ABC transporter, ATPase subunit [Mesorhizobium ciceri biov…	scaffold0025	18015	19902	+	NA	NA	NA	NA	NA	NA	NA	NA	NA	NA	NA	NA	NA	NA	NA	NA	NA	NA	NA	NA	NA	NA	NA	NA	scaffold0024	11271	13158	+	NA	NA	NA	NA	scaffold0017	144766	146653	+	NA	NA	NA
15	0	0	0	0	denovo001503	PROBABLE ABC TRANSPORTER ATP BINDING ABC TRANSPORTER PROTEIN [Mesorhizobium loti R7A]; ref|ZP_09091471.1| oligopeptide/dipeptide ABC transporter ATPase [Mesorhizobium amorphae CCNWGS0123]; gb|EHH04193.1| oligopeptide/dipeptide ABC transporter ATPase [Mesorhizobium amorphae CCNWGS0123]; ref|YP_004144822.1| oligopeptide/dipeptide ABC transporter ATPase [Mesorhizobium ciceri biovar biserrulae WSM127…	scaffold0025	19902	20960	+	NA	NA	NA	NA	scaffold0017	122784	121801	-	NA	NA	NA	NA	scaffold0022	37467	38498	+	scaffold0039	5767	6783	+	NA	NA	NA	NA	NA	NA	NA	NA	NA	NA	NA	NA	scaffold0017	146653	147690	+	scaffold0021	15186	14149
17	0	0	0	0	denovo001504	glutathione import ATP-binding protein GsiA [Oligotropha carboxidovorans OM5]; ref|YP_004631581.1| glutathione import ATP-binding protein GsiA [Oligotropha carboxidovorans OM5]; ref|YP_005949646.1| glutathione import ATP-binding protein GsiA [Oligotropha carboxidovorans OM4]; gb|ACI94625.1| glutathione import ATP-binding protein GsiA [Oligotropha carboxidovorans OM5]; gb|AEI01765.1| glutathione i…	scaffold0025	20839	18521	-	NA	NA	NA	NA	scaffold0017	121780	124477	+	NA	NA	NA	NA	scaffold0022	38423	35615	-	scaffold0039	6681	4383	-	NA	NA	NA	NA	scaffold0024	14132	10925	-	NA	NA	NA	NA	scaffold0017	147609	145679	-	scaffold0021	14230	16474
1	0	0	0	0	denovo001506	hypothetical protein [Sinorhizobium meliloti SM11]; gb|ABN47119.1| hypothetical protein [Sinorhizobium meliloti SM11]	scaffold0025	2215	3006	+	NA	NA	NA	NA	NA	NA	NA	NA	NA	NA	NA	NA	NA	NA	NA	NA	NA	NA	NA	NA	NA	NA	NA	NA	NA	NA	NA	NA	NA	NA	NA	NA	NA	NA	NA	NA	NA	NA	NA
3	0	0	0	0	denovo001510	transposase [Magnetospirillum gryphiswaldense MSR-1]	scaffold0025	26240	25710	-	NA	NA	NA	NA	NA	NA	NA	NA	NA	NA	NA	NA	NA	NA	NA	NA	NA	NA	NA	NA	NA	NA	NA	NA	NA	NA	NA	NA	NA	NA	NA	NA	NA	NA	NA	NA	NA	NA	NA
12	0	0	0	0	denovo001511	integrase catalytic subunit [Polymorphum gilvum SL003B-26A1]; gb|ADZ69064.1| Integrase catalytic region [Polymorphum gilvum SL003B-26A1]; ref|YP_001418884.1| integrase catalytic subunit [Xanthobacter autotrophicus Py2]; gb|ABS69227.1| Integrase catalytic region [Xanthobacter autotrophicus Py2]; emb|CAD31254.1| PUTATIVE TRANSPOSASE FOR INSERTION ELEMENT PROTEIN [Mesorhizobium loti R7A]; ref|YP_567…	scaffold0025	26829	27661	+	scaffold0014	80799	79966	-	scaffold0019	107587	108828	+	scaffold0006	2773	1934	-	NA	NA	NA	NA	NA	NA	NA	NA	NA	NA	NA	NA	NA	NA	NA	NA	NA	NA	NA	NA	NA	NA	NA	NA	NA	NA	NA
4	0	0	0	0	denovo001512	0	scaffold0025	27369	27006	-	NA	NA	NA	NA	NA	NA	NA	NA	NA	NA	NA	NA	NA	NA	NA	NA	NA	NA	NA	NA	NA	NA	NA	NA	NA	NA	NA	NA	NA	NA	NA	NA	NA	NA	NA	NA	NA	NA	NA
3	0	0	0	0	denovo001513	hypothetical protein MEA186_11001 [Mesorhizobium amorphae CCNWGS0123]; gb|EHH11998.1| hypothetical protein MEA186_11001 [Mesorhizobium amorphae CCNWGS0123]	scaffold0025	28669	28953	+	NA	NA	NA	NA	NA	NA	NA	NA	NA	NA	NA	NA	NA	NA	NA	NA	NA	NA	NA	NA	NA	NA	NA	NA	NA	NA	NA	NA	NA	NA	NA	NA	NA	NA	NA	NA	NA	NA	NA
4	0	0	0	0	denovo001514	hypothetical protein MEA186_11001 [Mesorhizobium amorphae CCNWGS0123]; gb|EHH11998.1| hypothetical protein MEA186_11001 [Mesorhizobium amorphae CCNWGS0123]	scaffold0025	28893	28723	-	NA	NA	NA	NA	NA	NA	NA	NA	NA	NA	NA	NA	NA	NA	NA	NA	NA	NA	NA	NA	NA	NA	NA	NA	NA	NA	NA	NA	NA	NA	NA	NA	NA	NA	NA	NA	NA	NA	NA
1	0	0	0	0	denovo001515	transposase, mutator type [Mesorhizobium amorphae CCNWGS0123]; gb|EHH13524.1| transposase, mutator type [Mesorhizobium amorphae CCNWGS0123]	scaffold0025	3012	2845	-	NA	NA	NA	NA	NA	NA	NA	NA	NA	NA	NA	NA	NA	NA	NA	NA	NA	NA	NA	NA	NA	NA	NA	NA	NA	NA	NA	NA	NA	NA	NA	NA	NA	NA	NA	NA	NA	NA	NA
1	0	0	0	0	denovo001516	transposase [Novosphingobium sp. Rr 2-17]; gb|EIZ78097.1| transposase [Novosphingobium sp. Rr 2-17]	scaffold0025	3105	4383	+	NA	NA	NA	NA	NA	NA	NA	NA	NA	NA	NA	NA	NA	NA	NA	NA	NA	NA	NA	NA	NA	NA	NA	NA	NA	NA	NA	NA	NA	NA	NA	NA	NA	NA	NA	NA	NA	NA	NA
4	0	0	0	0	denovo001518	0	scaffold0025	7713	8732	+	NA	NA	NA	NA	NA	NA	NA	NA	NA	NA	NA	NA	NA	NA	NA	NA	scaffold0021	15864	14866	-	NA	NA	NA	NA	NA	NA	NA	NA	NA	NA	NA	NA	NA	NA	NA	NA	NA	NA	NA
2	0	0	0	0	denovo001519	PUTATIVE SARCOSINE OXIDASE ALPHA SUBUNIT PROTEIN [Mesorhizobium loti R7A]	scaffold0025	8866	5087	-	NA	NA	NA	NA	NA	NA	NA	NA	NA	NA	NA	NA	NA	NA	NA	NA	NA	NA	NA	NA	NA	NA	NA	NA	NA	NA	NA	NA	NA	NA	NA	NA	NA	NA	NA	NA	NA	NA	NA
31	0	0	0	11	denovo001522	hypothetical protein MAXJ12_24487 [Mesorhizobium alhagi CCNWXJ12-2]; gb|EHK54589.1| hypothetical protein MAXJ12_24487 [Mesorhizobium alhagi CCNWXJ12-2]	scaffold0027	10508	9716	-	scaffold0039	17117	16325	-	scaffold0028	14540	15332	+	scaffold0043	13807	14599	+	scaffold0018	14473	15265	+	scaffold0031	13940	14732	+	scaffold0032	10055	9263	-	scaffold0017	15450	16242	+	scaffold0027	24312	23520	-	scaffold0023	14595	15399	+	scaffold0023	14731	15535
30	0	0	1	8	denovo001523	autoinducer-binding domain-containing protein [Mesorhizobium ciceri biovar biserrulae WSM1271]; ref|YP_004614647.1| LuxR family transcriptional regulator [Mesorhizobium opportunistum WSM2075]; ref|YP_007307301.1| DNA-binding protein with HTH domain [Mesorhizobium australicum WSM2073]; gb|ADV14667.1| Autoinducer-binding domain protein [Mesorhizobium ciceri biovar biserrulae WSM1271]; gb|AEH90553.1…	scaffold0027	12036	11307	-	NA	NA	NA	NA	scaffold0028	12994	13732	+	scaffold0043	12266	13008	+	scaffold0018	12927	13665	+	scaffold0031	12483	13141	+	scaffold0032	11413	10854	-	scaffold0017	13909	14651	+	scaffold0027	25796	25111	-	scaffold0023	13006	13785	+	scaffold0023	13184	13921
31	0	0	0	19	denovo001524	3-methyl-2-oxobutanoate hydroxymethyltransferase [Mesorhizobium alhagi CCNWXJ12-2]; gb|EHK54576.1| 3-methyl-2-oxobutanoate hydroxymethyltransferase [Mesorhizobium alhagi CCNWXJ12-2]; ref|ZP_09295483.1| pantoate--beta-alanine ligase [Mesorhizobium alhagi CCNWXJ12-2]; gb|EHK54577.1| pantoate--beta-alanine ligase [Mesorhizobium alhagi CCNWXJ12-2]	scaffold0027	13853	12124	-	scaffold0034	2123	394	-	scaffold0028	11177	12906	+	scaffold0043	10449	12178	+	scaffold0018	11110	12839	+	scaffold0031	10666	12395	+	scaffold0032	13239	11510	-	scaffold0017	12092	13821	+	scaffold0027	27613	25884	-	scaffold0023	11189	12918	+	scaffold0023	11367	13096
30	0	0	0	11	denovo001526	hypothetical protein Mesop_6146 [Mesorhizobium opportunistum WSM2075]; gb|AEH90545.1| conserved hypothetical protein [Mesorhizobium opportunistum WSM2075]; ref|ZP_09090907.1| hypothetical protein MEA186_28897 [Mesorhizobium amorphae CCNWGS0123]; gb|EHH06338.1| hypothetical protein MEA186_28897 [Mesorhizobium amorphae CCNWGS0123]; ref|ZP_09293295.1| hypothetical protein MAXJ12_13316 [Mesorhizobium…	scaffold0027	980	696	-	scaffold0039	7821	7543	-	scaffold0028	23875	24159	+	scaffold0048	1279	995	-	scaffold0018	23790	24074	+	scaffold0004	522655	522371	-	scaffold0032	1029	745	-	scaffold0017	24772	25056	+	scaffold0027	15433	15149	-	scaffold0023	23739	24017	+	scaffold0023	23880	24158
3	0	0	0	0	denovo001527	HYPOTHETICAL PROTEIN [Mesorhizobium loti R7A]	scaffold0028	10127	10002	-	NA	NA	NA	NA	NA	NA	NA	NA	NA	NA	NA	NA	NA	NA	NA	NA	NA	NA	NA	NA	NA	NA	NA	NA	NA	NA	NA	NA	NA	NA	NA	NA	NA	NA	NA	NA	NA	NA	NA
32	0	0	0	21	denovo001528	helix-turn-helix domain-containing protein [Mesorhizobium alhagi CCNWXJ12-2]; gb|EHK54839.1| helix-turn-helix domain-containing protein [Mesorhizobium alhagi CCNWXJ12-2]	scaffold0028	10576	10346	-	scaffold0001	563215	562985	-	scaffold0015	156271	156041	-	scaffold0020	73780	73550	-	scaffold0022	47921	48157	+	scaffold0004	501101	500871	-	scaffold0019	23902	24165	+	scaffold0017	50241	50504	+	scaffold0017	8795	9019	+	scaffold0002	586615	586385	-	scaffold0002	19739	19969
29	0	0	0	17	denovo001529	diguanylate cyclase/phosphodiesterase [Nitratireductor indicus C115]; gb|EKF41859.1| diguanylate cyclase/phosphodiesterase [Nitratireductor indicus C115]	scaffold0028	12985	11066	-	scaffold0001	565624	563705	-	scaffold0015	158659	156761	-	scaffold0020	76189	74270	-	scaffold0018	43347	45266	+	scaffold0004	503510	501591	-	scaffold0019	21492	23411	+	scaffold0017	47832	49757	+	scaffold0017	6382	8301	+	scaffold0002	589024	587105	-	scaffold0002	17330	19249
3	0	0	0	0	denovo001534	pyruvate dehydrogenase E1 component, beta subunit [Mesorhizobium amorphae CCNWGS0123]; gb|EHH02129.1| pyruvate dehydrogenase E1 component, beta subunit [Mesorhizobium amorphae CCNWGS0123]; ref|ZP_09092270.1| thiamine pyrophosphate-dependent dehydrogenase, E1 component alpha subunit [Mesorhizobium amorphae CCNWGS0123]; gb|EHH02128.1| thiamine pyrophosphate-dependent dehydrogenase, E1 component alp…	scaffold0029	13722	15737	+	NA	NA	NA	NA	scaffold0017	73037	71016	-	NA	NA	NA	NA	NA	NA	NA	NA	NA	NA	NA	NA	NA	NA	NA	NA	NA	NA	NA	NA	NA	NA	NA	NA	NA	NA	NA	NA	NA	NA	NA
1	0	0	0	0	denovo001535	transposase and inactivated derivative [Rhodopseudomonas palustris BisB18]; gb|ABD89584.1| transposase and inactivated derivative [Rhodopseudomonas palustris BisB18]	scaffold0029	16066	16578	+	NA	NA	NA	NA	NA	NA	NA	NA	NA	NA	NA	NA	NA	NA	NA	NA	NA	NA	NA	NA	NA	NA	NA	NA	NA	NA	NA	NA	NA	NA	NA	NA	NA	NA	NA	NA	NA	NA	NA
1	0	0	0	0	denovo001536	0	scaffold0029	17017	17697	+	NA	NA	NA	NA	NA	NA	NA	NA	NA	NA	NA	NA	NA	NA	NA	NA	NA	NA	NA	NA	NA	NA	NA	NA	NA	NA	NA	NA	NA	NA	NA	NA	NA	NA	NA	NA	NA	NA	NA
2	0	0	0	0	denovo001537	transposase [Rhizobium leguminosarum bv. trifolii WSM597]; gb|EJB06984.1| transposase [Rhizobium leguminosarum bv. trifolii WSM597]	scaffold0029	17697	16580	-	scaffold0026	1212	69	-	NA	NA	NA	NA	NA	NA	NA	NA	NA	NA	NA	NA	NA	NA	NA	NA	NA	NA	NA	NA	NA	NA	NA	NA	NA	NA	NA	NA	NA	NA	NA	NA	NA	NA	NA
2	0	0	0	0	denovo001538	trimethylamine methyltransferase MttB [Ahrensia sp. R2A130]; gb|EFL88471.1| trimethylamine methyltransferase MttB [Ahrensia sp. R2A130]	scaffold0029	3	1289	+	NA	NA	NA	NA	NA	NA	NA	NA	NA	NA	NA	NA	NA	NA	NA	NA	NA	NA	NA	NA	NA	NA	NA	NA	NA	NA	NA	NA	NA	NA	NA	NA	NA	NA	NA	NA	NA	NA	NA
10	0	0	0	0	denovo001542	type 11 methyltransferase [Mesorhizobium amorphae CCNWGS0123]; gb|EHH02126.1| type 11 methyltransferase [Mesorhizobium amorphae CCNWGS0123]; ref|YP_004144865.1| type 11 methyltransferase [Mesorhizobium ciceri biovar biserrulae WSM1271]; ref|YP_004614796.1| type 11 methyltransferase [Mesorhizobium opportunistum WSM2075]; ref|YP_007307449.1| methylase involved in ubiquinone/menaquinone biosynthesis…	scaffold0029	7178	7879	+	NA	NA	NA	NA	scaffold0017	84108	83404	-	scaffold0040	15770	15072	-	NA	NA	NA	NA	scaffold0021	66459	67163	+	scaffold0034	1154	321	-	NA	NA	NA	NA	scaffold0021	3066	3767	+	NA	NA	NA	NA	NA	NA	NA
6	0	0	0	0	denovo001543	oxidoreductase [Microlunatus phosphovorus NM-1]; dbj|BAK35009.1| oxidoreductase [Microlunatus phosphovorus NM-1]	scaffold0029	8128	9153	+	NA	NA	NA	NA	NA	NA	NA	NA	scaffold0040	14842	13808	-	NA	NA	NA	NA	NA	NA	NA	NA	scaffold0040	2	895	+	NA	NA	NA	NA	scaffold0021	4013	5165	+	NA	NA	NA	NA	NA	NA	NA
28	0	0	1	10	denovo001544	type IV secretion/conjugal transfer ATPase [Mesorhizobium ciceri biovar biserrulae WSM1271]; ref|YP_004614671.1| type IV secretion/conjugal transfer ATPase, VirB4 family [Mesorhizobium opportunistum WSM2075]; ref|YP_007307324.1| type IV secretion/conjugal transfer ATPase, VirB4 family [Mesorhizobium australicum WSM2073]; gb|ADV14691.1| type IV secretion/conjugal transfer ATPase, VirB4 family [Mes…	scaffold0030	11171	8805	-	scaffold0034	25008	22642	-	scaffold0031	11767	9401	-	scaffold0024	72274	74640	+	NA	NA	NA	NA	scaffold0034	11652	9286	-	NA	NA	NA	NA	NA	NA	NA	NA	NA	NA	NA	NA	scaffold0025	11605	9239	-	scaffold0029	11605	9239
28	0	0	1	10	denovo001545	PROBABLE VIRB3 TYPE IV SECRETION PROTEIN [Mesorhizobium loti R7A]; ref|YP_004144742.1| type IV secretory pathway VirB3 family protein [Mesorhizobium ciceri biovar biserrulae WSM1271]; ref|YP_004614672.1| type IV secretory pathway VirB3 family protein [Mesorhizobium opportunistum WSM2075]; ref|YP_007307325.1| type IV secretory pathway, VirB3 component [Mesorhizobium australicum WSM2073]; gb|ADV146…	scaffold0030	11497	11174	-	scaffold0034	25334	25011	-	scaffold0031	12093	11770	-	scaffold0024	71948	72271	+	NA	NA	NA	NA	scaffold0034	11978	11655	-	NA	NA	NA	NA	NA	NA	NA	NA	NA	NA	NA	NA	scaffold0025	11931	11608	-	scaffold0029	11931	11608
28	0	0	1	10	denovo001546	PROBABLE VIRB2 TYPE IV SECRETION PROTEIN [Mesorhizobium loti R7A]; ref|YP_004144743.1| conjugal transfer protein Trbc [Mesorhizobium ciceri biovar biserrulae WSM1271]; ref|YP_004614673.1| Conjugal transfer protein TrbC [Mesorhizobium opportunistum WSM2075]; ref|YP_007307326.1| type IV secretory pathway, VirB2 component (pilin) [Mesorhizobium australicum WSM2073]; gb|ADV14693.1| Conjugal transfer …	scaffold0030	11880	11500	-	scaffold0034	25717	25337	-	scaffold0031	12476	12096	-	scaffold0024	71565	71945	+	NA	NA	NA	NA	scaffold0034	12361	11981	-	NA	NA	NA	NA	NA	NA	NA	NA	NA	NA	NA	NA	scaffold0025	12314	11934	-	scaffold0029	12314	11934
27	0	0	1	10	denovo001547	PROBABLE VIRB1 TYPE IV SECRETION PROTEIN [Mesorhizobium loti R7A]; ref|YP_004144744.1| lytic transglycosylase [Mesorhizobium ciceri biovar biserrulae WSM1271]; ref|YP_004614674.1| lytic transglycosylase catalytic subunit [Mesorhizobium opportunistum WSM2075]; ref|YP_007307327.1| transglycosylase family protein [Mesorhizobium australicum WSM2073]; gb|ADV14694.1| Lytic transglycosylase catalytic [M…	scaffold0030	12665	11880	-	scaffold0034	26502	25717	-	scaffold0031	13261	12476	-	scaffold0024	70780	71565	+	NA	NA	NA	NA	scaffold0034	13146	12361	-	NA	NA	NA	NA	NA	NA	NA	NA	NA	NA	NA	NA	scaffold0025	13099	12314	-	scaffold0029	13099	12314
27	0	0	0	10	denovo001550	PROBABLE VIRD4 TYPE IV SECRETION PROTEIN [Mesorhizobium loti R7A]; ref|YP_004144749.1| TRAG family protein [Mesorhizobium ciceri biovar biserrulae WSM1271]; ref|YP_004614679.1| TRAG family protein [Mesorhizobium opportunistum WSM2075]; ref|YP_007307333.1| type IV secretory pathway, VirD4 component [Mesorhizobium australicum WSM2073]; gb|ADV14699.1| TRAG family protein [Mesorhizobium ciceri biovar…	scaffold0030	17315	15449	-	scaffold0038	6426	8273	+	scaffold0034	5852	7438	+	scaffold0047	2394	652	-	NA	NA	NA	NA	scaffold0040	5831	7648	+	NA	NA	NA	NA	NA	NA	NA	NA	NA	NA	NA	NA	scaffold0035	2025	3843	+	scaffold0033	6981	5239
27	0	0	0	15	denovo001551	CONSERVED HYPOTHETICAL PROTEIN [Mesorhizobium loti R7A]; ref|YP_004144750.1| hypothetical protein [Mesorhizobium ciceri biovar biserrulae WSM1271]; ref|YP_004614680.1| hypothetical protein Mesop_6191 [Mesorhizobium opportunistum WSM2075]; ref|YP_007307334.1| hypothetical protein Mesau_05659 [Mesorhizobium australicum WSM2073]; gb|ADV14700.1| hypothetical protein Mesci_5607 [Mesorhizobium ciceri b…	scaffold0030	18429	17566	-	scaffold0038	5330	6193	+	scaffold0034	4738	5601	+	scaffold0047	3508	2645	-	NA	NA	NA	NA	scaffold0040	4717	5580	+	NA	NA	NA	NA	NA	NA	NA	NA	NA	NA	NA	NA	scaffold0035	917	1780	+	scaffold0033	8089	7226
17	0	0	0	0	denovo001552	integrase catalytic region [Pusillimonas sp. T7-7]; gb|AEC21378.1| integrase catalytic region [Pusillimonas sp. T7-7]; ref|ZP_09646094.1| transposase, IS30 family [Bradyrhizobium sp. WSM471]; ref|ZP_10083346.1| transposase, IS30 family [Bradyrhizobium sp. WSM1253]; gb|EHR00852.1| transposase, IS30 family [Bradyrhizobium sp. WSM471]; gb|EIG59390.1| transposase, IS30 family [Bradyrhizobium sp. WSM1…	scaffold0030	19086	20428	+	scaffold0026	11830	13083	+	scaffold0034	4157	2785	-	scaffold0047	4089	5431	+	NA	NA	NA	NA	scaffold0040	4143	2787	-	NA	NA	NA	NA	scaffold0031	629	2033	+	NA	NA	NA	NA	scaffold0024	14287	15690	+	scaffold0024	38425	39765
20	0	0	0	0	denovo001553	hypothetical protein BJ6T_88870 [Bradyrhizobium japonicum USDA 6]; dbj|BAL14129.1| hypothetical protein BJ6T_88870 [Bradyrhizobium japonicum USDA 6]; ref|ZP_12701064.1| Integrase catalytic region [Methylobacterium extorquens DSM 13060]; gb|EHP85629.1| Integrase catalytic region [Methylobacterium extorquens DSM 13060]; ref|ZP_10079566.1| hypothetical protein Bra1253DRAFT_00165 [Bradyrhizobium sp. …	scaffold0030	19261	18567	-	scaffold0038	4669	5115	+	scaffold0034	3982	4523	+	scaffold0047	4264	3723	-	NA	NA	NA	NA	scaffold0040	3962	4506	+	NA	NA	NA	NA	NA	NA	NA	NA	NA	NA	NA	NA	scaffold0035	179	706	+	scaffold0033	8827	8300
22	0	0	0	0	denovo001554	hypothetical protein MetexDRAFT_4978 [Methylobacterium extorquens DSM 13060]; gb|EHP90138.1| hypothetical protein MetexDRAFT_4978 [Methylobacterium extorquens DSM 13060]	scaffold0030	20494	21434	+	NA	NA	NA	NA	scaffold0034	2749	1809	-	scaffold0047	5499	6427	+	NA	NA	NA	NA	scaffold0040	2751	1823	-	NA	NA	NA	NA	NA	NA	NA	NA	NA	NA	NA	NA	scaffold0026	7155	6172	-	scaffold0010	2933	1950
25	0	0	0	0	denovo001555	hypothetical protein Rsph17025_3476 [Rhodobacter sphaeroides ATCC 17025]; gb|ABP72352.1| hypothetical protein Rsph17025_3476 [Rhodobacter sphaeroides ATCC 17025]; ref|ZP_03498091.1| integrase catalytic subunit [Rhizobium etli Kim 5]; ref|ZP_01048541.1| integrase, catalytic region [Nitrobacter sp. Nb-311A]; gb|EAQ33482.1| integrase, catalytic region [Nitrobacter sp. Nb-311A]	scaffold0030	21376	20481	-	scaffold0038	2483	3420	+	scaffold0034	1867	2869	+	scaffold0047	6381	5480	-	NA	NA	NA	NA	scaffold0040	1869	2764	+	NA	NA	NA	NA	NA	NA	NA	NA	NA	NA	NA	NA	scaffold0026	6237	7161	+	scaffold0010	2015	2939
27	0	0	1	10	denovo001557	ATPase P [Mesorhizobium ciceri biovar biserrulae WSM1271]; ref|YP_004614664.1| P-type DNA transfer ATPase VirB11 [Mesorhizobium opportunistum WSM2075]; ref|YP_007307318.1| P-type DNA transfer ATPase VirB11 [Mesorhizobium australicum WSM2073]; gb|ADV14684.1| P-type DNA transfer ATPase VirB11 [Mesorhizobium ciceri biovar biserrulae WSM1271]; gb|AEH90570.1| P-type DNA transfer ATPase VirB11 [Mesorhi…	scaffold0030	5389	3229	-	scaffold0034	19226	17066	-	scaffold0031	5985	3825	-	scaffold0024	78057	80217	+	NA	NA	NA	NA	scaffold0034	5870	3710	-	NA	NA	NA	NA	NA	NA	NA	NA	NA	NA	NA	NA	scaffold0025	5823	3663	-	scaffold0029	5823	3663
27	0	0	1	10	denovo001558	P-type conjugative transfer protein VirB9 [Mesorhizobium ciceri biovar biserrulae WSM1271]; ref|YP_004614666.1| P-type conjugative transfer protein VirB9 [Mesorhizobium opportunistum WSM2075]; ref|YP_007307320.1| type IV secretory pathway, VirB9 component [Mesorhizobium australicum WSM2073]; gb|ADV14686.1| P-type conjugative transfer protein VirB9 [Mesorhizobium ciceri biovar biserrulae WSM1271];…	scaffold0030	6976	5394	-	scaffold0034	20813	19231	-	scaffold0031	7572	5990	-	scaffold0024	76470	78052	+	NA	NA	NA	NA	scaffold0034	7457	5875	-	NA	NA	NA	NA	NA	NA	NA	NA	NA	NA	NA	NA	scaffold0025	7410	5831	-	scaffold0029	7410	5831
28	0	0	0	10	denovo001559	PROBABLE VIRB7 TYPE IV SECRETION PROTEIN [Mesorhizobium loti R7A]	scaffold0030	7131	6976	-	scaffold0034	20974	20813	-	scaffold0031	7733	7572	-	scaffold0024	76315	76470	+	NA	NA	NA	NA	scaffold0034	7618	7457	-	NA	NA	NA	NA	NA	NA	NA	NA	NA	NA	NA	NA	scaffold0025	7565	7410	-	scaffold0029	7565	7410
28	0	0	1	10	denovo001560	TrbL/VirB6 plasmid conjugal transfer protein [Mesorhizobium ciceri biovar biserrulae WSM1271]; ref|YP_004614669.1| TrbL/VirB6 plasmid conjugal transfer protein [Mesorhizobium opportunistum WSM2075]; ref|YP_007307322.1| type IV secretory pathway, VirB6 component [Mesorhizobium australicum WSM2073]; gb|ADV14689.1| TrbL/VirB6 plasmid conjugal transfer protein [Mesorhizobium ciceri biovar biserrulae …	scaffold0030	8046	7165	-	scaffold0034	21883	21002	-	scaffold0031	8642	7761	-	scaffold0024	75400	76281	+	NA	NA	NA	NA	scaffold0034	8527	7646	-	NA	NA	NA	NA	NA	NA	NA	NA	NA	NA	NA	NA	scaffold0025	8480	7599	-	scaffold0029	8480	7599
28	0	0	1	12	denovo001561	PROBABLE VIRB5 TYPE IV SECRETION PROTEIN [Mesorhizobium loti R7A]; ref|YP_004144740.1| type IV secretion system protein VirB5 [Mesorhizobium ciceri biovar biserrulae WSM1271]; ref|YP_004614670.1| type IV secretion system protein VirB5 [Mesorhizobium opportunistum WSM2075]; ref|YP_007307323.1| hypothetical protein Mesau_05647 [Mesorhizobium australicum WSM2073]; gb|ADV14690.1| type IV secretion sy…	scaffold0030	8788	8108	-	scaffold0034	22625	21945	-	scaffold0031	9384	8704	-	scaffold0024	74657	75337	+	NA	NA	NA	NA	scaffold0034	9269	8589	-	NA	NA	NA	NA	NA	NA	NA	NA	NA	NA	NA	NA	scaffold0025	9222	8542	-	scaffold0029	9222	8542
27	0	0	0	11	denovo001564	type I secretion membrane fusion protein, HlyD family [Rhizobium sp. CF142]; gb|EJJ31100.1| type I secretion membrane fusion protein, HlyD family [Rhizobium sp. CF142]	scaffold0031	1282	2592	+	scaffold0055	4109	2835	-	scaffold0017	259534	260949	+	scaffold0045	1135	2445	+	scaffold0026	1216	2526	+	scaffold0032	1303	2613	+	scaffold0026	4560	5870	+	scaffold0034	7960	6650	-	NA	NA	NA	NA	scaffold0031	401	1711	+	scaffold0006	397055	395745
30	0	0	0	11	denovo001566	0	scaffold0031	1974	1399	-	scaffold0055	3453	4094	+	scaffold0017	260331	259696	-	scaffold0045	1827	1252	-	scaffold0026	1908	1267	-	scaffold0032	1995	1420	-	scaffold0026	5252	4611	-	scaffold0034	7268	7909	+	scaffold0013	78975	78334	-	NA	NA	NA	NA	NA	NA	NA
7	0	0	0	0	denovo001575	amidohydrolase [Rhizobium leguminosarum bv. trifolii WSM597]; gb|EJB07153.1| amidohydrolase [Rhizobium leguminosarum bv. trifolii WSM597]; ref|ZP_10085285.1| amidohydrolase [Bradyrhizobium sp. WSM1253]; gb|EIG61329.1| amidohydrolase [Bradyrhizobium sp. WSM1253]	scaffold0032	2455	1289	-	NA	NA	NA	NA	NA	NA	NA	NA	NA	NA	NA	NA	NA	NA	NA	NA	NA	NA	NA	NA	NA	NA	NA	NA	NA	NA	NA	NA	NA	NA	NA	NA	scaffold0017	103029	104154	+	scaffold0022	3841	4966
5	0	0	0	0	denovo001576	putative transposase [Nitrobacter sp. Nb-311A]; ref|ZP_01046811.1| putative transposase [Nitrobacter sp. Nb-311A]; ref|ZP_01048371.1| putative transposase [Nitrobacter sp. Nb-311A]; ref|ZP_01048524.1| putative transposase [Nitrobacter sp. Nb-311A]; gb|EAQ33503.1| putative transposase [Nitrobacter sp. Nb-311A]; gb|EAQ33684.1| putative transposase [Nitrobacter sp. Nb-311A]; gb|EAQ35320.1| putative …	scaffold0032	993	580	-	NA	NA	NA	NA	scaffold0017	77518	77099	-	NA	NA	NA	NA	NA	NA	NA	NA	NA	NA	NA	NA	NA	NA	NA	NA	NA	NA	NA	NA	NA	NA	NA	NA	NA	NA	NA	NA	NA	NA	NA
1	0	0	0	0	denovo001578	putative transposase [Rhizobium sullae]	scaffold0033	350	946	+	NA	NA	NA	NA	NA	NA	NA	NA	NA	NA	NA	NA	NA	NA	NA	NA	NA	NA	NA	NA	NA	NA	NA	NA	NA	NA	NA	NA	NA	NA	NA	NA	NA	NA	NA	NA	NA	NA	NA
1	0	0	0	0	denovo001579	0	scaffold0033	3737	3543	-	NA	NA	NA	NA	NA	NA	NA	NA	NA	NA	NA	NA	NA	NA	NA	NA	NA	NA	NA	NA	NA	NA	NA	NA	NA	NA	NA	NA	NA	NA	NA	NA	NA	NA	NA	NA	NA	NA	NA
28	0	0	0	10	denovo001580	hypothetical protein mlr2817 [Mesorhizobium loti MAFF303099]; dbj|BAB49851.1| mlr2817 [Mesorhizobium loti MAFF303099]; ref|ZP_09292517.1| hypothetical protein MAXJ12_09378 [Mesorhizobium alhagi CCNWXJ12-2]; gb|EHK57528.1| hypothetical protein MAXJ12_09378 [Mesorhizobium alhagi CCNWXJ12-2]	scaffold0035	2005	1619	-	scaffold0054	2000	1614	-	scaffold0010	205274	204888	-	scaffold0051	2390	2776	+	NA	NA	NA	NA	scaffold0044	3730	3344	-	NA	NA	NA	NA	NA	NA	NA	NA	NA	NA	NA	NA	scaffold0026	2366	2752	+	scaffold0039	3562	3176
13	0	0	0	0	denovo001581	putative fusion protein: integrase catalytic region and hypothetical conserved protein, partial [Mesorhizobium amorphae CCNWGS0123]; gb|EHH05827.1| putative fusion protein: integrase catalytic region and hypothetical conserved protein, partial [Mesorhizobium amorphae CCNWGS0123]; ref|ZP_09091187.1| hypothetical protein MEA186_30322, partial [Mesorhizobium amorphae CCNWGS0123]; gb|EHH05219.1| hypo…	scaffold0039	2636	2037	-	NA	NA	NA	NA	NA	NA	NA	NA	NA	NA	NA	NA	NA	NA	NA	NA	NA	NA	NA	NA	NA	NA	NA	NA	NA	NA	NA	NA	NA	NA	NA	NA	scaffold0025	18082	17411	-	NA	NA	NA
20	0	0	0	none	denovo001584	chaperonin GroEL, partial [Mesorhizobium alhagi CCNWXJ12-2]; gb|EHK55497.1| chaperonin GroEL, partial [Mesorhizobium alhagi CCNWXJ12-2]; gb|AAB65637.1| GroEL [Bartonella henselae str. Houston-1]; ref|ZP_03522171.1| 60 kDa chaperonin, heat shock protein [Rhizobium etli GR56]	scaffold0044	2	617	+	NA	NA	NA	NA	scaffold0014	110	728	+	scaffold0062	427	2	-	scaffold0018	86	748	+	scaffold0030	1	468	+	scaffold0032	24196	23599	-	scaffold0023	1	423	+	scaffold0027	39140	38074	-	NA	NA	NA	NA	scaffold0050	60	977
7	0	0	0	0	denovo001586	unknown [Oryza sativa Indica Group]	scaffold0047	25	102	+	NA	NA	NA	NA	NA	NA	NA	NA	NA	NA	NA	NA	NA	NA	NA	NA	scaffold0058	292	215	-	NA	NA	NA	NA	NA	NA	NA	NA	NA	NA	NA	NA	NA	NA	NA	NA	NA	NA	NA
6	0	0	0	0	denovo001611	hypothetical protein MAXJ12_23862 [Mesorhizobium alhagi CCNWXJ12-2]; gb|EHK54650.1| hypothetical protein MAXJ12_23862 [Mesorhizobium alhagi CCNWXJ12-2]; emb|CAD31589.1| PROBABLE TRANSMEMBRANE TRANSPORT PROTEIN [Mesorhizobium loti R7A]; ref|ZP_09085657.1| hypothetical protein MEA186_02267 [Mesorhizobium amorphae CCNWGS0123]; gb|EHH13724.1| hypothetical protein MEA186_02267 [Mesorhizobium amorphae …	NA	NA	NA	NA	scaffold0001	550729	552384	+	scaffold0015	146837	148480	+	NA	NA	NA	NA	NA	NA	NA	NA	NA	NA	NA	NA	scaffold0019	35192	33468	-	NA	NA	NA	NA	NA	NA	NA	NA	NA	NA	NA	NA	NA	NA	NA
7	0	0	0	0	denovo001615	adenylate cyclase [Rhizobium etli CIAT 652]; gb|ACE93470.1| probable adenylate cyclase protein [Rhizobium etli CIAT 652]; ref|YP_005193226.1| adenylate cyclase [Sinorhizobium fredii HH103]; emb|CCF01087.1| adenylate cyclase [Sinorhizobium fredii HH103]	NA	NA	NA	NA	scaffold0002	337336	339072	+	NA	NA	NA	NA	scaffold0002	401355	399619	-	NA	NA	NA	NA	scaffold0001	1702720	1704456	+	NA	NA	NA	NA	NA	NA	NA	NA	NA	NA	NA	NA	scaffold0003	179964	178228	-	scaffold0001	180018	178282
8	0	0	0	0	denovo001630	Prolyl oligopeptidase [Mesorhizobium alhagi CCNWXJ12-2]; gb|EHK54585.1| Prolyl oligopeptidase [Mesorhizobium alhagi CCNWXJ12-2]; ref|YP_004144800.1| prolyl oligopeptidase [Mesorhizobium ciceri biovar biserrulae WSM1271]; ref|YP_004614731.1| Prolyl oligopeptidase [Mesorhizobium opportunistum WSM2075]; ref|YP_007307385.1| serine protease, S9A family peptidase [Mesorhizobium australicum WSM2073]; gb…	NA	NA	NA	NA	scaffold0003	43145	45222	+	NA	NA	NA	NA	scaffold0024	14072	12000	-	NA	NA	NA	NA	NA	NA	NA	NA	NA	NA	NA	NA	scaffold0019	22622	20550	-	NA	NA	NA	NA	scaffold0033	3373	1256	-	scaffold0038	3246	1129
1	0	0	0	0	denovo001634	PUTATIVE TRANSCRIPTIONAL REGULATOR PROTEIN [Mesorhizobium loti R7A]	NA	NA	NA	NA	scaffold0003	47011	46760	-	NA	NA	NA	NA	NA	NA	NA	NA	NA	NA	NA	NA	NA	NA	NA	NA	NA	NA	NA	NA	NA	NA	NA	NA	NA	NA	NA	NA	NA	NA	NA	NA	NA	NA	NA
1	0	0	0	0	denovo001635	hypothetical protein MAXJ12_23022 [Mesorhizobium alhagi CCNWXJ12-2]; gb|EHK54838.1| hypothetical protein MAXJ12_23022 [Mesorhizobium alhagi CCNWXJ12-2]; ref|ZP_09295488.1| hypothetical protein MAXJ12_24452 [Mesorhizobium alhagi CCNWXJ12-2]; gb|EHK54582.1| hypothetical protein MAXJ12_24452 [Mesorhizobium alhagi CCNWXJ12-2]	NA	NA	NA	NA	scaffold0003	47067	47390	+	NA	NA	NA	NA	NA	NA	NA	NA	NA	NA	NA	NA	NA	NA	NA	NA	NA	NA	NA	NA	NA	NA	NA	NA	NA	NA	NA	NA	NA	NA	NA	NA	NA	NA	NA
3	0	0	1	0	denovo001637	hypothetical protein MAXJ12_24442 [Mesorhizobium alhagi CCNWXJ12-2]; gb|EHK54580.1| hypothetical protein MAXJ12_24442 [Mesorhizobium alhagi CCNWXJ12-2]	NA	NA	NA	NA	scaffold0003	48193	47990	-	NA	NA	NA	NA	NA	NA	NA	NA	NA	NA	NA	NA	NA	NA	NA	NA	NA	NA	NA	NA	NA	NA	NA	NA	NA	NA	NA	NA	scaffold0020	57149	56898	-	scaffold0020	9677	9928
2	0	0	0	0	denovo001638	outer membrane adhesin-like protein, partial [Nitratireductor aquibiodomus RA22]; gb|EIM73368.1| outer membrane adhesin-like protein, partial [Nitratireductor aquibiodomus RA22]	NA	NA	NA	NA	scaffold0003	483403	485256	+	NA	NA	NA	NA	NA	NA	NA	NA	NA	NA	NA	NA	NA	NA	NA	NA	NA	NA	NA	NA	NA	NA	NA	NA	NA	NA	NA	NA	NA	NA	NA	NA	NA	NA	NA
1	0	0	0	0	denovo001639	hemolysin-type calcium-binding protein, partial [Agrobacterium albertimagni AOL15]; gb|EKF57692.1| hemolysin-type calcium-binding protein, partial [Agrobacterium albertimagni AOL15]	NA	NA	NA	NA	scaffold0003	488155	488916	+	NA	NA	NA	NA	NA	NA	NA	NA	NA	NA	NA	NA	NA	NA	NA	NA	NA	NA	NA	NA	NA	NA	NA	NA	NA	NA	NA	NA	NA	NA	NA	NA	NA	NA	NA
5	0	0	1	0	denovo001642	LuxR family transcriptional regulator [Mesorhizobium alhagi CCNWXJ12-2]; gb|EHK54578.1| LuxR family transcriptional regulator [Mesorhizobium alhagi CCNWXJ12-2]; ref|YP_004144803.1| autoinducer-binding domain-containing protein [Mesorhizobium ciceri biovar biserrulae WSM1271]; ref|YP_004614734.1| LuxR family transcriptional regulator [Mesorhizobium opportunistum WSM2075]; ref|YP_007307388.1| DNA-b…	NA	NA	NA	NA	scaffold0003	49702	48983	-	NA	NA	NA	NA	scaffold0038	1582	945	-	NA	NA	NA	NA	NA	NA	NA	NA	NA	NA	NA	NA	NA	NA	NA	NA	NA	NA	NA	NA	scaffold0020	58642	57911	-	scaffold0020	8201	8915
1	0	0	0	0	denovo001665	rhiziobicin secretion ABC transporter RspD [Mesorhizobium loti MAFF303099]; dbj|BAB53004.1| rhiziobicin secretion ABC transporter; RspD [Mesorhizobium loti MAFF303099]	NA	NA	NA	NA	scaffold0003	578103	574924	-	NA	NA	NA	NA	NA	NA	NA	NA	NA	NA	NA	NA	NA	NA	NA	NA	NA	NA	NA	NA	NA	NA	NA	NA	NA	NA	NA	NA	NA	NA	NA	NA	NA	NA	NA
1	0	0	0	0	denovo001666	cadherin [Sphingobium chlorophenolicum L-1]; gb|AEG49861.1| Cadherin [Sphingobium chlorophenolicum L-1]	NA	NA	NA	NA	scaffold0003	588762	586414	-	NA	NA	NA	NA	NA	NA	NA	NA	NA	NA	NA	NA	NA	NA	NA	NA	NA	NA	NA	NA	NA	NA	NA	NA	NA	NA	NA	NA	NA	NA	NA	NA	NA	NA	NA
11	0	0	0	0	denovo001669	hypothetical protein A33M_3017 [Rhodovulum sp. PH10]; gb|EJW11539.1| hypothetical protein A33M_3017 [Rhodovulum sp. PH10]; emb|CAD31331.1| PUTATIVE TRANSPOSASE NUMBER 1 FOR INSERTION SEQUENCE [Mesorhizobium loti R7A]; ref|ZP_09085749.1| transposase IS3/IS911 family protein [Mesorhizobium amorphae CCNWGS0123]; gb|EHH13624.1| transposase IS3/IS911 family protein [Mesorhizobium amorphae CCNWGS0123]	NA	NA	NA	NA	scaffold0003	75023	74589	-	scaffold0017	92949	92506	-	NA	NA	NA	NA	NA	NA	NA	NA	NA	NA	NA	NA	NA	NA	NA	NA	NA	NA	NA	NA	NA	NA	NA	NA	NA	NA	NA	NA	NA	NA	NA
1	0	0	0	0	denovo001685	putative class-III aminotransferase [Rhizobium tropici CIAT 899]; gb|AGB73637.1| putative class-III aminotransferase [Rhizobium tropici CIAT 899]	NA	NA	NA	NA	scaffold0003	61657	64548	+	NA	NA	NA	NA	NA	NA	NA	NA	NA	NA	NA	NA	NA	NA	NA	NA	NA	NA	NA	NA	NA	NA	NA	NA	NA	NA	NA	NA	NA	NA	NA	NA	NA	NA	NA
2	0	0	0	0	denovo001700	Succinate-semialdehyde dehydrogenase [NADP+]; [Rhizobium sp.]	NA	NA	NA	NA	scaffold0003	63099	61765	-	NA	NA	NA	NA	NA	NA	NA	NA	NA	NA	NA	NA	NA	NA	NA	NA	NA	NA	NA	NA	NA	NA	NA	NA	NA	NA	NA	NA	NA	NA	NA	NA	NA	NA	NA
4	0	0	0	0	denovo001706	0	NA	NA	NA	NA	scaffold0003	647876	648136	+	NA	NA	NA	NA	scaffold0003	41778	41539	-	NA	NA	NA	NA	NA	NA	NA	NA	NA	NA	NA	NA	NA	NA	NA	NA	NA	NA	NA	NA	NA	NA	NA	NA	NA	NA	NA
9	0	0	0	0	denovo001708	hypothetical protein Za10_1887 [Zymomonas mobilis subsp. mobilis NCIMB 11163]; gb|ACV76413.1| hypothetical protein Za10_1887 [Zymomonas mobilis subsp. mobilis NCIMB 11163]; ref|YP_003422686.1| hypothetical protein ZZM4_0114 [Zymomonas mobilis subsp. mobilis ZM4]; gb|ADC33883.1| hypothetical protein ZZM4_0114 [Zymomonas mobilis subsp. mobilis ZM4]; ref|YP_005527943.1| hypothetical protein [Zymomon…	NA	NA	NA	NA	scaffold0003	648992	649735	+	scaffold0015	50548	51291	+	scaffold0003	40682	39939	-	NA	NA	NA	NA	NA	NA	NA	NA	NA	NA	NA	NA	NA	NA	NA	NA	NA	NA	NA	NA	NA	NA	NA	NA	NA	NA	NA
9	0	0	0	0	denovo001709	hypothetical protein mll9172 [Mesorhizobium loti MAFF303099]; dbj|BAB54564.1| mll9172 [Mesorhizobium loti MAFF303099]	NA	NA	NA	NA	scaffold0003	652763	654022	+	scaffold0015	54368	55627	+	scaffold0003	36862	35603	-	NA	NA	NA	NA	NA	NA	NA	NA	NA	NA	NA	NA	NA	NA	NA	NA	NA	NA	NA	NA	NA	NA	NA	NA	NA	NA	NA
2	0	0	0	0	denovo001710	peptidase M24 [Chelativorans sp. BNC1]; gb|ABG63803.1| peptidase M24 [Chelativorans sp. BNC1]	NA	NA	NA	NA	scaffold0003	66036	68439	+	NA	NA	NA	NA	NA	NA	NA	NA	NA	NA	NA	NA	NA	NA	NA	NA	NA	NA	NA	NA	NA	NA	NA	NA	NA	NA	NA	NA	NA	NA	NA	NA	NA	NA	NA
9	0	0	0	0	denovo001711	hypothetical protein mll9168 [Mesorhizobium loti MAFF303099]; dbj|BAB54560.1| mll9168 [Mesorhizobium loti MAFF303099]	NA	NA	NA	NA	scaffold0003	661019	661660	+	scaffold0015	62624	63265	+	scaffold0003	28606	27965	-	NA	NA	NA	NA	NA	NA	NA	NA	NA	NA	NA	NA	NA	NA	NA	NA	NA	NA	NA	NA	NA	NA	NA	NA	NA	NA	NA
9	0	0	0	0	denovo001712	Orf29 [Mesorhizobium sp. CJ1]	NA	NA	NA	NA	scaffold0003	663812	664474	+	scaffold0015	65417	66079	+	scaffold0003	25813	25152	-	NA	NA	NA	NA	NA	NA	NA	NA	NA	NA	NA	NA	NA	NA	NA	NA	NA	NA	NA	NA	NA	NA	NA	NA	NA	NA	NA
2	0	0	0	0	denovo001729	transposase IS66 [Mesorhizobium amorphae CCNWGS0123]; gb|EHH13633.1| transposase IS66 [Mesorhizobium amorphae CCNWGS0123]	NA	NA	NA	NA	scaffold0003	70562	70341	-	NA	NA	NA	NA	NA	NA	NA	NA	NA	NA	NA	NA	NA	NA	NA	NA	NA	NA	NA	NA	NA	NA	NA	NA	NA	NA	NA	NA	NA	NA	NA	NA	NA	NA	NA
1	0	0	0	0	denovo001730	0	NA	NA	NA	NA	scaffold0003	72028	72998	+	NA	NA	NA	NA	NA	NA	NA	NA	NA	NA	NA	NA	NA	NA	NA	NA	NA	NA	NA	NA	NA	NA	NA	NA	NA	NA	NA	NA	NA	NA	NA	NA	NA	NA	NA
1	0	0	0	0	denovo001731	resolvase domain-containing protein [Sphingomonas wittichii RW1]; ref|YP_001263904.1| resolvase domain-containing protein [Sphingomonas wittichii RW1]; gb|ABQ69766.1| Resolvase, N-terminal domain [Sphingomonas wittichii RW1]; gb|ABQ71538.1| Resolvase, N-terminal domain [Sphingomonas wittichii RW1]	NA	NA	NA	NA	scaffold0003	74349	70594	-	NA	NA	NA	NA	NA	NA	NA	NA	NA	NA	NA	NA	NA	NA	NA	NA	NA	NA	NA	NA	NA	NA	NA	NA	NA	NA	NA	NA	NA	NA	NA	NA	NA	NA	NA
7	0	0	0	0	denovo001732	PUTATIVE TRANSPOSASE NUMBER 1 FOR INSERTION SEQUENCE [Mesorhizobium loti R7A]; ref|YP_001524200.1| transposase [Azorhizobium caulinodans ORS 571]; dbj|BAF87282.1| putative transposase [Azorhizobium caulinodans ORS 571]	NA	NA	NA	NA	scaffold0003	74354	74967	+	scaffold0017	92249	92893	+	NA	NA	NA	NA	NA	NA	NA	NA	NA	NA	NA	NA	NA	NA	NA	NA	NA	NA	NA	NA	NA	NA	NA	NA	NA	NA	NA	NA	NA	NA	NA
1	0	0	0	0	denovo001733	hypothetical protein NB311A_02939 [Nitrobacter sp. Nb-311A]; gb|EAQ37229.1| hypothetical protein NB311A_02939 [Nitrobacter sp. Nb-311A]	NA	NA	NA	NA	scaffold0003	75854	75456	-	NA	NA	NA	NA	NA	NA	NA	NA	NA	NA	NA	NA	NA	NA	NA	NA	NA	NA	NA	NA	NA	NA	NA	NA	NA	NA	NA	NA	NA	NA	NA	NA	NA	NA	NA
3	0	0	0	0	denovo001737	transposase [Methylobacterium extorquens CM4]; gb|ACK86276.1| transposase [Methylobacterium extorquens CM4]	NA	NA	NA	NA	scaffold0003	80992	81597	+	NA	NA	NA	NA	NA	NA	NA	NA	NA	NA	NA	NA	NA	NA	NA	NA	NA	NA	NA	NA	NA	NA	NA	NA	NA	NA	NA	NA	scaffold0024	13656	14258	+	scaffold0024	37794	38396
9	0	0	0	0	denovo001739	FAD dependent oxidoreductase [Nitrobacter hamburgensis X14]; gb|ABE61869.1| FAD dependent oxidoreductase [Nitrobacter hamburgensis X14]; ref|YP_005610044.1| hypothetical protein BJ6T_51960 [Bradyrhizobium japonicum USDA 6]; dbj|BAL10456.1| hypothetical protein BJ6T_51960 [Bradyrhizobium japonicum USDA 6]; ref|ZP_09954865.1| FAD dependent oxidoreductase [Sphingomonas elodea ATCC 31461]	NA	NA	NA	NA	scaffold0003	9056	10082	+	scaffold0017	33007	34033	+	NA	NA	NA	NA	NA	NA	NA	NA	NA	NA	NA	NA	NA	NA	NA	NA	NA	NA	NA	NA	NA	NA	NA	NA	NA	NA	NA	NA	NA	NA	NA
6	0	0	0	0	denovo001740	Integrase catalytic region [Rhizobium etli Kim 5]; ref|ZP_01048172.1| transposase [Nitrobacter sp. Nb-311A]; gb|EAQ33832.1| transposase [Nitrobacter sp. Nb-311A]	NA	NA	NA	NA	scaffold0003	923	195	-	scaffold0019	108498	107644	-	NA	NA	NA	NA	NA	NA	NA	NA	NA	NA	NA	NA	NA	NA	NA	NA	NA	NA	NA	NA	NA	NA	NA	NA	NA	NA	NA	NA	NA	NA	NA
2	0	0	0	0	denovo001748	Zn-dependent oxidoreductase, NADPH:quinone reductase [Rhizobium leguminosarum bv. trifolii WSM2297]; gb|EJC84299.1| Zn-dependent oxidoreductase, NADPH:quinone reductase [Rhizobium leguminosarum bv. trifolii WSM2297]	NA	NA	NA	NA	scaffold0004	16715	16042	-	NA	NA	NA	NA	NA	NA	NA	NA	NA	NA	NA	NA	NA	NA	NA	NA	NA	NA	NA	NA	NA	NA	NA	NA	NA	NA	NA	NA	NA	NA	NA	NA	NA	NA	NA
5	0	0	0	0	denovo001866	0	NA	NA	NA	NA	scaffold0011	191715	192638	+	scaffold0023	49484	50497	+	scaffold0002	31447	32460	+	NA	NA	NA	NA	NA	NA	NA	NA	NA	NA	NA	NA	NA	NA	NA	NA	NA	NA	NA	NA	scaffold0006	233486	232473	-	scaffold0008	209434	208421
1	0	0	0	0	denovo001868	hypothetical protein RHECNPAF_550040 [Rhizobium etli CNPAF512]; gb|EGE56916.1| hypothetical protein RHECNPAF_550040 [Rhizobium etli CNPAF512]	NA	NA	NA	NA	scaffold0011	193439	192870	-	NA	NA	NA	NA	NA	NA	NA	NA	NA	NA	NA	NA	NA	NA	NA	NA	NA	NA	NA	NA	NA	NA	NA	NA	NA	NA	NA	NA	NA	NA	NA	NA	NA	NA	NA
5	0	0	0	0	denovo001870	TadE family protein [Rhizobium etli GR56]	NA	NA	NA	NA	scaffold0011	195714	194633	-	scaffold0023	53642	52552	-	scaffold0002	35605	34515	-	NA	NA	NA	NA	NA	NA	NA	NA	NA	NA	NA	NA	NA	NA	NA	NA	NA	NA	NA	NA	scaffold0006	229328	230418	+	scaffold0008	205276	206366
5	0	0	0	0	denovo001872	hypothetical protein USDA257_c29810 [Sinorhizobium fredii USDA 257]; gb|AFL51551.1| uncharacterized protein y4xJ [Sinorhizobium fredii USDA 257]	NA	NA	NA	NA	scaffold0011	198992	197273	-	scaffold0023	56944	55213	-	scaffold0002	38907	37176	-	NA	NA	NA	NA	NA	NA	NA	NA	NA	NA	NA	NA	NA	NA	NA	NA	NA	NA	NA	NA	scaffold0006	226026	227757	+	scaffold0008	201974	203705
1	0	0	0	0	denovo001899	NAD-dependent glycerol-3-phosphate dehydrogenase domain-containing protein [Sinorhizobium medicae WSM419]; gb|ABR61522.1| NAD-dependent glycerol-3-phosphate dehydrogenase domain protein [Sinorhizobium medicae WSM419]	NA	NA	NA	NA	scaffold0013	139682	138642	-	NA	NA	NA	NA	NA	NA	NA	NA	NA	NA	NA	NA	NA	NA	NA	NA	NA	NA	NA	NA	NA	NA	NA	NA	NA	NA	NA	NA	NA	NA	NA	NA	NA	NA	NA
1	0	0	0	0	denovo001901	short chain dehydrogenase [Sinorhizobium meliloti CCNWSX0020]; gb|EHK76287.1| short chain dehydrogenase [Sinorhizobium meliloti CCNWSX0020]	NA	NA	NA	NA	scaffold0013	141754	139709	-	NA	NA	NA	NA	NA	NA	NA	NA	NA	NA	NA	NA	NA	NA	NA	NA	NA	NA	NA	NA	NA	NA	NA	NA	NA	NA	NA	NA	NA	NA	NA	NA	NA	NA	NA
1	0	0	0	0	denovo001902	ABC transporter-like protein [Sinorhizobium medicae WSM419]; gb|ABR61524.1| ABC transporter related [Sinorhizobium medicae WSM419]; ref|ZP_12975808.1| ABC transporter-like protein [Sinorhizobium meliloti CCNWSX0020]; gb|EHK76288.1| ABC transporter-like protein [Sinorhizobium meliloti CCNWSX0020]	NA	NA	NA	NA	scaffold0013	141957	143042	+	NA	NA	NA	NA	NA	NA	NA	NA	NA	NA	NA	NA	NA	NA	NA	NA	NA	NA	NA	NA	NA	NA	NA	NA	NA	NA	NA	NA	NA	NA	NA	NA	NA	NA	NA
1	0	0	0	0	denovo001903	ABC transporter-like protein [Sinorhizobium medicae WSM419]; gb|ABR61524.1| ABC transporter related [Sinorhizobium medicae WSM419]; ref|ZP_12975808.1| ABC transporter-like protein [Sinorhizobium meliloti CCNWSX0020]; gb|EHK76288.1| ABC transporter-like protein [Sinorhizobium meliloti CCNWSX0020]	NA	NA	NA	NA	scaffold0013	142886	141825	-	NA	NA	NA	NA	NA	NA	NA	NA	NA	NA	NA	NA	NA	NA	NA	NA	NA	NA	NA	NA	NA	NA	NA	NA	NA	NA	NA	NA	NA	NA	NA	NA	NA	NA	NA
1	0	0	0	0	denovo001904	short-chain dehydrogenase/reductase SDR [Sinorhizobium meliloti CCNWSX0020]; gb|EHK76289.1| short-chain dehydrogenase/reductase SDR [Sinorhizobium meliloti CCNWSX0020]; ref|YP_004689839.1| short chain dehydrogenase [Roseobacter litoralis Och 149]; gb|AEI92876.1| putative short chain dehydrogenase [Roseobacter litoralis Och 149]	NA	NA	NA	NA	scaffold0013	143656	142940	-	NA	NA	NA	NA	NA	NA	NA	NA	NA	NA	NA	NA	NA	NA	NA	NA	NA	NA	NA	NA	NA	NA	NA	NA	NA	NA	NA	NA	NA	NA	NA	NA	NA	NA	NA
1	0	0	0	0	denovo001906	binding-protein-dependent transport systems inner membrane component [Sinorhizobium meliloti CCNWSX0020]; gb|EHK76291.1| binding-protein-dependent transport systems inner membrane component [Sinorhizobium meliloti CCNWSX0020]	NA	NA	NA	NA	scaffold0013	146175	145300	-	NA	NA	NA	NA	NA	NA	NA	NA	NA	NA	NA	NA	NA	NA	NA	NA	NA	NA	NA	NA	NA	NA	NA	NA	NA	NA	NA	NA	NA	NA	NA	NA	NA	NA	NA
1	0	0	0	0	denovo001907	binding-protein-dependent transport systems inner membrane component [Sinorhizobium meliloti CCNWSX0020]; gb|EHK76292.1| binding-protein-dependent transport systems inner membrane component [Sinorhizobium meliloti CCNWSX0020]	NA	NA	NA	NA	scaffold0013	147083	146199	-	NA	NA	NA	NA	NA	NA	NA	NA	NA	NA	NA	NA	NA	NA	NA	NA	NA	NA	NA	NA	NA	NA	NA	NA	NA	NA	NA	NA	NA	NA	NA	NA	NA	NA	NA
2	0	0	0	0	denovo001913	alcohol dehydrogenase GroES domain-containing protein [Starkeya novella DSM 506]; gb|ADH88172.1| Alcohol dehydrogenase GroES domain protein [Starkeya novella DSM 506]; ref|YP_002541488.1| xylitol dehydrogenase [Agrobacterium radiobacter K84]; gb|ACM29891.1| xylitol dehydrogenase protein [Agrobacterium radiobacter K84]; ref|YP_007336971.1| sorbitol dehydrogenase [Rhizobium tropici CIAT 899]; gb|AG…	NA	NA	NA	NA	scaffold0013	153528	154556	+	NA	NA	NA	NA	NA	NA	NA	NA	NA	NA	NA	NA	NA	NA	NA	NA	NA	NA	NA	NA	NA	NA	NA	NA	NA	NA	NA	NA	NA	NA	NA	NA	NA	NA	NA
2	0	0	0	0	denovo001927	outer membrane autotransporter barrel [Brucella sp. NF 2653]; gb|EFM63191.1| outer membrane autotransporter barrel [Brucella sp. NF 2653]	NA	NA	NA	NA	scaffold0013	180427	182973	+	NA	NA	NA	NA	NA	NA	NA	NA	NA	NA	NA	NA	scaffold0001	659830	662433	+	NA	NA	NA	NA	NA	NA	NA	NA	NA	NA	NA	NA	NA	NA	NA	NA	NA	NA	NA
1	0	0	0	0	denovo001944	hypothetical protein Mesop_2977 [Mesorhizobium opportunistum WSM2075]; gb|AEH87431.1| conserved hypothetical protein [Mesorhizobium opportunistum WSM2075]	NA	NA	NA	NA	scaffold0014	118674	118423	-	NA	NA	NA	NA	NA	NA	NA	NA	NA	NA	NA	NA	NA	NA	NA	NA	NA	NA	NA	NA	NA	NA	NA	NA	NA	NA	NA	NA	NA	NA	NA	NA	NA	NA	NA
3	0	0	0	0	denovo001953	type IV secretory pathway VirB9 component [Sphingobium japonicum UT26S]; dbj|BAI96825.1| type IV secretory pathway VirB9 component [Sphingobium japonicum UT26S]; ref|YP_002289401.1| conjugal transfer protein TrbG/VirB9/CagX [Oligotropha carboxidovorans OM5]; ref|YP_004632580.1| conjugal transfer protein TrbG [Oligotropha carboxidovorans OM5]; ref|YP_005950644.1| conjugal transfer protein TrbG [Ol…	NA	NA	NA	NA	scaffold0014	29116	28076	-	NA	NA	NA	NA	NA	NA	NA	NA	NA	NA	NA	NA	NA	NA	NA	NA	NA	NA	NA	NA	NA	NA	NA	NA	NA	NA	NA	NA	NA	NA	NA	NA	NA	NA	NA
1	0	0	0	0	denovo001958	hypothetical protein [Mesorhizobium ciceri biovar biserrulae WSM1271]; gb|ADV13004.1| hypothetical protein Mesci_3888 [Mesorhizobium ciceri biovar biserrulae WSM1271]	NA	NA	NA	NA	scaffold0014	63905	63564	-	NA	NA	NA	NA	NA	NA	NA	NA	NA	NA	NA	NA	NA	NA	NA	NA	NA	NA	NA	NA	NA	NA	NA	NA	NA	NA	NA	NA	NA	NA	NA	NA	NA	NA	NA
21	0	0	0	21	denovo002009	putative nitrogen fixation protein [Microvirga sp. WSM3557]; gb|EIM30731.1| putative nitrogen fixation protein [Microvirga sp. WSM3557]; ref|ZP_10838985.1| hypothetical protein RCCGE510_30961 [Rhizobium sp. CCGE 510]; gb|EJT01239.1| hypothetical protein RCCGE510_30961 [Rhizobium sp. CCGE 510]; ref|NP_444118.1| hypothetical protein NGR_a01070 [Sinorhizobium fredii NGR234]; sp|P55676.1|Y4VQ_RHISN R…	NA	NA	NA	NA	scaffold0019	8465	8030	-	NA	NA	NA	NA	scaffold0017	18022	17599	-	NA	NA	NA	NA	scaffold0024	28066	27636	-	scaffold0029	13457	13026	-	scaffold0021	86968	87405	+	NA	NA	NA	NA	scaffold0017	76467	76907	+	scaffold0016	13426	12986
5	0	0	0	0	denovo002010	0	NA	NA	NA	NA	scaffold0019	9306	9524	+	NA	NA	NA	NA	scaffold0017	18866	19084	+	NA	NA	NA	NA	NA	NA	NA	NA	NA	NA	NA	NA	NA	NA	NA	NA	NA	NA	NA	NA	NA	NA	NA	NA	scaffold0016	14261	14479
10	0	0	0	0	denovo002016	hypothetical protein RCCGE510_30856 [Rhizobium sp. CCGE 510]; gb|EJT01224.1| hypothetical protein RCCGE510_30856 [Rhizobium sp. CCGE 510]; ref|ZP_12972791.1| hypothetical protein SM0020_03965 [Sinorhizobium meliloti CCNWSX0020]; gb|EHK79484.1| hypothetical protein SM0020_03965 [Sinorhizobium meliloti CCNWSX0020]; ref|ZP_02189107.1| hypothetical protein BAL199_05709 [alpha proteobacterium BAL199];…	NA	NA	NA	NA	scaffold0020	81272	80934	-	NA	NA	NA	NA	scaffold0033	42828	42442	-	NA	NA	NA	NA	NA	NA	NA	NA	NA	NA	NA	NA	NA	NA	NA	NA	scaffold0028	6888	7204	+	NA	NA	NA	NA	NA	NA	NA
1	0	0	0	0	denovo002019	0	NA	NA	NA	NA	scaffold0020	83641	83946	+	NA	NA	NA	NA	NA	NA	NA	NA	NA	NA	NA	NA	NA	NA	NA	NA	NA	NA	NA	NA	NA	NA	NA	NA	NA	NA	NA	NA	NA	NA	NA	NA	NA	NA	NA
4	0	0	0	0	denovo002020	transposase IS116/IS110/IS902 family protein [Acidiphilium cryptum JF-5]; gb|ABQ29191.1| transposase IS116/IS110/IS902 family protein [Acidiphilium cryptum JF-5]; ref|YP_003065697.1| transposase of ISMex29, IS110 family [Methylobacterium extorquens DM4]; emb|CAX17076.1| transposase of ISMex29, IS110 family [Methylobacterium extorquens DM4]	NA	NA	NA	NA	scaffold0020	84197	85276	+	NA	NA	NA	NA	scaffold0017	2	1370	+	NA	NA	NA	NA	NA	NA	NA	NA	NA	NA	NA	NA	NA	NA	NA	NA	NA	NA	NA	NA	NA	NA	NA	NA	NA	NA	NA
3	0	0	0	0	denovo002021	transposase for insertion sequence element IS1328 [Sinorhizobium fredii HH103]; emb|CCE98156.1| Transposase for insertion sequence element IS1328 [Sinorhizobium fredii HH103]	NA	NA	NA	NA	scaffold0020	84697	84257	-	NA	NA	NA	NA	NA	NA	NA	NA	NA	NA	NA	NA	NA	NA	NA	NA	NA	NA	NA	NA	scaffold0031	13992	13555	-	NA	NA	NA	NA	NA	NA	NA	NA	NA	NA	NA
2	0	0	0	0	denovo002022	conserved hypothetical protein [Aurantimonas manganoxydans SI85-9A1]; gb|EAS51019.1| conserved hypothetical protein [Aurantimonas manganoxydans SI85-9A1]; ref|ZP_03519639.1| putative insertion sequence transposase protein [Rhizobium etli IE4771]; ref|ZP_03519711.1| putative insertion sequence transposase protein [Rhizobium etli IE4771]	NA	NA	NA	NA	scaffold0020	86345	85866	-	NA	NA	NA	NA	NA	NA	NA	NA	NA	NA	NA	NA	NA	NA	NA	NA	NA	NA	NA	NA	NA	NA	NA	NA	NA	NA	NA	NA	NA	NA	NA	NA	NA	NA	NA
4	0	0	0	0	denovo002041	0	NA	NA	NA	NA	scaffold0057	1243	800	-	NA	NA	NA	NA	NA	NA	NA	NA	NA	NA	NA	NA	NA	NA	NA	NA	NA	NA	NA	NA	NA	NA	NA	NA	NA	NA	NA	NA	NA	NA	NA	NA	NA	NA	NA
1	0	0	0	0	denovo002042	resolvase-like protein [Azospirillum amazonense Y2]; gb|EGY00528.1| resolvase-like protein [Azospirillum amazonense Y2]	NA	NA	NA	NA	scaffold0026	16981	15935	-	NA	NA	NA	NA	NA	NA	NA	NA	NA	NA	NA	NA	NA	NA	NA	NA	NA	NA	NA	NA	NA	NA	NA	NA	NA	NA	NA	NA	NA	NA	NA	NA	NA	NA	NA
5	0	0	0	0	denovo002043	IstB-like ATP-binding protein [Sinorhizobium meliloti CCNWSX0020]; gb|EHK73299.1| IstB-like ATP-binding protein [Sinorhizobium meliloti CCNWSX0020]; ref|YP_005190697.1| insertion sequence IS21 putative ATP-binding protein [Sinorhizobium fredii HH103]; emb|CCE97872.1| Insertion sequence IS21 putative ATP-binding protein [Sinorhizobium fredii HH103]; ref|NP_443790.1| transposase [Sinorhizobium fred…	NA	NA	NA	NA	scaffold0026	17095	17873	+	NA	NA	NA	NA	scaffold0042	12178	12898	+	NA	NA	NA	NA	NA	NA	NA	NA	NA	NA	NA	NA	NA	NA	NA	NA	NA	NA	NA	NA	NA	NA	NA	NA	NA	NA	NA
4	0	0	0	0	denovo002044	0	NA	NA	NA	NA	scaffold0026	18096	18878	+	NA	NA	NA	NA	scaffold0042	13148	13942	+	NA	NA	NA	NA	NA	NA	NA	NA	NA	NA	NA	NA	NA	NA	NA	NA	NA	NA	NA	NA	NA	NA	NA	NA	NA	NA	NA
4	0	0	0	0	denovo002045	hypothetical protein [Sinorhizobium meliloti]; gb|AFJ91487.1| short hypothetical protein [Sinorhizobium meliloti]	NA	NA	NA	NA	scaffold0026	19321	19542	+	NA	NA	NA	NA	NA	NA	NA	NA	NA	NA	NA	NA	NA	NA	NA	NA	NA	NA	NA	NA	NA	NA	NA	NA	NA	NA	NA	NA	NA	NA	NA	NA	NA	NA	NA
3	0	0	0	0	denovo002046	transposase [Sinorhizobium sp. GW3]	NA	NA	NA	NA	scaffold0026	19409	17058	-	NA	NA	NA	NA	scaffold0042	14425	12099	-	NA	NA	NA	NA	NA	NA	NA	NA	NA	NA	NA	NA	NA	NA	NA	NA	NA	NA	NA	NA	NA	NA	NA	NA	NA	NA	NA
3	0	0	0	0	denovo002047	transposase, partial [Rhizobium leguminosarum bv. trifolii WSM2012]; gb|EJC74470.1| transposase, partial [Rhizobium leguminosarum bv. trifolii WSM2012]; ref|YP_006813651.1| hypothetical protein BN406_03562 [Sinorhizobium meliloti Rm41]; emb|CCM69844.1| unnamed protein product [Sinorhizobium meliloti Rm41]	NA	NA	NA	NA	scaffold0026	2496	2260	-	NA	NA	NA	NA	NA	NA	NA	NA	NA	NA	NA	NA	NA	NA	NA	NA	NA	NA	NA	NA	NA	NA	NA	NA	NA	NA	NA	NA	NA	NA	NA	NA	NA	NA	NA
1	0	0	0	0	denovo002049	phage integrase/recombinase [Rhizobium leguminosarum bv. viciae 3841]; ref|YP_770444.1| phage integrase/recombinase [Rhizobium leguminosarum bv. viciae 3841]; ref|YP_771618.1| putative integrase/recombinase protein [Rhizobium leguminosarum bv. viciae 3841]; emb|CAK10376.1| putative phage integrase/recombinase [Rhizobium leguminosarum bv. viciae 3841]; emb|CAK10389.1| putative phage integrase/reco…	NA	NA	NA	NA	scaffold0026	27857	27374	-	NA	NA	NA	NA	NA	NA	NA	NA	NA	NA	NA	NA	NA	NA	NA	NA	NA	NA	NA	NA	NA	NA	NA	NA	NA	NA	NA	NA	NA	NA	NA	NA	NA	NA	NA
2	0	0	0	0	denovo002054	hypothetical protein RTCIAT899_PB01935 [Rhizobium tropici CIAT 899]; gb|AGB73642.1| hypothetical protein RTCIAT899_PB01935 [Rhizobium tropici CIAT 899]; ref|ZP_10839332.1| hypothetical protein RCCGE510_32786 [Rhizobium sp. CCGE 510]; gb|EJT00892.1| hypothetical protein RCCGE510_32786 [Rhizobium sp. CCGE 510]	NA	NA	NA	NA	scaffold0026	35554	35105	-	NA	NA	NA	NA	NA	NA	NA	NA	NA	NA	NA	NA	scaffold0035	2208	1726	-	NA	NA	NA	NA	NA	NA	NA	NA	NA	NA	NA	NA	NA	NA	NA	NA	NA	NA	NA
2	0	0	0	0	denovo002055	protein PhbA [Sinorhizobium fredii HH103]; emb|CCE97782.1| phbA [Sinorhizobium fredii HH103]; ref|YP_002827756.1| acetyl-CoA acetyltransferase [Sinorhizobium fredii NGR234]; gb|ACP27003.1| acetyl-CoA acetyltransferase [Sinorhizobium fredii NGR234]	NA	NA	NA	NA	scaffold0026	35557	36702	+	NA	NA	NA	NA	NA	NA	NA	NA	NA	NA	NA	NA	scaffold0035	2232	3389	+	NA	NA	NA	NA	NA	NA	NA	NA	NA	NA	NA	NA	NA	NA	NA	NA	NA	NA	NA
1	0	0	0	0	denovo002056	protein PhbA [Sinorhizobium fredii HH103]; emb|CCE97782.1| phbA [Sinorhizobium fredii HH103]; ref|ZP_09091496.1| acetyl-CoA acetyltransferase [Mesorhizobium amorphae CCNWGS0123]; gb|EHH04033.1| acetyl-CoA acetyltransferase [Mesorhizobium amorphae CCNWGS0123]	NA	NA	NA	NA	scaffold0026	36714	35557	-	NA	NA	NA	NA	NA	NA	NA	NA	NA	NA	NA	NA	NA	NA	NA	NA	NA	NA	NA	NA	NA	NA	NA	NA	NA	NA	NA	NA	NA	NA	NA	NA	NA	NA	NA
1	0	0	0	0	denovo002061	putrescine transporter subunit: ATP-binding component of ABC superfamily [Rhizobium mesoamericanum STM3625]; emb|CCM80267.1| putrescine transporter subunit: ATP-binding component of ABC superfamily [Rhizobium mesoamericanum STM3625]	NA	NA	NA	NA	scaffold0026	41901	43013	+	NA	NA	NA	NA	NA	NA	NA	NA	NA	NA	NA	NA	NA	NA	NA	NA	NA	NA	NA	NA	NA	NA	NA	NA	NA	NA	NA	NA	NA	NA	NA	NA	NA	NA	NA
1	0	0	0	0	denovo002062	0	NA	NA	NA	NA	scaffold0026	42749	41880	-	NA	NA	NA	NA	NA	NA	NA	NA	NA	NA	NA	NA	NA	NA	NA	NA	NA	NA	NA	NA	NA	NA	NA	NA	NA	NA	NA	NA	NA	NA	NA	NA	NA	NA	NA
1	0	0	0	0	denovo002063	ABC-type spermidine/putrescine transport system, permease component II [Rhizobium leguminosarum bv. trifolii WSM2297]; gb|EJC84163.1| ABC-type spermidine/putrescine transport system, permease component II [Rhizobium leguminosarum bv. trifolii WSM2297]	NA	NA	NA	NA	scaffold0026	43037	44771	+	NA	NA	NA	NA	NA	NA	NA	NA	NA	NA	NA	NA	NA	NA	NA	NA	NA	NA	NA	NA	NA	NA	NA	NA	NA	NA	NA	NA	NA	NA	NA	NA	NA	NA	NA
4	0	0	0	0	denovo002065	ORF216 [Gluconacetobacter xylinus]	NA	NA	NA	NA	scaffold0026	5215	5721	+	NA	NA	NA	NA	scaffold0046	3411	2902	-	NA	NA	NA	NA	NA	NA	NA	NA	NA	NA	NA	NA	scaffold0024	1588	1061	-	NA	NA	NA	NA	NA	NA	NA	NA	NA	NA	NA
20	0	0	0	0	denovo002066	transposase, IS4 [Chelativorans sp. BNC1]; gb|ABG61278.1| transposase, IS4 family [Chelativorans sp. BNC1]; ref|ZP_09295215.1| transposase IS4 family protein [Mesorhizobium alhagi CCNWXJ12-2]; gb|EHK54847.1| transposase IS4 family protein [Mesorhizobium alhagi CCNWXJ12-2]; ref|YP_003448152.1| transposase [Azospirillum sp. B510]; dbj|BAI71608.1| transposase [Azospirillum sp. B510]; ref|ZP_01550727…	NA	NA	NA	NA	scaffold0036	32086	30751	-	scaffold0017	137153	138510	+	scaffold0046	2902	4260	+	scaffold0018	24895	26085	+	NA	NA	NA	NA	scaffold0019	2875	4323	+	scaffold0024	1097	2436	+	scaffold0027	11312	10014	-	NA	NA	NA	NA	scaffold0023	24834	25565
1	0	0	0	0	denovo002067	IS66 Orf2 family protein [Pseudomonas sp. K-62]; dbj|BAM13968.1| IS66 Orf2 family protein [Pseudomonas sp. K-62]	NA	NA	NA	NA	scaffold0026	7555	8079	+	NA	NA	NA	NA	NA	NA	NA	NA	NA	NA	NA	NA	NA	NA	NA	NA	NA	NA	NA	NA	NA	NA	NA	NA	NA	NA	NA	NA	NA	NA	NA	NA	NA	NA	NA
16	0	0	0	0	denovo002068	IS66 Orf2 family protein [Pseudomonas sp. K-62]; dbj|BAM13968.1| IS66 Orf2 family protein [Pseudomonas sp. K-62]; ref|ZP_10344658.1| IS66 Orf2 family protein [Sphingomonas sp. PAMC 26605]; ref|ZP_10178293.1| transposase [Microvirga sp. WSM3557]; gb|EIM30868.1| transposase [Microvirga sp. WSM3557]; ref|ZP_09087385.1| transposase [Mesorhizobium amorphae CCNWGS0123]; gb|EHH12000.1| transposase [Meso…	NA	NA	NA	NA	scaffold0026	7869	7531	-	NA	NA	NA	NA	NA	NA	NA	NA	NA	NA	NA	NA	NA	NA	NA	NA	scaffold0022	25846	25490	-	scaffold0009	117984	118340	+	scaffold0030	12056	12412	+	scaffold0027	8887	8551	-	scaffold0024	19453	19117
1	0	0	0	0	denovo002069	transposase [Rhizobium leguminosarum bv. trifolii WSM597]; gb|EJB06984.1| transposase [Rhizobium leguminosarum bv. trifolii WSM597]; ref|ZP_12978843.1| TRm3 transposase, partial [Sinorhizobium meliloti CCNWSX0020]; gb|EHK73263.1| TRm3 transposase, partial [Sinorhizobium meliloti CCNWSX0020]	NA	NA	NA	NA	scaffold0026	81	1191	+	NA	NA	NA	NA	NA	NA	NA	NA	NA	NA	NA	NA	NA	NA	NA	NA	NA	NA	NA	NA	NA	NA	NA	NA	NA	NA	NA	NA	NA	NA	NA	NA	NA	NA	NA
2	0	0	0	0	denovo002070	Uncharacterized protein y4hN [Sinorhizobium fredii HH103]; emb|CCE98556.1| Uncharacterized protein y4hN [Sinorhizobium fredii HH103]; ref|ZP_13492004.1| transposase IS3/IS911 family protein [Rhizobium sp. PDO1-076]; gb|EHS51112.1| transposase IS3/IS911 family protein [Rhizobium sp. PDO1-076]	NA	NA	NA	NA	scaffold0026	8255	7869	-	NA	NA	NA	NA	NA	NA	NA	NA	NA	NA	NA	NA	NA	NA	NA	NA	NA	NA	NA	NA	NA	NA	NA	NA	NA	NA	NA	NA	NA	NA	NA	NA	NA	NA	NA
11	0	0	0	0	denovo002086	0	NA	NA	NA	NA	scaffold0032	5137	4658	-	scaffold0017	20090	20650	+	NA	NA	NA	NA	NA	NA	NA	NA	scaffold0022	30532	31011	+	scaffold0022	44131	44607	+	scaffold0009	143600	143046	-	scaffold0007	229866	230420	+	NA	NA	NA	NA	NA	NA	NA
11	0	0	0	0	denovo002094	co-chaperonin GroES [Mesorhizobium amorphae CCNWGS0123]; gb|EHH13939.1| co-chaperonin GroES [Mesorhizobium amorphae CCNWGS0123]; ref|YP_004614899.1| Chaperonin Cpn10 [Mesorhizobium opportunistum WSM2075]; ref|YP_007307551.1| Co-chaperonin GroES [Mesorhizobium australicum WSM2073]; gb|AEH90805.1| Chaperonin Cpn10 [Mesorhizobium opportunistum WSM2075]; gb|AGB48175.1| Co-chaperonin GroES [Mesorhizob…	NA	NA	NA	NA	scaffold0034	12221	12376	+	scaffold0028	1060	806	-	NA	NA	NA	NA	NA	NA	NA	NA	NA	NA	NA	NA	scaffold0032	23354	23545	+	NA	NA	NA	NA	NA	NA	NA	NA	scaffold0023	1075	809	-	NA	NA	NA
19	0	0	0	0	denovo002095	IstB domain protein ATP-binding protein (fragment) [Rhizobium mesoamericanum STM3625]; emb|CCM79610.1| IstB domain protein ATP-binding protein (fragment) [Rhizobium mesoamericanum STM3625]	NA	NA	NA	NA	scaffold0034	15150	14989	-	scaffold0031	1406	1245	-	scaffold0024	82133	82294	+	NA	NA	NA	NA	NA	NA	NA	NA	NA	NA	NA	NA	NA	NA	NA	NA	NA	NA	NA	NA	NA	NA	NA	NA	NA	NA	NA
3	0	0	0	0	denovo002096	adenosylmethionine-8-amino-7-oxononanoate aminotransferase [Variovorax sp. CF313]; gb|EJL71354.1| adenosylmethionine-8-amino-7-oxononanoate aminotransferase [Variovorax sp. CF313]	NA	NA	NA	NA	scaffold0036	10909	12294	+	NA	NA	NA	NA	NA	NA	NA	NA	NA	NA	NA	NA	NA	NA	NA	NA	NA	NA	NA	NA	NA	NA	NA	NA	NA	NA	NA	NA	scaffold0030	3310	4695	+	scaffold0024	10404	9019
4	0	0	0	0	denovo002097	amidohydrolase [Microvirga sp. WSM3557]; gb|EIM27068.1| amidohydrolase [Microvirga sp. WSM3557]	NA	NA	NA	NA	scaffold0036	12354	13523	+	NA	NA	NA	NA	NA	NA	NA	NA	NA	NA	NA	NA	NA	NA	NA	NA	NA	NA	NA	NA	NA	NA	NA	NA	NA	NA	NA	NA	scaffold0042	2412	1293	-	scaffold0024	8920	7801
2	0	0	0	0	denovo002098	0	NA	NA	NA	NA	scaffold0036	13310	12591	-	NA	NA	NA	NA	NA	NA	NA	NA	NA	NA	NA	NA	NA	NA	NA	NA	NA	NA	NA	NA	NA	NA	NA	NA	NA	NA	NA	NA	NA	NA	NA	NA	NA	NA	NA
5	0	0	0	0	denovo002100	hypothetical protein Bra471DRAFT_01451 [Bradyrhizobium sp. WSM471]; gb|EHR00843.1| hypothetical protein Bra471DRAFT_01451 [Bradyrhizobium sp. WSM471]	NA	NA	NA	NA	scaffold0036	16248	16793	+	NA	NA	NA	NA	NA	NA	NA	NA	NA	NA	NA	NA	NA	NA	NA	NA	NA	NA	NA	NA	NA	NA	NA	NA	NA	NA	NA	NA	NA	NA	NA	NA	NA	NA	NA
2	0	0	0	0	denovo002101	hypothetical protein Bra471DRAFT_01451 [Bradyrhizobium sp. WSM471]; gb|EHR00843.1| hypothetical protein Bra471DRAFT_01451 [Bradyrhizobium sp. WSM471]; ref|YP_770889.1| hypothetical protein pRL70170 [Rhizobium leguminosarum bv. viciae 3841]; emb|CAK11697.1| conserved hypothetical protein [Rhizobium leguminosarum bv. viciae 3841]	NA	NA	NA	NA	scaffold0036	16787	16249	-	NA	NA	NA	NA	NA	NA	NA	NA	NA	NA	NA	NA	NA	NA	NA	NA	NA	NA	NA	NA	NA	NA	NA	NA	NA	NA	NA	NA	NA	NA	NA	NA	NA	NA	NA
2	0	0	0	0	denovo002108	hypothetical protein MEA186_07454 [Mesorhizobium amorphae CCNWGS0123]; gb|EHH12616.1| hypothetical protein MEA186_07454 [Mesorhizobium amorphae CCNWGS0123]	NA	NA	NA	NA	scaffold0036	28215	28625	+	NA	NA	NA	NA	NA	NA	NA	NA	NA	NA	NA	NA	NA	NA	NA	NA	NA	NA	NA	NA	NA	NA	NA	NA	NA	NA	NA	NA	NA	NA	NA	NA	NA	NA	NA
2	0	0	0	0	denovo002111	0	NA	NA	NA	NA	scaffold0036	31748	32098	+	NA	NA	NA	NA	NA	NA	NA	NA	NA	NA	NA	NA	NA	NA	NA	NA	NA	NA	NA	NA	NA	NA	NA	NA	NA	NA	NA	NA	NA	NA	NA	NA	NA	NA	NA
8	0	0	0	0	denovo002120	0	NA	NA	NA	NA	scaffold0038	3785	4376	+	NA	NA	NA	NA	NA	NA	NA	NA	NA	NA	NA	NA	scaffold0040	3172	3762	+	NA	NA	NA	NA	NA	NA	NA	NA	NA	NA	NA	NA	NA	NA	NA	NA	NA	NA	NA
5	0	0	0	0	denovo002121	transposase, IS30 family [Saccharomonospora marina XMU15]; gb|EHR51605.1| transposase, IS30 family [Saccharomonospora marina XMU15]; ref|ZP_02484008.1| transposase [Burkholderia pseudomallei 7894]; ref|ZP_02492175.1| transposase [Burkholderia pseudomallei NCTC 13177]; ref|ZP_12971989.1| hypothetical protein BP354A_6326 [Burkholderia pseudomallei 354a]; ref|ZP_13122219.1| hypothetical protein BP35…	NA	NA	NA	NA	scaffold0038	4756	2428	-	NA	NA	NA	NA	NA	NA	NA	NA	NA	NA	NA	NA	NA	NA	NA	NA	NA	NA	NA	NA	NA	NA	NA	NA	NA	NA	NA	NA	NA	NA	NA	NA	NA	NA	NA
7	0	0	0	0	denovo002122	methyltransferase [Mesorhizobium amorphae CCNWGS0123]; gb|EHH12235.1| methyltransferase [Mesorhizobium amorphae CCNWGS0123]	NA	NA	NA	NA	scaffold0039	10789	10384	-	NA	NA	NA	NA	NA	NA	NA	NA	NA	NA	NA	NA	NA	NA	NA	NA	NA	NA	NA	NA	NA	NA	NA	NA	NA	NA	NA	NA	scaffold0023	20770	21175	+	scaffold0023	20911	21316
3	0	0	0	0	denovo002125	putative hydrolase or acyltransferase (alpha/beta hydrolase superfamily) [Granulicella mallensis MP5ACTX8]; gb|AEU38049.1| putative hydrolase or acyltransferase (alpha/beta hydrolase superfamily) [Granulicella mallensis MP5ACTX8]	NA	NA	NA	NA	scaffold0040	1445	618	-	NA	NA	NA	NA	NA	NA	NA	NA	NA	NA	NA	NA	NA	NA	NA	NA	NA	NA	NA	NA	NA	NA	NA	NA	scaffold0001	529566	530393	+	NA	NA	NA	NA	NA	NA	NA
9	0	0	0	0	denovo002140	putative transposase protein [Sinorhizobium meliloti SM11]; gb|ABN47098.1| putative transposase protein [Sinorhizobium meliloti SM11]; ref|YP_007192212.1| Transposase-like protein [Sinorhizobium meliloti GR4]; gb|AGA08613.1| Transposase-like protein [Sinorhizobium meliloti GR4]; ref|ZP_10177924.1| transposase [Microvirga sp. WSM3557]; gb|EIM31036.1| transposase [Microvirga sp. WSM3557]; ref|ZP_09…	NA	NA	NA	NA	scaffold0044	4040	5119	+	NA	NA	NA	NA	NA	NA	NA	NA	NA	NA	NA	NA	NA	NA	NA	NA	NA	NA	NA	NA	NA	NA	NA	NA	NA	NA	NA	NA	scaffold0026	45065	44001	-	scaffold0045	613	1647
3	0	0	0	0	denovo002141	transposase [Stappia aggregata IAM 12614]; gb|EAV41335.1| transposase [Stappia aggregata IAM 12614]	NA	NA	NA	NA	scaffold0044	50	346	+	NA	NA	NA	NA	NA	NA	NA	NA	NA	NA	NA	NA	NA	NA	NA	NA	NA	NA	NA	NA	NA	NA	NA	NA	NA	NA	NA	NA	scaffold0049	538	242	-	scaffold0054	537	241
6	0	0	0	0	denovo002145	hypothetical protein MAXJ12_23667 [Mesorhizobium alhagi CCNWXJ12-2]; gb|EHK54736.1| hypothetical protein MAXJ12_23667 [Mesorhizobium alhagi CCNWXJ12-2]	NA	NA	NA	NA	scaffold0045	4537	4322	-	scaffold0033	2920	3117	+	NA	NA	NA	NA	NA	NA	NA	NA	NA	NA	NA	NA	scaffold0034	12071	12286	+	scaffold0036	6015	6233	+	NA	NA	NA	NA	NA	NA	NA	NA	NA	NA	NA
3	0	0	0	0	denovo002158	recombinase [Sphingomonas sp. LH128]; gb|EJU13933.1| recombinase [Sphingomonas sp. LH128]; ref|YP_579053.1| recombinase [Nitrobacter hamburgensis X14]; gb|ABE64593.1| Recombinase [Nitrobacter hamburgensis X14]	NA	NA	NA	NA	scaffold0057	614	2682	+	NA	NA	NA	NA	NA	NA	NA	NA	NA	NA	NA	NA	NA	NA	NA	NA	NA	NA	NA	NA	NA	NA	NA	NA	NA	NA	NA	NA	NA	NA	NA	NA	NA	NA	NA
3	0	0	0	0	denovo002163	cbb3-type cytochrome c oxidase subunit II [Mesorhizobium amorphae CCNWGS0123]; gb|EHH02423.1| cbb3-type cytochrome c oxidase subunit II [Mesorhizobium amorphae CCNWGS0123]; ref|YP_007304302.1| cytochrome c oxidase, cbb3-type, subunit II [Mesorhizobium australicum WSM2073]; gb|AGB44926.1| cytochrome c oxidase, cbb3-type, subunit II [Mesorhizobium australicum WSM2073]	NA	NA	NA	NA	scaffold0065	2430	1804	-	NA	NA	NA	NA	NA	NA	NA	NA	NA	NA	NA	NA	NA	NA	NA	NA	NA	NA	NA	NA	NA	NA	NA	NA	NA	NA	NA	NA	NA	NA	NA	NA	NA	NA	NA
3	0	0	0	0	denovo002207	protein of unknown function DUF88 [Novosphingobium pentaromativorans US6-1]; gb|EHJ58462.1| protein of unknown function DUF88 [Novosphingobium pentaromativorans US6-1]	NA	NA	NA	NA	NA	NA	NA	NA	scaffold0002	329252	328422	-	scaffold0002	438480	437650	-	NA	NA	NA	NA	NA	NA	NA	NA	NA	NA	NA	NA	NA	NA	NA	NA	NA	NA	NA	NA	NA	NA	NA	NA	NA	NA	NA
3	0	0	0	0	denovo002408	0	NA	NA	NA	NA	NA	NA	NA	NA	scaffold0028	747	250	-	NA	NA	NA	NA	NA	NA	NA	NA	NA	NA	NA	NA	NA	NA	NA	NA	NA	NA	NA	NA	NA	NA	NA	NA	scaffold0023	742	284	-	NA	NA	NA
1	0	0	0	0	denovo002414	peptidase C14 caspase catalytic subunit p20 [Xanthobacter autotrophicus Py2]; gb|ABS65488.1| peptidase C14 caspase catalytic subunit p20 [Xanthobacter autotrophicus Py2]	NA	NA	NA	NA	NA	NA	NA	NA	scaffold0015	119206	118223	-	NA	NA	NA	NA	NA	NA	NA	NA	NA	NA	NA	NA	NA	NA	NA	NA	NA	NA	NA	NA	NA	NA	NA	NA	NA	NA	NA	NA	NA	NA	NA
6	0	0	0	0	denovo002415	transglycosylase [Mesorhizobium alhagi CCNWXJ12-2]; gb|EHK54611.1| transglycosylase [Mesorhizobium alhagi CCNWXJ12-2]; ref|NP_106735.1| transglycosylase [Mesorhizobium loti MAFF303099]; dbj|BAB52521.1| mlr6189 [Mesorhizobium loti MAFF303099]	NA	NA	NA	NA	NA	NA	NA	NA	scaffold0015	152065	151394	-	NA	NA	NA	NA	NA	NA	NA	NA	NA	NA	NA	NA	scaffold0019	29726	30397	+	NA	NA	NA	NA	NA	NA	NA	NA	NA	NA	NA	NA	NA	NA	NA
4	0	0	0	0	denovo002419	0	NA	NA	NA	NA	NA	NA	NA	NA	scaffold0015	29797	29982	+	NA	NA	NA	NA	NA	NA	NA	NA	NA	NA	NA	NA	NA	NA	NA	NA	NA	NA	NA	NA	NA	NA	NA	NA	NA	NA	NA	NA	NA	NA	NA
1	0	0	0	0	denovo002432	hypothetical protein [Mesorhizobium ciceri biovar biserrulae WSM1271]; ref|YP_004611305.1| hypothetical protein Mesop_2748 [Mesorhizobium opportunistum WSM2075]; ref|YP_007304480.1| hypothetical protein Mesau_02689 [Mesorhizobium australicum WSM2073]; gb|ADV11705.1| hypothetical protein Mesci_2568 [Mesorhizobium ciceri biovar biserrulae WSM1271]; gb|AEH87211.1| hypothetical protein Mesop_2748 [Me…	NA	NA	NA	NA	NA	NA	NA	NA	scaffold0015	94032	93808	-	NA	NA	NA	NA	NA	NA	NA	NA	NA	NA	NA	NA	NA	NA	NA	NA	NA	NA	NA	NA	NA	NA	NA	NA	NA	NA	NA	NA	NA	NA	NA
3	0	0	0	0	denovo002434	glycine betaine/proline ABC transporter, ATP-binding protein [Mesorhizobium amorphae CCNWGS0123]; gb|EHH14046.1| glycine betaine/proline ABC transporter, ATP-binding protein [Mesorhizobium amorphae CCNWGS0123]	NA	NA	NA	NA	NA	NA	NA	NA	scaffold0017	100221	101037	+	NA	NA	NA	NA	NA	NA	NA	NA	NA	NA	NA	NA	NA	NA	NA	NA	NA	NA	NA	NA	NA	NA	NA	NA	NA	NA	NA	NA	NA	NA	NA
2	0	0	0	0	denovo002435	glycine betaine/proline ABC transporter, ATP-binding protein [Mesorhizobium amorphae CCNWGS0123]; gb|EHH14046.1| glycine betaine/proline ABC transporter, ATP-binding protein [Mesorhizobium amorphae CCNWGS0123]	NA	NA	NA	NA	NA	NA	NA	NA	scaffold0017	101066	100017	-	NA	NA	NA	NA	NA	NA	NA	NA	NA	NA	NA	NA	NA	NA	NA	NA	NA	NA	NA	NA	NA	NA	NA	NA	NA	NA	NA	NA	NA	NA	NA
6	0	0	0	0	denovo002437	0	NA	NA	NA	NA	NA	NA	NA	NA	scaffold0017	102497	102724	+	scaffold0040	17544	17323	-	NA	NA	NA	NA	NA	NA	NA	NA	NA	NA	NA	NA	NA	NA	NA	NA	scaffold0021	43722	43492	-	NA	NA	NA	NA	NA	NA	NA
3	0	0	0	0	denovo002444	aldehyde dehydrogenase [Mesorhizobium amorphae CCNWGS0123]; gb|EHH14040.1| aldehyde dehydrogenase [Mesorhizobium amorphae CCNWGS0123]	NA	NA	NA	NA	NA	NA	NA	NA	scaffold0017	113476	111989	-	NA	NA	NA	NA	NA	NA	NA	NA	NA	NA	NA	NA	NA	NA	NA	NA	NA	NA	NA	NA	NA	NA	NA	NA	NA	NA	NA	NA	NA	NA	NA
6	0	0	0	0	denovo002448	PROBABLE PEPTIDE ABC TRANSPORTER ATP-BINDING ABC TRANSPORTER PROTEIN [Mesorhizobium loti R7A]; ref|YP_004552017.1| oligopeptide/dipeptide ABC transporter ATPase [Sinorhizobium meliloti AK83]; gb|AEG57894.1| oligopeptide/dipeptide ABC transporter, ATPase subunit [Sinorhizobium meliloti AK83]; ref|YP_004144823.1| oligopeptide/dipeptide ABC transporter ATPase [Mesorhizobium ciceri biovar biserrulae …	NA	NA	NA	NA	NA	NA	NA	NA	scaffold0017	123788	122784	-	NA	NA	NA	NA	scaffold0022	36460	37467	+	scaffold0039	4760	5767	+	NA	NA	NA	NA	NA	NA	NA	NA	NA	NA	NA	NA	NA	NA	NA	NA	NA	NA	NA
7	0	0	0	0	denovo002449	binding-protein-dependent transport system inner membrane protein [Mesorhizobium ciceri biovar biserrulae WSM1271]; ref|YP_004614755.1| binding-protein-dependent transport systems inner membrane component [Mesorhizobium opportunistum WSM2075]; ref|YP_007307409.1| ABC-type dipeptide/oligopeptide/nickel transport system, permease component [Mesorhizobium australicum WSM2073]; gb|ADV14774.1| binding…	NA	NA	NA	NA	NA	NA	NA	NA	scaffold0017	124671	123793	-	NA	NA	NA	NA	scaffold0022	35580	36458	+	scaffold0039	3880	4758	+	NA	NA	NA	NA	NA	NA	NA	NA	NA	NA	NA	NA	NA	NA	NA	NA	NA	NA	NA
6	0	0	0	0	denovo002453	putative ISRm10-1 transposase [uncultured bacterium]; dbj|BAH90269.1| ISRm10-1 transposase OrfB C-terminus protein [uncultured bacterium]; ref|YP_005717565.1| transposase [Sinorhizobium meliloti BL225C]; gb|AEG06805.1| transposase [Sinorhizobium meliloti BL225C]	NA	NA	NA	NA	NA	NA	NA	NA	scaffold0017	136099	136979	+	NA	NA	NA	NA	scaffold0022	5128	4222	-	NA	NA	NA	NA	NA	NA	NA	NA	NA	NA	NA	NA	NA	NA	NA	NA	NA	NA	NA	NA	NA	NA	NA
1	0	0	0	0	denovo002454	0	NA	NA	NA	NA	NA	NA	NA	NA	scaffold0017	137667	137332	-	NA	NA	NA	NA	NA	NA	NA	NA	NA	NA	NA	NA	NA	NA	NA	NA	NA	NA	NA	NA	NA	NA	NA	NA	NA	NA	NA	NA	NA	NA	NA
3	0	0	0	0	denovo002455	phage integrase/recombinase [Rhizobium leguminosarum bv. viciae 3841]; ref|YP_770444.1| phage integrase/recombinase [Rhizobium leguminosarum bv. viciae 3841]; ref|YP_771618.1| putative integrase/recombinase protein [Rhizobium leguminosarum bv. viciae 3841]; emb|CAK10376.1| putative phage integrase/recombinase [Rhizobium leguminosarum bv. viciae 3841]; emb|CAK10389.1| putative phage integrase/reco…	NA	NA	NA	NA	NA	NA	NA	NA	scaffold0017	138832	139607	+	NA	NA	NA	NA	NA	NA	NA	NA	NA	NA	NA	NA	NA	NA	NA	NA	NA	NA	NA	NA	NA	NA	NA	NA	NA	NA	NA	NA	NA	NA	NA
2	0	0	0	0	denovo002456	0	NA	NA	NA	NA	NA	NA	NA	NA	scaffold0017	139576	139289	-	NA	NA	NA	NA	NA	NA	NA	NA	NA	NA	NA	NA	NA	NA	NA	NA	NA	NA	NA	NA	NA	NA	NA	NA	NA	NA	NA	NA	NA	NA	NA
6	0	0	0	0	denovo002458	transposase [Rhizobium sp. CF122]; gb|EJL57799.1| transposase [Rhizobium sp. CF122]; ref|ZP_01000192.1| IS1111A/IS1328/IS1533 family transposase [Oceanicola batsensis HTCC2597]; ref|ZP_01001640.1| IS1111A/IS1328/IS1533 family transposase [Oceanicola batsensis HTCC2597]; gb|EAQ01023.1| IS1111A/IS1328/IS1533 family transposase [Oceanicola batsensis HTCC2597]; gb|EAQ02663.1| IS1111A/IS1328/IS1533 fa…	NA	NA	NA	NA	NA	NA	NA	NA	scaffold0017	142762	141665	-	NA	NA	NA	NA	NA	NA	NA	NA	NA	NA	NA	NA	NA	NA	NA	NA	NA	NA	NA	NA	NA	NA	NA	NA	scaffold0017	107394	106381	-	scaffold0022	8206	7193
8	0	0	0	0	denovo002470	Transposase-like protein [Sinorhizobium meliloti GR4]; gb|AGA08560.1| Transposase-like protein [Sinorhizobium meliloti GR4]	NA	NA	NA	NA	NA	NA	NA	NA	scaffold0017	263495	262821	-	scaffold0045	13742	12975	-	NA	NA	NA	NA	NA	NA	NA	NA	NA	NA	NA	NA	NA	NA	NA	NA	NA	NA	NA	NA	scaffold0017	98465	99160	+	scaffold0021	32471	31701
4	0	0	0	0	denovo002472	hypothetical protein Paes_0346 [Prosthecochloris aestuarii DSM 271]; gb|ACF45403.1| hypothetical protein Paes_0346 [Prosthecochloris aestuarii DSM 271]	NA	NA	NA	NA	NA	NA	NA	NA	scaffold0017	278001	277084	-	scaffold0022	13311	12394	-	NA	NA	NA	NA	NA	NA	NA	NA	NA	NA	NA	NA	NA	NA	NA	NA	NA	NA	NA	NA	scaffold0009	209985	210902	+	scaffold0007	6439	5522
5	0	0	0	0	denovo002478	Prolyl oligopeptidase [Mesorhizobium amorphae CCNWGS0123]; gb|EHH13892.1| Prolyl oligopeptidase [Mesorhizobium amorphae CCNWGS0123]	NA	NA	NA	NA	NA	NA	NA	NA	scaffold0017	66944	67231	+	NA	NA	NA	NA	scaffold0022	55254	54916	-	NA	NA	NA	NA	NA	NA	NA	NA	NA	NA	NA	NA	NA	NA	NA	NA	NA	NA	NA	NA	NA	NA	NA
4	0	0	0	0	denovo002479	hypothetical protein MEA186_00716 [Mesorhizobium amorphae CCNWGS0123]; gb|EHH14052.1| hypothetical protein MEA186_00716 [Mesorhizobium amorphae CCNWGS0123]	NA	NA	NA	NA	NA	NA	NA	NA	scaffold0017	80030	80287	+	NA	NA	NA	NA	NA	NA	NA	NA	NA	NA	NA	NA	NA	NA	NA	NA	NA	NA	NA	NA	scaffold0021	1737	1480	-	NA	NA	NA	NA	NA	NA	NA
3	0	0	0	0	denovo002487	aminopeptidase [Mesorhizobium amorphae CCNWGS0123]; gb|EHH14055.1| aminopeptidase [Mesorhizobium amorphae CCNWGS0123]	NA	NA	NA	NA	NA	NA	NA	NA	scaffold0017	90404	89133	-	NA	NA	NA	NA	NA	NA	NA	NA	NA	NA	NA	NA	NA	NA	NA	NA	NA	NA	NA	NA	NA	NA	NA	NA	NA	NA	NA	NA	NA	NA	NA
2	0	0	0	0	denovo002488	0	NA	NA	NA	NA	NA	NA	NA	NA	scaffold0017	90807	91139	+	NA	NA	NA	NA	NA	NA	NA	NA	NA	NA	NA	NA	NA	NA	NA	NA	NA	NA	NA	NA	NA	NA	NA	NA	NA	NA	NA	NA	NA	NA	NA
10	0	0	0	0	denovo002489	0	NA	NA	NA	NA	NA	NA	NA	NA	scaffold0017	91454	92080	+	NA	NA	NA	NA	NA	NA	NA	NA	NA	NA	NA	NA	NA	NA	NA	NA	NA	NA	NA	NA	NA	NA	NA	NA	NA	NA	NA	NA	NA	NA	NA
4	0	0	0	0	denovo002490	PUTATIVE TRANSPOSASE NUMBER 3 FOR INSERTION SEQUENCE [Mesorhizobium loti R7A]; ref|ZP_18305094.1| transposase [Rhizobium leguminosarum bv. trifolii WU95]; gb|EIW42557.1| transposase [Rhizobium leguminosarum bv. trifolii WU95]	NA	NA	NA	NA	NA	NA	NA	NA	scaffold0017	92101	90576	-	NA	NA	NA	NA	NA	NA	NA	NA	NA	NA	NA	NA	NA	NA	NA	NA	NA	NA	NA	NA	NA	NA	NA	NA	NA	NA	NA	NA	NA	NA	NA
4	0	0	0	0	denovo002491	PUTATIVE TRANSPOSASE NUMBER 2 FOR INSERTION SEQUENCE [Mesorhizobium loti R7A]; ref|YP_001524200.1| transposase [Azorhizobium caulinodans ORS 571]; dbj|BAF87282.1| putative transposase [Azorhizobium caulinodans ORS 571]; ref|YP_002548496.1| transposase [Agrobacterium vitis S4]; gb|ACM35491.1| transposase [Agrobacterium vitis S4]	NA	NA	NA	NA	NA	NA	NA	NA	scaffold0017	92506	92153	-	NA	NA	NA	NA	NA	NA	NA	NA	NA	NA	NA	NA	NA	NA	NA	NA	NA	NA	NA	NA	NA	NA	NA	NA	NA	NA	NA	NA	NA	NA	NA
5	0	0	0	0	denovo002492	short-chain dehydrogenase/reductase SDR [Mesorhizobium amorphae CCNWGS0123]; gb|EHH14053.1| short-chain dehydrogenase/reductase SDR [Mesorhizobium amorphae CCNWGS0123]	NA	NA	NA	NA	NA	NA	NA	NA	scaffold0017	93149	94764	+	NA	NA	NA	NA	NA	NA	NA	NA	NA	NA	NA	NA	NA	NA	NA	NA	NA	NA	NA	NA	scaffold0021	676	2262	+	NA	NA	NA	NA	NA	NA	NA
2	0	0	0	0	denovo002494	trimethylamine methyltransferase [Mesorhizobium amorphae CCNWGS0123]; gb|EHH14047.1| trimethylamine methyltransferase [Mesorhizobium amorphae CCNWGS0123]	NA	NA	NA	NA	NA	NA	NA	NA	scaffold0017	99915	98389	-	NA	NA	NA	NA	NA	NA	NA	NA	NA	NA	NA	NA	NA	NA	NA	NA	NA	NA	NA	NA	NA	NA	NA	NA	NA	NA	NA	NA	NA	NA	NA
3	0	0	0	0	denovo002495	hypothetical protein Xaut_0732 [Xanthobacter autotrophicus Py2]; gb|ABS65984.1| conserved hypothetical protein [Xanthobacter autotrophicus Py2]	NA	NA	NA	NA	NA	NA	NA	NA	scaffold0019	106317	106096	-	scaffold0002	440274	440495	+	NA	NA	NA	NA	NA	NA	NA	NA	NA	NA	NA	NA	NA	NA	NA	NA	NA	NA	NA	NA	NA	NA	NA	NA	NA	NA	NA
1	0	0	0	0	denovo002537	0	NA	NA	NA	NA	NA	NA	NA	NA	scaffold0033	3862	4686	+	NA	NA	NA	NA	NA	NA	NA	NA	NA	NA	NA	NA	NA	NA	NA	NA	NA	NA	NA	NA	NA	NA	NA	NA	NA	NA	NA	NA	NA	NA	NA
2	0	0	0	0	denovo002538	0	NA	NA	NA	NA	NA	NA	NA	NA	scaffold0033	4380	3684	-	NA	NA	NA	NA	NA	NA	NA	NA	NA	NA	NA	NA	NA	NA	NA	NA	NA	NA	NA	NA	NA	NA	NA	NA	NA	NA	NA	NA	NA	NA	NA
1	0	0	0	0	denovo002541	hypothetical protein BJ6T_81250 [Bradyrhizobium japonicum USDA 6]; dbj|BAL13371.1| hypothetical protein BJ6T_81250 [Bradyrhizobium japonicum USDA 6]	NA	NA	NA	NA	NA	NA	NA	NA	scaffold0042	829	1269	+	NA	NA	NA	NA	NA	NA	NA	NA	NA	NA	NA	NA	NA	NA	NA	NA	NA	NA	NA	NA	NA	NA	NA	NA	NA	NA	NA	NA	NA	NA	NA
13	0	0	0	0	denovo002573	hypothetical protein PDO_2308 [Rhizobium sp. PDO1-076]; gb|EHS50662.1| hypothetical protein PDO_2308 [Rhizobium sp. PDO1-076]	NA	NA	NA	NA	NA	NA	NA	NA	NA	NA	NA	NA	scaffold0001	595208	594591	-	scaffold0006	189231	188575	-	NA	NA	NA	NA	scaffold0003	63453	64109	+	scaffold0001	768572	769228	+	scaffold0002	751413	752075	+	NA	NA	NA	NA	NA	NA	NA
1	0	0	0	0	denovo002629	hypothetical protein OCGS_0874 [Oceaniovalibus guishaninsula JLT2003]; gb|EKE45179.1| hypothetical protein OCGS_0874 [Oceaniovalibus guishaninsula JLT2003]	NA	NA	NA	NA	NA	NA	NA	NA	NA	NA	NA	NA	scaffold0004	31481	31143	-	NA	NA	NA	NA	NA	NA	NA	NA	NA	NA	NA	NA	NA	NA	NA	NA	NA	NA	NA	NA	NA	NA	NA	NA	NA	NA	NA
5	0	0	0	0	denovo002637	hypothetical protein Mesop_1069 [Mesorhizobium opportunistum WSM2075]; gb|AEH85555.1| conserved hypothetical protein [Mesorhizobium opportunistum WSM2075]; ref|ZP_09086836.1| hypothetical protein MEA186_08258 [Mesorhizobium amorphae CCNWGS0123]; gb|EHH12496.1| hypothetical protein MEA186_08258 [Mesorhizobium amorphae CCNWGS0123]; ref|YP_004140246.1| hypothetical protein [Mesorhizobium ciceri biov…	NA	NA	NA	NA	NA	NA	NA	NA	NA	NA	NA	NA	scaffold0005	120045	119713	-	NA	NA	NA	NA	NA	NA	NA	NA	NA	NA	NA	NA	NA	NA	NA	NA	NA	NA	NA	NA	NA	NA	NA	NA	NA	NA	NA
4	0	0	0	0	denovo002647	hypothetical protein BDB_110343 [blood disease bacterium R229]	NA	NA	NA	NA	NA	NA	NA	NA	NA	NA	NA	NA	scaffold0005	143454	144473	+	NA	NA	NA	NA	NA	NA	NA	NA	NA	NA	NA	NA	NA	NA	NA	NA	NA	NA	NA	NA	NA	NA	NA	NA	NA	NA	NA
4	0	0	0	0	denovo002648	conserved hypothetical protein [Leptospirillum ferrodiazotrophum]	NA	NA	NA	NA	NA	NA	NA	NA	NA	NA	NA	NA	scaffold0005	144473	145078	+	NA	NA	NA	NA	NA	NA	NA	NA	NA	NA	NA	NA	NA	NA	NA	NA	NA	NA	NA	NA	NA	NA	NA	NA	NA	NA	NA
2	0	0	0	0	denovo002654	conjugal transfer protein TrbL [Sphingomonas sp. LH128]; gb|EJU15032.1| conjugal transfer protein TrbL [Sphingomonas sp. LH128]; ref|YP_003545439.1| type IV secretory pathway TrbL component [Sphingobium japonicum UT26S]; dbj|BAI96827.1| type IV secretory pathway TrbL component [Sphingobium japonicum UT26S]; ref|YP_007302788.1| P-type conjugative transfer protein TrbL [Mesorhizobium australicum WS…	NA	NA	NA	NA	NA	NA	NA	NA	NA	NA	NA	NA	scaffold0005	158900	157641	-	NA	NA	NA	NA	NA	NA	NA	NA	NA	NA	NA	NA	NA	NA	NA	NA	NA	NA	NA	NA	NA	NA	NA	NA	NA	NA	NA
2	0	0	0	0	denovo002656	hypothetical protein OCAR_4211 [Oligotropha carboxidovorans OM5]; gb|ACI91360.1| hypothetical protein OCAR_4211 [Oligotropha carboxidovorans OM5]	NA	NA	NA	NA	NA	NA	NA	NA	NA	NA	NA	NA	scaffold0005	177361	177801	+	NA	NA	NA	NA	NA	NA	NA	NA	NA	NA	NA	NA	NA	NA	NA	NA	NA	NA	NA	NA	NA	NA	NA	NA	NA	NA	NA
7	0	0	0	0	denovo002657	hypothetical protein OCAR_4211 [Oligotropha carboxidovorans OM5]; gb|ACI91360.1| hypothetical protein OCAR_4211 [Oligotropha carboxidovorans OM5]; ref|ZP_10362505.1| hypothetical protein WSK_3503 [Novosphingobium sp. Rr 2-17]; gb|EIZ77941.1| hypothetical protein WSK_3503 [Novosphingobium sp. Rr 2-17]	NA	NA	NA	NA	NA	NA	NA	NA	NA	NA	NA	NA	scaffold0005	177759	177373	-	NA	NA	NA	NA	NA	NA	NA	NA	NA	NA	NA	NA	NA	NA	NA	NA	scaffold0023	4814	5155	+	NA	NA	NA	NA	NA	NA	NA
6	0	0	0	0	denovo002724	hypothetical protein MEA186_00791 [Mesorhizobium amorphae CCNWGS0123]; gb|EHH13978.1| hypothetical protein MEA186_00791 [Mesorhizobium amorphae CCNWGS0123]	NA	NA	NA	NA	NA	NA	NA	NA	NA	NA	NA	NA	scaffold0017	14228	14542	+	NA	NA	NA	NA	NA	NA	NA	NA	NA	NA	NA	NA	NA	NA	NA	NA	NA	NA	NA	NA	NA	NA	NA	NA	NA	NA	NA
7	0	0	0	0	denovo002725	hypothetical protein MEA186_00801 [Mesorhizobium amorphae CCNWGS0123]; gb|EHH13980.1| hypothetical protein MEA186_00801 [Mesorhizobium amorphae CCNWGS0123]	NA	NA	NA	NA	NA	NA	NA	NA	NA	NA	NA	NA	scaffold0017	14729	14965	+	NA	NA	NA	NA	NA	NA	NA	NA	NA	NA	NA	NA	NA	NA	NA	NA	scaffold0019	20670	20389	-	NA	NA	NA	NA	NA	NA	NA
6	0	0	0	0	denovo002726	radical SAM superfamily enzyme [Bradyrhizobium sp. WSM471]; gb|EHR00815.1| radical SAM superfamily enzyme [Bradyrhizobium sp. WSM471]	NA	NA	NA	NA	NA	NA	NA	NA	NA	NA	NA	NA	scaffold0017	15052	14210	-	NA	NA	NA	NA	NA	NA	NA	NA	NA	NA	NA	NA	NA	NA	NA	NA	NA	NA	NA	NA	NA	NA	NA	NA	NA	NA	NA
1	0	0	0	0	denovo002727	transposase, partial [Mesorhizobium alhagi CCNWXJ12-2]; gb|EHK54827.1| transposase, partial [Mesorhizobium alhagi CCNWXJ12-2]	NA	NA	NA	NA	NA	NA	NA	NA	NA	NA	NA	NA	scaffold0017	2121	1684	-	NA	NA	NA	NA	NA	NA	NA	NA	NA	NA	NA	NA	NA	NA	NA	NA	NA	NA	NA	NA	NA	NA	NA	NA	NA	NA	NA
1	0	0	0	0	denovo002728	hypothetical protein Sinac_4336 [Singulisphaera acidiphila DSM 18658]; gb|AGA28533.1| hypothetical protein Sinac_4336 [Singulisphaera acidiphila DSM 18658]	NA	NA	NA	NA	NA	NA	NA	NA	NA	NA	NA	NA	scaffold0017	21382	21732	+	NA	NA	NA	NA	NA	NA	NA	NA	NA	NA	NA	NA	NA	NA	NA	NA	NA	NA	NA	NA	NA	NA	NA	NA	NA	NA	NA
3	0	0	0	0	denovo002729	ISSpo6, transposase orf A [Sphingobium indicum B90A]; ref|ZP_10220539.1| ISSpo6, transposase orf A [Sphingobium indicum B90A]; gb|EIM66860.1| ISSpo6, transposase orf A [Sphingobium indicum B90A]; gb|EIM68007.1| ISSpo6, transposase orf A [Sphingobium indicum B90A]	NA	NA	NA	NA	NA	NA	NA	NA	NA	NA	NA	NA	scaffold0017	2558	2145	-	NA	NA	NA	NA	NA	NA	NA	NA	NA	NA	NA	NA	NA	NA	NA	NA	NA	NA	NA	NA	scaffold0042	484	33	-	scaffold0024	6957	6266
1	0	0	0	0	denovo002730	transposase [Sinorhizobium fredii NGR234]; sp|P55643.1|Y4RJ_RHISN RecName: Full=Putative transposase y4rJ gb|AAB91835.1| putative transposase of insertion sequence NGRIS-33a [Sinorhizobium fredii NGR234]	NA	NA	NA	NA	NA	NA	NA	NA	NA	NA	NA	NA	scaffold0017	3071	3985	+	NA	NA	NA	NA	NA	NA	NA	NA	NA	NA	NA	NA	NA	NA	NA	NA	NA	NA	NA	NA	NA	NA	NA	NA	NA	NA	NA
1	0	0	0	0	denovo002731	0	NA	NA	NA	NA	NA	NA	NA	NA	NA	NA	NA	NA	scaffold0017	3754	3237	-	NA	NA	NA	NA	NA	NA	NA	NA	NA	NA	NA	NA	NA	NA	NA	NA	NA	NA	NA	NA	NA	NA	NA	NA	NA	NA	NA
6	0	0	0	0	denovo002732	hypothetical protein SKA58_16058 [Sphingomonas sp. SKA58]; gb|EAT06761.1| hypothetical protein SKA58_16058 [Sphingomonas sp. SKA58]; ref|YP_325136.1| hypothetical protein Ava_4644 [Anabaena variabilis ATCC 29413]; gb|ABA24241.1| conserved hypothetical protein [Anabaena variabilis ATCC 29413]; ref|YP_002478585.1| hypothetical protein Cyan7425_5284 [Cyanothece sp. PCC 7425]; gb|ACL47907.1| conserve…	NA	NA	NA	NA	NA	NA	NA	NA	NA	NA	NA	NA	scaffold0017	50050	50393	+	NA	NA	NA	NA	NA	NA	NA	NA	NA	NA	NA	NA	NA	NA	NA	NA	NA	NA	NA	NA	scaffold0017	46107	45812	-	scaffold0016	43864	44159
3	0	0	0	0	denovo002733	helix-turn-helix domain-containing protein [Caulobacter sp. K31]; gb|ABZ72924.1| helix-turn-helix domain protein [Caulobacter sp. K31]; ref|ZP_12505758.1| DNA-binding protein, putative [Agrobacterium tumefaciens F2]; gb|EGP55076.1| DNA-binding protein, putative [Agrobacterium tumefaciens F2]; ref|ZP_10896188.1| transcriptional regulator, XRE family protein [Rhodovulum sp. PH10]; gb|EJW13359.1| tr…	NA	NA	NA	NA	NA	NA	NA	NA	NA	NA	NA	NA	scaffold0017	50420	50812	+	NA	NA	NA	NA	NA	NA	NA	NA	NA	NA	NA	NA	NA	NA	NA	NA	NA	NA	NA	NA	NA	NA	NA	NA	NA	NA	NA
3	0	0	0	0	denovo002734	transcriptional regulator, XRE family protein [Sphingomonas sp. SKA58]; gb|EAT06953.1| transcriptional regulator, XRE family protein [Sphingomonas sp. SKA58]	NA	NA	NA	NA	NA	NA	NA	NA	NA	NA	NA	NA	scaffold0017	50854	50501	-	NA	NA	NA	NA	NA	NA	NA	NA	NA	NA	NA	NA	NA	NA	NA	NA	NA	NA	NA	NA	NA	NA	NA	NA	NA	NA	NA
1	0	0	0	0	denovo002735	putative transposase for insertion sequence element [Novosphingobium pentaromativorans US6-1]; gb|EHJ61992.1| putative transposase for insertion sequence element [Novosphingobium pentaromativorans US6-1]; ref|ZP_09909154.1| putative transposase for insertion sequence element [Sphingobium yanoikuyae XLDN2-5]	NA	NA	NA	NA	NA	NA	NA	NA	NA	NA	NA	NA	scaffold0017	51639	50943	-	NA	NA	NA	NA	NA	NA	NA	NA	NA	NA	NA	NA	NA	NA	NA	NA	NA	NA	NA	NA	NA	NA	NA	NA	NA	NA	NA
8	0	0	0	0	denovo002736	ectoine/hydroxyectoine ABC transporter ATP- binding protein [Celeribacter baekdonensis B30]; gb|EKE71159.1| ectoine/hydroxyectoine ABC transporter ATP- binding protein [Celeribacter baekdonensis B30]; ref|YP_004611158.1| ectoine/hydroxyectoine ABC transporter ATP-binding protein [Mesorhizobium opportunistum WSM2075]; gb|AEH87064.1| ectoine/hydroxyectoine ABC transporter, ATP-binding protein [Meso…	NA	NA	NA	NA	NA	NA	NA	NA	NA	NA	NA	NA	scaffold0017	5204	6117	+	NA	NA	NA	NA	NA	NA	NA	NA	NA	NA	NA	NA	NA	NA	NA	NA	NA	NA	NA	NA	scaffold0024	5860	6501	+	scaffold0024	29998	30630
1	0	0	0	0	denovo002742	ectoine/hydroxyectoine ABC transporter ATP- binding protein [Celeribacter baekdonensis B30]; gb|EKE71159.1| ectoine/hydroxyectoine ABC transporter ATP- binding protein [Celeribacter baekdonensis B30]	NA	NA	NA	NA	NA	NA	NA	NA	NA	NA	NA	NA	scaffold0017	6704	4990	-	NA	NA	NA	NA	NA	NA	NA	NA	NA	NA	NA	NA	NA	NA	NA	NA	NA	NA	NA	NA	NA	NA	NA	NA	NA	NA	NA
7	0	0	0	0	denovo002760	ferredoxin [Mesorhizobium amorphae CCNWGS0123]; gb|EHH12023.1| ferredoxin [Mesorhizobium amorphae CCNWGS0123]	NA	NA	NA	NA	NA	NA	NA	NA	NA	NA	NA	NA	scaffold0020	46836	45199	-	NA	NA	NA	NA	NA	NA	NA	NA	scaffold0019	50773	52218	+	scaffold0026	17639	19084	+	NA	NA	NA	NA	NA	NA	NA	NA	NA	NA	NA
9	0	0	1	0	denovo002767	XRE family transcriptional regulator [Mesorhizobium alhagi CCNWXJ12-2]; gb|EHK54583.1| XRE family transcriptional regulator [Mesorhizobium alhagi CCNWXJ12-2]; ref|YP_001413086.1| XRE family transcriptional regulator [Parvibaculum lavamentivorans DS-1]; gb|ABS63429.1| transcriptional regulator, XRE family [Parvibaculum lavamentivorans DS-1]; ref|YP_004144801.1| helix-turn-helix domain-containing p…	NA	NA	NA	NA	NA	NA	NA	NA	NA	NA	NA	NA	scaffold0024	10506	10721	+	NA	NA	NA	NA	NA	NA	NA	NA	scaffold0013	247162	246947	-	scaffold0019	19073	19288	+	scaffold0021	23007	23222	+	scaffold0020	55830	55615	-	scaffold0020	10898	11113
1	0	0	0	0	denovo002768	insertion sequence transposase protein [Rhizobium etli Brasil 5]	NA	NA	NA	NA	NA	NA	NA	NA	NA	NA	NA	NA	scaffold0024	14812	15087	+	NA	NA	NA	NA	NA	NA	NA	NA	NA	NA	NA	NA	NA	NA	NA	NA	NA	NA	NA	NA	NA	NA	NA	NA	NA	NA	NA
5	0	0	0	0	denovo002769	hypothetical protein MEA186_01361 [Mesorhizobium amorphae CCNWGS0123]; gb|EHH13933.1| hypothetical protein MEA186_01361 [Mesorhizobium amorphae CCNWGS0123]; ref|YP_004613168.1| putative transmembrane protein [Mesorhizobium opportunistum WSM2075]; gb|AEH89074.1| putative transmemrbane protein [Mesorhizobium opportunistum WSM2075]; ref|YP_004142765.1| hypothetical protein [Mesorhizobium ciceri biov…	NA	NA	NA	NA	NA	NA	NA	NA	NA	NA	NA	NA	scaffold0024	15301	15654	+	NA	NA	NA	NA	NA	NA	NA	NA	NA	NA	NA	NA	scaffold0019	24751	25104	+	NA	NA	NA	NA	NA	NA	NA	NA	NA	NA	NA
3	0	0	0	0	denovo002771	Trimethylamine methyltransferase mttB2 TMA methyltransferase 2 [Sinorhizobium fredii HH103]; emb|CCE99394.1| Trimethylamine methyltransferase mttB2 TMA methyltransferase 2 [Sinorhizobium fredii HH103]	NA	NA	NA	NA	NA	NA	NA	NA	NA	NA	NA	NA	scaffold0024	4785	6317	+	NA	NA	NA	NA	NA	NA	NA	NA	NA	NA	NA	NA	NA	NA	NA	NA	scaffold0021	16109	17659	+	NA	NA	NA	NA	NA	NA	NA
5	0	0	0	0	denovo002772	hypothetical protein MicloDRAFT_00027320 [Microvirga sp. WSM3557]; gb|EIM28594.1| hypothetical protein MicloDRAFT_00027320 [Microvirga sp. WSM3557]; ref|YP_004011611.1| hypothetical protein Rvan_1248 [Rhodomicrobium vannielii ATCC 17100]; gb|ADP70512.1| hypothetical protein Rvan_1248 [Rhodomicrobium vannielii ATCC 17100]	NA	NA	NA	NA	NA	NA	NA	NA	NA	NA	NA	NA	scaffold0024	50798	50457	-	NA	NA	NA	NA	NA	NA	NA	NA	NA	NA	NA	NA	NA	NA	NA	NA	scaffold0019	37458	37799	+	NA	NA	NA	NA	NA	NA	NA
2	0	0	0	0	denovo002773	enolase superfamily enzyme related to L-alanine-DL-glutamate epimerase [Mesorhizobium australicum WSM2073]; gb|AGB46953.1| enolase superfamily enzyme related to L-alanine-DL-glutamate epimerase [Mesorhizobium australicum WSM2073]; ref|ZP_09091199.1| mandelate racemase/muconate lactonizing protein [Mesorhizobium amorphae CCNWGS0123]; gb|EHH05093.1| mandelate racemase/muconate lactonizing protein […	NA	NA	NA	NA	NA	NA	NA	NA	NA	NA	NA	NA	scaffold0024	6329	7435	+	NA	NA	NA	NA	NA	NA	NA	NA	NA	NA	NA	NA	NA	NA	NA	NA	NA	NA	NA	NA	NA	NA	NA	NA	NA	NA	NA
1	0	0	0	0	denovo002774	putative fusion protein: integrase catalytic region and hypothetical conserved protein, partial [Mesorhizobium amorphae CCNWGS0123]; gb|EHH05827.1| putative fusion protein: integrase catalytic region and hypothetical conserved protein, partial [Mesorhizobium amorphae CCNWGS0123]; ref|ZP_09091187.1| hypothetical protein MEA186_30322, partial [Mesorhizobium amorphae CCNWGS0123]; gb|EHH05219.1| hypo…	NA	NA	NA	NA	NA	NA	NA	NA	NA	NA	NA	NA	scaffold0024	66183	67262	+	NA	NA	NA	NA	NA	NA	NA	NA	NA	NA	NA	NA	NA	NA	NA	NA	NA	NA	NA	NA	NA	NA	NA	NA	NA	NA	NA
4	0	0	0	0	denovo002778	ABC transporter [Mesorhizobium opportunistum WSM2075]; gb|AEH86262.1| ABC transporter related protein [Mesorhizobium opportunistum WSM2075]	NA	NA	NA	NA	NA	NA	NA	NA	NA	NA	NA	NA	scaffold0027	10026	8917	-	NA	NA	NA	NA	NA	NA	NA	NA	NA	NA	NA	NA	NA	NA	NA	NA	NA	NA	NA	NA	NA	NA	NA	NA	NA	NA	NA
4	0	0	0	0	denovo002802	0	NA	NA	NA	NA	NA	NA	NA	NA	NA	NA	NA	NA	scaffold0027	40715	42217	+	NA	NA	NA	NA	NA	NA	NA	NA	NA	NA	NA	NA	NA	NA	NA	NA	NA	NA	NA	NA	NA	NA	NA	NA	NA	NA	NA
4	0	0	0	0	denovo002806	binding-protein-dependent transport systems inner membrane component [Mesorhizobium opportunistum WSM2075]; gb|AEH88817.1| binding-protein-dependent transport systems inner membrane component [Mesorhizobium opportunistum WSM2075]	NA	NA	NA	NA	NA	NA	NA	NA	NA	NA	NA	NA	scaffold0027	5323	6183	+	NA	NA	NA	NA	NA	NA	NA	NA	NA	NA	NA	NA	NA	NA	NA	NA	NA	NA	NA	NA	NA	NA	NA	NA	NA	NA	NA
4	0	0	0	0	denovo002807	binding-protein-dependent transport systems inner membrane component [Mesorhizobium opportunistum WSM2075]; gb|AEH88816.1| binding-protein-dependent transport systems inner membrane component [Mesorhizobium opportunistum WSM2075]	NA	NA	NA	NA	NA	NA	NA	NA	NA	NA	NA	NA	scaffold0027	6183	7013	+	NA	NA	NA	NA	NA	NA	NA	NA	NA	NA	NA	NA	NA	NA	NA	NA	NA	NA	NA	NA	NA	NA	NA	NA	NA	NA	NA
3	0	0	0	0	denovo002809	ABC transporter [Mesorhizobium opportunistum WSM2075]; gb|AEH86262.1| ABC transporter related protein [Mesorhizobium opportunistum WSM2075]; ref|YP_003962980.1| ABC transporter [Ketogulonicigenium vulgare Y25]; ref|YP_005793915.1| ABC transporter, nucleotide binding/ATPase protein (Sugar) [Ketogulonicigenium vulgare WSH-001]; gb|ADO41680.1| ABC transporter related protein [Ketogulonicigenium vulg…	NA	NA	NA	NA	NA	NA	NA	NA	NA	NA	NA	NA	scaffold0027	9151	10215	+	NA	NA	NA	NA	NA	NA	NA	NA	NA	NA	NA	NA	NA	NA	NA	NA	NA	NA	NA	NA	NA	NA	NA	NA	NA	NA	NA
1	0	0	0	0	denovo002811	0	NA	NA	NA	NA	NA	NA	NA	NA	NA	NA	NA	NA	scaffold0030	36454	38920	+	NA	NA	NA	NA	NA	NA	NA	NA	NA	NA	NA	NA	NA	NA	NA	NA	NA	NA	NA	NA	NA	NA	NA	NA	NA	NA	NA
1	0	0	0	0	denovo002812	hydrophobe/amphiphile efflux-1 (HAE1) family transporter [Rhizobium sp. CF122]; gb|EJL58125.1| hydrophobe/amphiphile efflux-1 (HAE1) family transporter [Rhizobium sp. CF122]; ref|YP_004142050.1| hydrophobe/amphiphile efflux-1 (HAE1) family transporter [Mesorhizobium ciceri biovar biserrulae WSM1271]; gb|ADV12000.1| transporter, hydrophobe/amphiphile efflux-1 (HAE1) family [Mesorhizobium ciceri bi…	NA	NA	NA	NA	NA	NA	NA	NA	NA	NA	NA	NA	scaffold0030	38922	35794	-	NA	NA	NA	NA	NA	NA	NA	NA	NA	NA	NA	NA	NA	NA	NA	NA	NA	NA	NA	NA	NA	NA	NA	NA	NA	NA	NA
1	0	0	0	0	denovo002813	0	NA	NA	NA	NA	NA	NA	NA	NA	NA	NA	NA	NA	scaffold0030	39242	39997	+	NA	NA	NA	NA	NA	NA	NA	NA	NA	NA	NA	NA	NA	NA	NA	NA	NA	NA	NA	NA	NA	NA	NA	NA	NA	NA	NA
1	0	0	0	0	denovo002814	protein secretion protein [Agrobacterium radiobacter K84]; gb|ACM28233.1| protein secretion protein [Agrobacterium radiobacter K84]	NA	NA	NA	NA	NA	NA	NA	NA	NA	NA	NA	NA	scaffold0030	40126	38933	-	NA	NA	NA	NA	NA	NA	NA	NA	NA	NA	NA	NA	NA	NA	NA	NA	NA	NA	NA	NA	NA	NA	NA	NA	NA	NA	NA
2	0	0	0	0	denovo002820	sarcosine oxidase subunit alpha family protein [Mesorhizobium opportunistum WSM2075]; gb|AEH87057.1| sarcosine oxidase, alpha subunit family [Mesorhizobium opportunistum WSM2075]	NA	NA	NA	NA	NA	NA	NA	NA	NA	NA	NA	NA	scaffold0033	11666	14880	+	NA	NA	NA	NA	NA	NA	NA	NA	NA	NA	NA	NA	NA	NA	NA	NA	NA	NA	NA	NA	NA	NA	NA	NA	NA	NA	NA
2	0	0	0	0	denovo002821	putative sarcosine oxidase alpha subunit [Rhizobium etli Kim 5]; ref|ZP_09292854.1| sarcosine oxidase, alpha subunit family, partial [Mesorhizobium alhagi CCNWXJ12-2]; gb|EHK57204.1| sarcosine oxidase, alpha subunit family, partial [Mesorhizobium alhagi CCNWXJ12-2]; ref|ZP_14748847.1| NAD(FAD)-dependent dehydrogenase, partial [Rhizobium sp. CF080]; gb|EJL41393.1| NAD(FAD)-dependent dehydrogenase,…	NA	NA	NA	NA	NA	NA	NA	NA	NA	NA	NA	NA	scaffold0033	12618	11803	-	NA	NA	NA	NA	NA	NA	NA	NA	NA	NA	NA	NA	NA	NA	NA	NA	NA	NA	NA	NA	NA	NA	NA	NA	NA	NA	NA
1	0	0	0	0	denovo002827	0	NA	NA	NA	NA	NA	NA	NA	NA	NA	NA	NA	NA	scaffold0033	19702	20628	+	NA	NA	NA	NA	NA	NA	NA	NA	NA	NA	NA	NA	NA	NA	NA	NA	NA	NA	NA	NA	NA	NA	NA	NA	NA	NA	NA
3	0	0	0	0	denovo002829	Succinate-semialdehyde dehydrogenase [NADP+]; [Rhizobium sp.]; ref|YP_004442901.1| succinate-semialdehyde dehydrogenase [Agrobacterium sp. H13-3]; gb|ADY65810.1| succinate-semialdehyde dehydrogenase [Agrobacterium sp. H13-3]	NA	NA	NA	NA	NA	NA	NA	NA	NA	NA	NA	NA	scaffold0033	22117	20648	-	NA	NA	NA	NA	NA	NA	NA	NA	NA	NA	NA	NA	NA	NA	NA	NA	NA	NA	NA	NA	NA	NA	NA	NA	NA	NA	NA
1	0	0	0	0	denovo002833	hypothetical protein SM11_pC0150 [Sinorhizobium meliloti SM11]; gb|AEH81223.1| Hypothetical protein SM11_pC0150 [Sinorhizobium meliloti SM11]	NA	NA	NA	NA	NA	NA	NA	NA	NA	NA	NA	NA	scaffold0033	28431	29033	+	NA	NA	NA	NA	NA	NA	NA	NA	NA	NA	NA	NA	NA	NA	NA	NA	NA	NA	NA	NA	NA	NA	NA	NA	NA	NA	NA
1	0	0	0	0	denovo002834	transposase, partial [Mesorhizobium alhagi CCNWXJ12-2]; gb|EHK52299.1| transposase, partial [Mesorhizobium alhagi CCNWXJ12-2]	NA	NA	NA	NA	NA	NA	NA	NA	NA	NA	NA	NA	scaffold0033	29053	29247	+	NA	NA	NA	NA	NA	NA	NA	NA	NA	NA	NA	NA	NA	NA	NA	NA	NA	NA	NA	NA	NA	NA	NA	NA	NA	NA	NA
1	0	0	0	0	denovo002837	transposase [Rhodospirillum photometricum DSM 122]; emb|CCG09011.1| Transposase [Rhodospirillum photometricum DSM 122]	NA	NA	NA	NA	NA	NA	NA	NA	NA	NA	NA	NA	scaffold0033	30638	30979	+	NA	NA	NA	NA	NA	NA	NA	NA	NA	NA	NA	NA	NA	NA	NA	NA	NA	NA	NA	NA	NA	NA	NA	NA	NA	NA	NA
2	0	0	0	0	denovo002839	aldehyde dehydrogenase family protein [Rhodococcus sp. JVH1]; gb|EJI99193.1| aldehyde dehydrogenase family protein [Rhodococcus sp. JVH1]	NA	NA	NA	NA	NA	NA	NA	NA	NA	NA	NA	NA	scaffold0033	34815	33379	-	NA	NA	NA	NA	NA	NA	NA	NA	NA	NA	NA	NA	NA	NA	NA	NA	NA	NA	NA	NA	NA	NA	NA	NA	NA	NA	NA
2	0	0	0	0	denovo002840	glucose-methanol-choline oxidoreductase [Burkholderia sp. CCGE1002]; gb|ADG19636.1| glucose-methanol-choline oxidoreductase [Burkholderia sp. CCGE1002]; ref|NP_767007.1| glucose dehydrogenase [Bradyrhizobium japonicum USDA 110]; dbj|BAC45632.1| blr0367 [Bradyrhizobium japonicum USDA 110]; ref|ZP_09647954.1| choline dehydrogenase-like flavoprotein [Bradyrhizobium sp. WSM471]; gb|EHR02712.1| cholin…	NA	NA	NA	NA	NA	NA	NA	NA	NA	NA	NA	NA	scaffold0033	36841	35162	-	NA	NA	NA	NA	NA	NA	NA	NA	NA	NA	NA	NA	NA	NA	NA	NA	NA	NA	NA	NA	NA	NA	NA	NA	NA	NA	NA
1	0	0	0	0	denovo002846	0	NA	NA	NA	NA	NA	NA	NA	NA	NA	NA	NA	NA	scaffold0033	45099	45681	+	NA	NA	NA	NA	NA	NA	NA	NA	NA	NA	NA	NA	NA	NA	NA	NA	NA	NA	NA	NA	NA	NA	NA	NA	NA	NA	NA
1	0	0	0	0	denovo002848	6-aminohexanoate-dimer hydrolase [Pseudomonas sp.]	NA	NA	NA	NA	NA	NA	NA	NA	NA	NA	NA	NA	scaffold0033	47369	48610	+	NA	NA	NA	NA	NA	NA	NA	NA	NA	NA	NA	NA	NA	NA	NA	NA	NA	NA	NA	NA	NA	NA	NA	NA	NA	NA	NA
6	0	0	0	0	denovo002872	dihydrodipicolinate synthetase [Rhodobacter sphaeroides WS8N]; gb|EGJ19232.1| dihydrodipicolinate synthetase [Rhodobacter sphaeroides WS8N]; ref|ZP_01443616.1| Dihydrodipicolinate synthetase [Pelagibaca bermudensis HTCC2601]; gb|EAU46162.1| Dihydrodipicolinate synthetase [Roseovarius sp. HTCC2601]	NA	NA	NA	NA	NA	NA	NA	NA	NA	NA	NA	NA	scaffold0040	10052	9150	-	NA	NA	NA	NA	NA	NA	NA	NA	scaffold0027	16195	15293	-	scaffold0019	2083	2985	+	scaffold0021	6018	6920	+	NA	NA	NA	NA	NA	NA	NA
6	0	0	0	0	denovo002873	Carbapenem-hydrolyzing beta-lactamase transcriptional activator [Sinorhizobium fredii HH103]; emb|CCE99393.1| Carbapenem-hydrolyzing beta-lactamase transcriptional activator [Sinorhizobium fredii HH103]; ref|ZP_09091518.1| LysR family transcriptional regulator [Mesorhizobium amorphae CCNWGS0123]; gb|EHH03992.1| LysR family transcriptional regulator [Mesorhizobium amorphae CCNWGS0123]	NA	NA	NA	NA	NA	NA	NA	NA	NA	NA	NA	NA	scaffold0040	5361	6269	+	NA	NA	NA	NA	NA	NA	NA	NA	scaffold0036	4550	5458	+	scaffold0019	6768	5860	-	scaffold0021	10668	9760	-	NA	NA	NA	NA	NA	NA	NA
1	0	0	0	0	denovo002874	0	NA	NA	NA	NA	NA	NA	NA	NA	NA	NA	NA	NA	scaffold0040	13653	13194	-	NA	NA	NA	NA	NA	NA	NA	NA	NA	NA	NA	NA	NA	NA	NA	NA	NA	NA	NA	NA	NA	NA	NA	NA	NA	NA	NA
6	0	0	0	0	denovo002876	insertion sequence IS21 putative ATP-binding protein [Sinorhizobium fredii HH103]; emb|CCE97872.1| Insertion sequence IS21 putative ATP-binding protein [Sinorhizobium fredii HH103]; ref|YP_002546501.1| transposase [Agrobacterium vitis S4]; gb|ACM40306.1| transposase [Agrobacterium vitis S4]; ref|NP_443790.1| transposase [Sinorhizobium fredii NGR234]; ref|NP_443938.1| transposase [Sinorhizobium fr…	NA	NA	NA	NA	NA	NA	NA	NA	NA	NA	NA	NA	scaffold0040	1761	2546	+	NA	NA	NA	NA	NA	NA	NA	NA	NA	NA	NA	NA	NA	NA	NA	NA	NA	NA	NA	NA	scaffold0027	11225	10440	-	NA	NA	NA
1	0	0	0	0	denovo002877	0	NA	NA	NA	NA	NA	NA	NA	NA	NA	NA	NA	NA	scaffold0040	18662	18056	-	NA	NA	NA	NA	NA	NA	NA	NA	NA	NA	NA	NA	NA	NA	NA	NA	NA	NA	NA	NA	NA	NA	NA	NA	NA	NA	NA
3	0	0	0	0	denovo002878	transposase [Microvirga sp. WSM3557]; gb|EIM30674.1| transposase [Microvirga sp. WSM3557]; ref|ZP_10362334.1| transposase [Novosphingobium sp. Rr 2-17]; gb|EIZ78096.1| transposase [Novosphingobium sp. Rr 2-17]	NA	NA	NA	NA	NA	NA	NA	NA	NA	NA	NA	NA	scaffold0040	240	977	+	NA	NA	NA	NA	NA	NA	NA	NA	NA	NA	NA	NA	NA	NA	NA	NA	NA	NA	NA	NA	NA	NA	NA	NA	scaffold0052	760	107
5	0	0	0	0	denovo002880	dehydrogenase/oxidoreductase [Candidatus Puniceispirillum marinum IMCC1322]; gb|ADE39027.1| putative dehydrogenase/oxidoreductase [Candidatus Puniceispirillum marinum IMCC1322]; ref|ZP_01077876.1| hypothetical protein MED121_20906 [Marinomonas sp. MED121]; gb|EAQ64069.1| hypothetical protein MED121_20906 [Marinomonas sp. MED121]	NA	NA	NA	NA	NA	NA	NA	NA	NA	NA	NA	NA	scaffold0040	7591	6272	-	NA	NA	NA	NA	NA	NA	NA	NA	scaffold0027	13733	12414	-	scaffold0019	4538	5857	+	NA	NA	NA	NA	NA	NA	NA	NA	NA	NA	NA
1	0	0	0	0	denovo002881	dipeptide ABC transporter, permease protein [Mesorhizobium amorphae CCNWGS0123]; gb|EHH14059.1| dipeptide ABC transporter, permease protein [Mesorhizobium amorphae CCNWGS0123]	NA	NA	NA	NA	NA	NA	NA	NA	NA	NA	NA	NA	scaffold0042	10152	8322	-	NA	NA	NA	NA	NA	NA	NA	NA	NA	NA	NA	NA	NA	NA	NA	NA	NA	NA	NA	NA	NA	NA	NA	NA	NA	NA	NA
1	0	0	0	0	denovo002883	ISRm2011-2 transposase protein [Bradyrhizobium sp. CCGE-LA001]; gb|EJZ34164.1| ISRm2011-2 transposase protein [Bradyrhizobium sp. CCGE-LA001]	NA	NA	NA	NA	NA	NA	NA	NA	NA	NA	NA	NA	scaffold0042	18166	17957	-	NA	NA	NA	NA	NA	NA	NA	NA	NA	NA	NA	NA	NA	NA	NA	NA	NA	NA	NA	NA	NA	NA	NA	NA	NA	NA	NA
1	0	0	0	0	denovo002884	0	NA	NA	NA	NA	NA	NA	NA	NA	NA	NA	NA	NA	scaffold0042	5745	5322	-	NA	NA	NA	NA	NA	NA	NA	NA	NA	NA	NA	NA	NA	NA	NA	NA	NA	NA	NA	NA	NA	NA	NA	NA	NA	NA	NA
2	0	0	0	0	denovo002885	dipeptide ABC transporter, ATP-binding protein [Mesorhizobium amorphae CCNWGS0123]; gb|EHH14058.1| dipeptide ABC transporter, ATP-binding protein [Mesorhizobium amorphae CCNWGS0123]	NA	NA	NA	NA	NA	NA	NA	NA	NA	NA	NA	NA	scaffold0042	8322	7309	-	NA	NA	NA	NA	NA	NA	NA	NA	NA	NA	NA	NA	NA	NA	NA	NA	NA	NA	NA	NA	NA	NA	NA	NA	NA	NA	NA
1	0	0	0	0	denovo002887	transposase family protein [Novosphingobium sp. AP12]; gb|EJL34391.1| transposase family protein [Novosphingobium sp. AP12]	NA	NA	NA	NA	NA	NA	NA	NA	NA	NA	NA	NA	scaffold0046	1934	1323	-	NA	NA	NA	NA	NA	NA	NA	NA	NA	NA	NA	NA	NA	NA	NA	NA	NA	NA	NA	NA	NA	NA	NA	NA	NA	NA	NA
9	0	0	0	0	denovo002889	2OG-Fe(II) oxygenase [Mesorhizobium ciceri biovar biserrulae WSM1271]; ref|YP_004614802.1| 2OG-Fe(II) oxygenase [Mesorhizobium opportunistum WSM2075]; ref|YP_007307453.1| dioxygenase, isopenicillin N synthase [Mesorhizobium australicum WSM2073]; gb|ADV14819.1| 2OG-Fe(II) oxygenase [Mesorhizobium ciceri biovar biserrulae WSM1271]; gb|AEH90708.1| 2OG-Fe(II) oxygenase [Mesorhizobium opportunistum WS…	NA	NA	NA	NA	NA	NA	NA	NA	NA	NA	NA	NA	scaffold0046	6562	7512	+	NA	NA	NA	NA	scaffold0021	67163	68100	+	NA	NA	NA	NA	NA	NA	NA	NA	NA	NA	NA	NA	NA	NA	NA	NA	NA	NA	NA
4	0	0	0	0	denovo003120	FAD dependent oxidoreductase [Burkholderia ubonensis Bu]; gb|ABZ09830.1| putative FAD dependent oxidoreductase [uncultured marine microorganism HF4000_APKG8L7]; ref|ZP_19205217.1| aminophosphonate oxidoreductase [Pseudomonas sp. M1]; gb|EKX02197.1| aminophosphonate oxidoreductase [Pseudomonas sp. M1]	NA	NA	NA	NA	NA	NA	NA	NA	NA	NA	NA	NA	NA	NA	NA	NA	scaffold0001	586634	585162	-	NA	NA	NA	NA	NA	NA	NA	NA	scaffold0001	720455	719076	-	NA	NA	NA	NA	NA	NA	NA	NA	NA	NA	NA
1	0	0	0	0	denovo003121	hippurate hydrolase [Lautropia mirabilis ATCC 51599]; gb|EFV95820.1| hippurate hydrolase [Lautropia mirabilis ATCC 51599]	NA	NA	NA	NA	NA	NA	NA	NA	NA	NA	NA	NA	NA	NA	NA	NA	scaffold0001	587857	586649	-	NA	NA	NA	NA	NA	NA	NA	NA	NA	NA	NA	NA	NA	NA	NA	NA	NA	NA	NA	NA	NA	NA	NA
1	0	0	0	0	denovo003122	binding-protein-dependent transporters inner membrane component [Thauera sp. MZ1T]; gb|ACK53205.1| binding-protein-dependent transport systems inner membrane component [Thauera sp. MZ1T]	NA	NA	NA	NA	NA	NA	NA	NA	NA	NA	NA	NA	NA	NA	NA	NA	scaffold0001	591155	587970	-	NA	NA	NA	NA	NA	NA	NA	NA	NA	NA	NA	NA	NA	NA	NA	NA	NA	NA	NA	NA	NA	NA	NA
4	0	0	0	0	denovo003129	transcriptional regulator [Mesorhizobium loti MAFF303099]; dbj|BAB54495.1| transcriptional regulator [Mesorhizobium loti MAFF303099]; ref|NP_102707.1| transcriptional regulatory protein, nodulation competitiveness determinant [Mesorhizobium loti MAFF303099]; dbj|BAB48493.1| transcriptional regulatory protein, nodulation competitiveness determinant [Mesorhizobium loti MAFF303099]	NA	NA	NA	NA	NA	NA	NA	NA	NA	NA	NA	NA	NA	NA	NA	NA	scaffold0001	602846	602235	-	NA	NA	NA	NA	scaffold0011	191168	191779	+	NA	NA	NA	NA	NA	NA	NA	NA	NA	NA	NA	NA	NA	NA	NA
4	0	0	0	0	denovo003156	0	NA	NA	NA	NA	NA	NA	NA	NA	NA	NA	NA	NA	NA	NA	NA	NA	scaffold0002	25405	25001	-	NA	NA	NA	NA	NA	NA	NA	NA	scaffold0006	15667	16152	+	scaffold0017	100075	99671	-	NA	NA	NA	NA	NA	NA	NA
3	0	0	0	0	denovo003158	0	NA	NA	NA	NA	NA	NA	NA	NA	NA	NA	NA	NA	NA	NA	NA	NA	scaffold0002	26469	26167	-	NA	NA	NA	NA	NA	NA	NA	NA	NA	NA	NA	NA	NA	NA	NA	NA	NA	NA	NA	NA	NA	NA	NA
10	0	0	0	0	denovo003252	0	NA	NA	NA	NA	NA	NA	NA	NA	NA	NA	NA	NA	NA	NA	NA	NA	scaffold0006	209298	210083	+	NA	NA	NA	NA	scaffold0003	42410	41499	-	NA	NA	NA	NA	NA	NA	NA	NA	NA	NA	NA	NA	NA	NA	NA
1	0	0	0	0	denovo003253	oligopeptide/dipeptide ABC transporter, ATPase subunit [Rhodobacter sp. SW2]; gb|EEW25037.1| oligopeptide/dipeptide ABC transporter, ATPase subunit [Rhodobacter sp. SW2]	NA	NA	NA	NA	NA	NA	NA	NA	NA	NA	NA	NA	NA	NA	NA	NA	scaffold0006	209467	208496	-	NA	NA	NA	NA	NA	NA	NA	NA	NA	NA	NA	NA	NA	NA	NA	NA	NA	NA	NA	NA	NA	NA	NA
1	0	0	0	0	denovo003254	oligopeptide/dipeptide ABC transporter, ATPase subunit [Rhodobacter sp. SW2]; gb|EEW25036.1| oligopeptide/dipeptide ABC transporter, ATPase subunit [Rhodobacter sp. SW2]	NA	NA	NA	NA	NA	NA	NA	NA	NA	NA	NA	NA	NA	NA	NA	NA	scaffold0006	210488	209475	-	NA	NA	NA	NA	NA	NA	NA	NA	NA	NA	NA	NA	NA	NA	NA	NA	NA	NA	NA	NA	NA	NA	NA
13	0	0	0	0	denovo003255	extracellular solute-binding protein family 5 [Rhodobacter sp. SW2]; gb|EEW25033.1| extracellular solute-binding protein family 5 [Rhodobacter sp. SW2]	NA	NA	NA	NA	NA	NA	NA	NA	NA	NA	NA	NA	NA	NA	NA	NA	scaffold0006	213924	210503	-	scaffold0001	443890	447309	+	scaffold0003	37784	41205	+	scaffold0001	743867	747288	+	NA	NA	NA	NA	NA	NA	NA	NA	NA	NA	NA
6	0	0	0	0	denovo003263	hypothetical protein RCCGEPOP_31114 [Rhizobium sp. Pop5]; gb|EJZ17369.1| hypothetical protein RCCGEPOP_31114 [Rhizobium sp. Pop5]	NA	NA	NA	NA	NA	NA	NA	NA	NA	NA	NA	NA	NA	NA	NA	NA	scaffold0006	218808	218152	-	scaffold0001	439027	439692	+	NA	NA	NA	NA	NA	NA	NA	NA	NA	NA	NA	NA	NA	NA	NA	NA	NA	NA	NA
9	0	0	0	0	denovo003274	ABC transporter ATP-binding protein [Sinorhizobium meliloti 1021]; ref|YP_004551720.1| oligopeptide/dipeptide ABC transporter ATPase [Sinorhizobium meliloti AK83]; ref|YP_005718284.1| oligopeptide/dipeptide ABC transporter ATPase [Sinorhizobium meliloti BL225C]; ref|YP_005724636.1| ABC transporter ATP-binding protein [Sinorhizobium meliloti SM11]; ref|YP_006814717.1| Putative peptide import ATP-b…	NA	NA	NA	NA	NA	NA	NA	NA	NA	NA	NA	NA	NA	NA	NA	NA	scaffold0006	228893	227904	-	NA	NA	NA	NA	scaffold0003	22815	23804	+	NA	NA	NA	NA	NA	NA	NA	NA	NA	NA	NA	NA	NA	NA	NA
1	0	0	0	0	denovo003275	oligopeptide/dipeptide ABC transporter, ATPase subunit [Sinorhizobium medicae WSM419]; gb|ABR64364.1| oligopeptide/dipeptide ABC transporter, ATPase subunit [Sinorhizobium medicae WSM419]; ref|YP_004551721.1| oligopeptide/dipeptide ABC transporter ATPase [Sinorhizobium meliloti AK83]; gb|AEG57598.1| oligopeptide/dipeptide ABC transporter, ATPase subunit [Sinorhizobium meliloti AK83]; ref|YP_00571…	NA	NA	NA	NA	NA	NA	NA	NA	NA	NA	NA	NA	NA	NA	NA	NA	scaffold0006	229905	228913	-	NA	NA	NA	NA	NA	NA	NA	NA	NA	NA	NA	NA	NA	NA	NA	NA	NA	NA	NA	NA	NA	NA	NA
1	0	0	0	0	denovo003276	ABC transporter permease [Sinorhizobium meliloti 1021]; gb|AAK65560.1| ABC transporter, permease [Sinorhizobium meliloti 1021]	NA	NA	NA	NA	NA	NA	NA	NA	NA	NA	NA	NA	NA	NA	NA	NA	scaffold0006	231742	229962	-	NA	NA	NA	NA	NA	NA	NA	NA	NA	NA	NA	NA	NA	NA	NA	NA	NA	NA	NA	NA	NA	NA	NA
6	0	0	0	0	denovo003284	ABC transporter [Sinorhizobium meliloti BL225C]; ref|YP_005724634.1| ABC transporter permease [Sinorhizobium meliloti SM11]; ref|YP_006814719.1| ABC transporter [Sinorhizobium meliloti Rm41]; gb|AEG07526.1| ABC-type transporter, integral membrane subunit [Sinorhizobium meliloti BL225C]; gb|AEH81825.1| ABC transporter, permease [Sinorhizobium meliloti SM11]; emb|CCM70912.1| ABC transporter [Sinorh…	NA	NA	NA	NA	NA	NA	NA	NA	NA	NA	NA	NA	NA	NA	NA	NA	scaffold0006	241778	242671	+	NA	NA	NA	NA	NA	NA	NA	NA	NA	NA	NA	NA	NA	NA	NA	NA	NA	NA	NA	NA	NA	NA	NA
4	0	0	0	0	denovo003285	ABC transporter ATP-binding protein [Sinorhizobium meliloti 1021]; gb|AAK65558.1| ABC transporter, ATP-binding protein [Sinorhizobium meliloti 1021]; ref|YP_001314297.1| oligopeptide/dipeptide ABC transporter, ATPase subunit [Sinorhizobium medicae WSM419]; gb|ABR64364.1| oligopeptide/dipeptide ABC transporter, ATPase subunit [Sinorhizobium medicae WSM419]	NA	NA	NA	NA	NA	NA	NA	NA	NA	NA	NA	NA	NA	NA	NA	NA	scaffold0006	242695	243672	+	NA	NA	NA	NA	NA	NA	NA	NA	NA	NA	NA	NA	NA	NA	NA	NA	NA	NA	NA	NA	NA	NA	NA
9	0	0	0	0	denovo003286	0	NA	NA	NA	NA	NA	NA	NA	NA	NA	NA	NA	NA	NA	NA	NA	NA	scaffold0006	243440	242790	-	NA	NA	NA	NA	scaffold0003	8267	8917	+	NA	NA	NA	NA	NA	NA	NA	NA	NA	NA	NA	NA	NA	NA	NA
3	0	0	0	0	denovo003287	ABC transporter ATP-binding protein [Sinorhizobium meliloti 1021]; ref|YP_004551720.1| oligopeptide/dipeptide ABC transporter ATPase [Sinorhizobium meliloti AK83]; ref|YP_005718284.1| oligopeptide/dipeptide ABC transporter ATPase [Sinorhizobium meliloti BL225C]; ref|YP_005724636.1| ABC transporter ATP-binding protein [Sinorhizobium meliloti SM11]; ref|YP_006814717.1| Putative peptide import ATP-b…	NA	NA	NA	NA	NA	NA	NA	NA	NA	NA	NA	NA	NA	NA	NA	NA	scaffold0006	243672	244694	+	NA	NA	NA	NA	NA	NA	NA	NA	NA	NA	NA	NA	NA	NA	NA	NA	NA	NA	NA	NA	NA	NA	NA
8	0	0	0	0	denovo003288	0	NA	NA	NA	NA	NA	NA	NA	NA	NA	NA	NA	NA	NA	NA	NA	NA	scaffold0006	244444	244061	-	NA	NA	NA	NA	NA	NA	NA	NA	NA	NA	NA	NA	NA	NA	NA	NA	NA	NA	NA	NA	NA	NA	NA
1	0	0	0	0	denovo003324	ABC transporter permease [Sinorhizobium meliloti 1021]; ref|YP_004550514.1| ABC transporter [Sinorhizobium meliloti AK83]; ref|YP_005715107.1| ABC transporter [Sinorhizobium meliloti BL225C]; ref|YP_005721820.1| Sugar transport system permease [Sinorhizobium meliloti SM11]; ref|YP_006841868.1| ABC transporter permease [Sinorhizobium meliloti Rm41]; ref|YP_007191767.1| Ribose/xylose/arabinose/gala…	NA	NA	NA	NA	NA	NA	NA	NA	NA	NA	NA	NA	NA	NA	NA	NA	scaffold0010	261050	262865	+	NA	NA	NA	NA	NA	NA	NA	NA	NA	NA	NA	NA	NA	NA	NA	NA	NA	NA	NA	NA	NA	NA	NA
1	0	0	0	0	denovo003325	periplasmic binding ABC transporter protein [Sinorhizobium meliloti 1021]; ref|YP_004550513.1| sugar ABC transporter periplasmic sugar-binding protein [Sinorhizobium meliloti AK83]; ref|YP_005715106.1| sugar ABC transporter periplasmic sugar-binding protein [Sinorhizobium meliloti BL225C]; ref|YP_005721819.1| putative periplasmic binding ABC transporter protein [Sinorhizobium meliloti SM11]; ref|…	NA	NA	NA	NA	NA	NA	NA	NA	NA	NA	NA	NA	NA	NA	NA	NA	scaffold0010	262976	263983	+	NA	NA	NA	NA	NA	NA	NA	NA	NA	NA	NA	NA	NA	NA	NA	NA	NA	NA	NA	NA	NA	NA	NA
4	0	0	0	0	denovo003344	hypothetical protein msr8103 [Mesorhizobium loti MAFF303099]; dbj|BAB53740.1| msr8103 [Mesorhizobium loti MAFF303099]	NA	NA	NA	NA	NA	NA	NA	NA	NA	NA	NA	NA	NA	NA	NA	NA	scaffold0015	135187	134945	-	NA	NA	NA	NA	NA	NA	NA	NA	scaffold0010	132944	132702	-	NA	NA	NA	NA	NA	NA	NA	NA	NA	NA	NA
6	0	0	0	0	denovo003353	HYPOTHETICAL PROTEIN [Mesorhizobium loti R7A]	NA	NA	NA	NA	NA	NA	NA	NA	NA	NA	NA	NA	NA	NA	NA	NA	scaffold0018	107953	108219	+	NA	NA	NA	NA	NA	NA	NA	NA	NA	NA	NA	NA	scaffold0017	70921	71187	+	NA	NA	NA	NA	NA	NA	NA
1	0	0	0	0	denovo003354	0	NA	NA	NA	NA	NA	NA	NA	NA	NA	NA	NA	NA	NA	NA	NA	NA	scaffold0018	735	556	-	NA	NA	NA	NA	NA	NA	NA	NA	NA	NA	NA	NA	NA	NA	NA	NA	NA	NA	NA	NA	NA	NA	NA
6	0	0	0	0	denovo003363	hypothetical protein SUS17_24 [Sphingomonas sp. S17]; gb|EGI57109.1| hypothetical protein SUS17_24 [Sphingomonas sp. S17]	NA	NA	NA	NA	NA	NA	NA	NA	NA	NA	NA	NA	NA	NA	NA	NA	scaffold0018	94844	95384	+	NA	NA	NA	NA	NA	NA	NA	NA	NA	NA	NA	NA	scaffold0017	57831	58352	+	NA	NA	NA	NA	NA	NA	NA
1	0	0	0	0	denovo003364	0	NA	NA	NA	NA	NA	NA	NA	NA	NA	NA	NA	NA	NA	NA	NA	NA	scaffold0018	995	894	-	NA	NA	NA	NA	NA	NA	NA	NA	NA	NA	NA	NA	NA	NA	NA	NA	NA	NA	NA	NA	NA	NA	NA
5	0	0	0	0	denovo003374	transposase [Nitratireductor aquibiodomus RA22]; gb|EIM73404.1| transposase [Nitratireductor aquibiodomus RA22]; ref|YP_471654.1| insertion sequence transposase [Rhizobium etli CFN 42]; gb|ABC92927.1| probable insertion sequence transposase protein [Rhizobium etli CFN 42]	NA	NA	NA	NA	NA	NA	NA	NA	NA	NA	NA	NA	NA	NA	NA	NA	scaffold0022	105	597	+	NA	NA	NA	NA	NA	NA	NA	NA	NA	NA	NA	NA	NA	NA	NA	NA	NA	NA	NA	NA	NA	NA	NA
6	0	0	0	0	denovo003376	hypothetical protein [Sinorhizobium meliloti]; ref|ZP_12978616.1| transposase mutator type [Sinorhizobium meliloti CCNWSX0020]; gb|EHK73495.1| transposase mutator type [Sinorhizobium meliloti CCNWSX0020]; gb|AFJ91316.1| mutator family transposase [Sinorhizobium meliloti]; ref|YP_007192160.1| Transposase-like protein [Sinorhizobium meliloti GR4]; gb|AGA08561.1| Transposase-like protein [Sinorhizob…	NA	NA	NA	NA	NA	NA	NA	NA	NA	NA	NA	NA	NA	NA	NA	NA	scaffold0022	19165	18638	-	NA	NA	NA	NA	NA	NA	NA	NA	NA	NA	NA	NA	NA	NA	NA	NA	NA	NA	NA	NA	NA	NA	NA
5	0	0	0	0	denovo003378	LysR family transcriptional regulator [Mesorhizobium amorphae CCNWGS0123]; gb|EHH05089.1| LysR family transcriptional regulator [Mesorhizobium amorphae CCNWGS0123]; ref|YP_007306333.1| transcriptional regulator [Mesorhizobium australicum WSM2073]; gb|AGB46957.1| transcriptional regulator [Mesorhizobium australicum WSM2073]	NA	NA	NA	NA	NA	NA	NA	NA	NA	NA	NA	NA	NA	NA	NA	NA	scaffold0022	22413	21547	-	NA	NA	NA	NA	NA	NA	NA	NA	NA	NA	NA	NA	NA	NA	NA	NA	NA	NA	NA	NA	NA	NA	NA
5	0	0	0	0	denovo003379	dimethylglycine dehydrogenase [Candidatus Puniceispirillum marinum IMCC1322]; gb|ADE40416.1| dimethylglycine dehydrogenase [Candidatus Puniceispirillum marinum IMCC1322]	NA	NA	NA	NA	NA	NA	NA	NA	NA	NA	NA	NA	NA	NA	NA	NA	scaffold0022	22545	26503	+	NA	NA	NA	NA	NA	NA	NA	NA	NA	NA	NA	NA	NA	NA	NA	NA	NA	NA	NA	NA	NA	NA	NA
11	0	0	0	0	denovo003388	hypothetical protein [Mesorhizobium ciceri biovar biserrulae WSM1271]; ref|YP_004614728.1| hypothetical protein Mesop_6248 [Mesorhizobium opportunistum WSM2075]; gb|ADV14747.1| hypothetical protein Mesci_5667 [Mesorhizobium ciceri biovar biserrulae WSM1271]; gb|AEH90634.1| Protein of unknown function DUF2285 [Mesorhizobium opportunistum WSM2075]	NA	NA	NA	NA	NA	NA	NA	NA	NA	NA	NA	NA	NA	NA	NA	NA	scaffold0022	46716	47505	+	NA	NA	NA	NA	NA	NA	NA	NA	NA	NA	NA	NA	NA	NA	NA	NA	NA	NA	NA	NA	NA	NA	NA
4	0	0	0	0	denovo003412	cyclic nucleotide-binding protein [Mesorhizobium ciceri biovar biserrulae WSM1271]; gb|ADV12873.1| cyclic nucleotide-binding protein [Mesorhizobium ciceri biovar biserrulae WSM1271]; ref|ZP_09291268.1| cyclic nucleotide-binding protein [Mesorhizobium alhagi CCNWXJ12-2]; gb|EHK58649.1| cyclic nucleotide-binding protein [Mesorhizobium alhagi CCNWXJ12-2]	NA	NA	NA	NA	NA	NA	NA	NA	NA	NA	NA	NA	NA	NA	NA	NA	scaffold0026	11291	11992	+	NA	NA	NA	NA	scaffold0035	1701	2402	+	scaffold0002	534751	535458	+	scaffold0031	13559	12858	-	NA	NA	NA	NA	NA	NA	NA
4	0	0	0	0	denovo003413	cyclic nucleotide-binding protein [Mesorhizobium ciceri biovar biserrulae WSM1271]; gb|ADV12873.1| cyclic nucleotide-binding protein [Mesorhizobium ciceri biovar biserrulae WSM1271]	NA	NA	NA	NA	NA	NA	NA	NA	NA	NA	NA	NA	NA	NA	NA	NA	scaffold0026	12010	11264	-	NA	NA	NA	NA	scaffold0035	2420	1674	-	scaffold0002	535482	534724	-	scaffold0031	12840	13586	+	NA	NA	NA	NA	NA	NA	NA
4	0	0	0	0	denovo003414	hypothetical protein Mesop_2620 [Mesorhizobium opportunistum WSM2075]; gb|AEH87090.1| hypothetical protein Mesop_2620 [Mesorhizobium opportunistum WSM2075]	NA	NA	NA	NA	NA	NA	NA	NA	NA	NA	NA	NA	NA	NA	NA	NA	scaffold0026	12282	12136	-	NA	NA	NA	NA	scaffold0035	2692	2546	-	scaffold0002	535743	535597	-	scaffold0031	12568	12714	+	NA	NA	NA	NA	NA	NA	NA
4	0	0	0	0	denovo003424	transposase [Microvirga sp. WSM3557]; gb|EIM24454.1| transposase [Microvirga sp. WSM3557]	NA	NA	NA	NA	NA	NA	NA	NA	NA	NA	NA	NA	NA	NA	NA	NA	scaffold0026	7871	8917	+	NA	NA	NA	NA	scaffold0026	10989	12035	+	NA	NA	NA	NA	scaffold0013	84941	85987	+	NA	NA	NA	NA	NA	NA	NA
13	0	0	0	0	denovo003455	hippurate hydrolase [Lautropia mirabilis ATCC 51599]; gb|EFV95820.1| hippurate hydrolase [Lautropia mirabilis ATCC 51599]; ref|YP_004987484.1| hippurate hydrolase [Azospirillum brasilense Sp245]; emb|CCD03711.1| hippurate hydrolase [Azospirillum brasilense Sp245]	NA	NA	NA	NA	NA	NA	NA	NA	NA	NA	NA	NA	NA	NA	NA	NA	NA	NA	NA	NA	scaffold0001	415188	409353	-	scaffold0001	202027	207937	+	NA	NA	NA	NA	scaffold0002	706713	700938	-	NA	NA	NA	NA	NA	NA	NA
6	0	0	0	0	denovo003457	hypothetical protein P24_05562 [Oceanibaculum indicum P24]; gb|EKE77223.1| hypothetical protein P24_05562 [Oceanibaculum indicum P24]	NA	NA	NA	NA	NA	NA	NA	NA	NA	NA	NA	NA	NA	NA	NA	NA	NA	NA	NA	NA	scaffold0001	418344	419707	+	NA	NA	NA	NA	NA	NA	NA	NA	NA	NA	NA	NA	NA	NA	NA	NA	NA	NA	NA
16	0	0	0	0	denovo003460	glutathione import ATP-binding protein GsiA [Oligotropha carboxidovorans OM5]; ref|YP_004631581.1| glutathione import ATP-binding protein GsiA [Oligotropha carboxidovorans OM5]; ref|YP_005949646.1| glutathione import ATP-binding protein GsiA [Oligotropha carboxidovorans OM4]; gb|ACI94625.1| glutathione import ATP-binding protein GsiA [Oligotropha carboxidovorans OM5]; gb|AEI01765.1| glutathione i…	NA	NA	NA	NA	NA	NA	NA	NA	NA	NA	NA	NA	NA	NA	NA	NA	NA	NA	NA	NA	scaffold0001	447318	449316	+	scaffold0003	41211	43212	+	scaffold0001	747294	749295	+	NA	NA	NA	NA	NA	NA	NA	NA	NA	NA	NA
1	0	0	0	0	denovo003465	aldehyde dehydrogenase [Mesorhizobium amorphae CCNWGS0123]; gb|EHH09327.1| aldehyde dehydrogenase [Mesorhizobium amorphae CCNWGS0123]	NA	NA	NA	NA	NA	NA	NA	NA	NA	NA	NA	NA	NA	NA	NA	NA	NA	NA	NA	NA	scaffold0001	483411	485974	+	NA	NA	NA	NA	NA	NA	NA	NA	NA	NA	NA	NA	NA	NA	NA	NA	NA	NA	NA
8	0	0	0	0	denovo003499	inner-membrane translocator [Mesorhizobium alhagi CCNWXJ12-2]; gb|EHK53023.1| inner-membrane translocator [Mesorhizobium alhagi CCNWXJ12-2]; ref|ZP_09091910.1| inner-membrane translocator [Mesorhizobium amorphae CCNWGS0123]; gb|EHH02945.1| inner-membrane translocator [Mesorhizobium amorphae CCNWGS0123]	NA	NA	NA	NA	NA	NA	NA	NA	NA	NA	NA	NA	NA	NA	NA	NA	NA	NA	NA	NA	scaffold0002	269589	270578	+	NA	NA	NA	NA	NA	NA	NA	NA	NA	NA	NA	NA	NA	NA	NA	NA	NA	NA	NA
1	0	0	0	0	denovo003506	Tail Collar domain-containing protein [Mesorhizobium alhagi CCNWXJ12-2]; gb|EHK59347.1| Tail Collar domain-containing protein [Mesorhizobium alhagi CCNWXJ12-2]; ref|YP_007302746.1| microcystin-dependent protein [Mesorhizobium australicum WSM2073]; gb|AGB43370.1| microcystin-dependent protein [Mesorhizobium australicum WSM2073]; ref|YP_004140119.1| Tail Collar domain-containing protein [Mesorhizob…	NA	NA	NA	NA	NA	NA	NA	NA	NA	NA	NA	NA	NA	NA	NA	NA	NA	NA	NA	NA	scaffold0003	300878	300351	-	NA	NA	NA	NA	NA	NA	NA	NA	NA	NA	NA	NA	NA	NA	NA	NA	NA	NA	NA
15	0	0	0	0	denovo003514	HipA N-terminal domain protein [Methylosinus trichosporium OB3b]; gb|EFH01022.1| HipA N-terminal domain protein [Methylosinus trichosporium OB3b]; ref|ZP_10191919.1| serine kinase HipA [Rhodanobacter sp. 115]; gb|EIL87149.1| serine kinase HipA [Rhodanobacter sp. 115]	NA	NA	NA	NA	NA	NA	NA	NA	NA	NA	NA	NA	NA	NA	NA	NA	NA	NA	NA	NA	scaffold0004	401227	399929	-	NA	NA	NA	NA	NA	NA	NA	NA	NA	NA	NA	NA	scaffold0002	511632	510340	-	scaffold0002	94722	96014
3	0	0	0	0	denovo003575	lytic transglycosylase catalytic subunit [Mesorhizobium amorphae CCNWGS0123]; gb|EHH05211.1| lytic transglycosylase catalytic subunit [Mesorhizobium amorphae CCNWGS0123]	NA	NA	NA	NA	NA	NA	NA	NA	NA	NA	NA	NA	NA	NA	NA	NA	NA	NA	NA	NA	scaffold0015	100874	100179	-	NA	NA	NA	NA	NA	NA	NA	NA	NA	NA	NA	NA	scaffold0026	21895	21200	-	scaffold0015	7255	7950
3	0	0	0	0	denovo003576	hypothetical protein MEA186_30287 [Mesorhizobium amorphae CCNWGS0123]; gb|EHH05212.1| hypothetical protein MEA186_30287 [Mesorhizobium amorphae CCNWGS0123]	NA	NA	NA	NA	NA	NA	NA	NA	NA	NA	NA	NA	NA	NA	NA	NA	NA	NA	NA	NA	scaffold0015	101385	100879	-	NA	NA	NA	NA	NA	NA	NA	NA	NA	NA	NA	NA	scaffold0026	22406	21900	-	scaffold0015	6744	7250
1	0	0	0	0	denovo003584	hypothetical protein MEA186_29137 [Mesorhizobium amorphae CCNWGS0123]; gb|EHH06263.1| hypothetical protein MEA186_29137 [Mesorhizobium amorphae CCNWGS0123]	NA	NA	NA	NA	NA	NA	NA	NA	NA	NA	NA	NA	NA	NA	NA	NA	NA	NA	NA	NA	scaffold0016	126707	127027	+	NA	NA	NA	NA	NA	NA	NA	NA	NA	NA	NA	NA	NA	NA	NA	NA	NA	NA	NA
1	0	0	0	0	denovo003585	hypothetical protein MEA186_29132 [Mesorhizobium amorphae CCNWGS0123]; gb|EHH06262.1| hypothetical protein MEA186_29132 [Mesorhizobium amorphae CCNWGS0123]	NA	NA	NA	NA	NA	NA	NA	NA	NA	NA	NA	NA	NA	NA	NA	NA	NA	NA	NA	NA	scaffold0016	127027	127305	+	NA	NA	NA	NA	NA	NA	NA	NA	NA	NA	NA	NA	NA	NA	NA	NA	NA	NA	NA
1	0	0	0	0	denovo003590	hypothetical protein MEA186_29987 [Mesorhizobium amorphae CCNWGS0123]; gb|EHH05526.1| hypothetical protein MEA186_29987 [Mesorhizobium amorphae CCNWGS0123]	NA	NA	NA	NA	NA	NA	NA	NA	NA	NA	NA	NA	NA	NA	NA	NA	NA	NA	NA	NA	scaffold0016	148241	148008	-	NA	NA	NA	NA	NA	NA	NA	NA	NA	NA	NA	NA	NA	NA	NA	NA	NA	NA	NA
1	0	0	0	0	denovo003591	hypothetical protein Oant_3148 [Ochrobactrum anthropi ATCC 49188]; gb|ABS15856.1| hypothetical protein Oant_3148 [Ochrobactrum anthropi ATCC 49188]	NA	NA	NA	NA	NA	NA	NA	NA	NA	NA	NA	NA	NA	NA	NA	NA	NA	NA	NA	NA	scaffold0016	158331	157435	-	NA	NA	NA	NA	NA	NA	NA	NA	NA	NA	NA	NA	NA	NA	NA	NA	NA	NA	NA
1	0	0	0	0	denovo003592	hypothetical protein Arad_12001 [Agrobacterium radiobacter K84]; gb|ACM31090.1| conserved hypothetical protein [Agrobacterium radiobacter K84]	NA	NA	NA	NA	NA	NA	NA	NA	NA	NA	NA	NA	NA	NA	NA	NA	NA	NA	NA	NA	scaffold0016	158694	159788	+	NA	NA	NA	NA	NA	NA	NA	NA	NA	NA	NA	NA	NA	NA	NA	NA	NA	NA	NA
1	0	0	0	0	denovo003593	hypothetical protein PMI03_03069 [Rhizobium sp. AP16]; gb|EJK83723.1| hypothetical protein PMI03_03069 [Rhizobium sp. AP16]; ref|ZP_18317499.1| hypothetical protein Rleg4DRAFT_4725 [Rhizobium leguminosarum bv. trifolii WSM2297]; gb|EJC82987.1| hypothetical protein Rleg4DRAFT_4725 [Rhizobium leguminosarum bv. trifolii WSM2297]	NA	NA	NA	NA	NA	NA	NA	NA	NA	NA	NA	NA	NA	NA	NA	NA	NA	NA	NA	NA	scaffold0016	160231	159837	-	NA	NA	NA	NA	NA	NA	NA	NA	NA	NA	NA	NA	NA	NA	NA	NA	NA	NA	NA
2	0	0	0	0	denovo003642	ABC transporter integral membrane protein [Sinorhizobium meliloti AK83]; gb|AEG57908.1| ABC-type transporter, integral membrane subunit [Sinorhizobium meliloti AK83]	NA	NA	NA	NA	NA	NA	NA	NA	NA	NA	NA	NA	NA	NA	NA	NA	NA	NA	NA	NA	scaffold0021	22850	25757	+	NA	NA	NA	NA	NA	NA	NA	NA	NA	NA	NA	NA	NA	NA	NA	NA	NA	NA	NA
2	0	0	0	0	denovo003644	ectoine/hydroxyectoine ABC transporter solute-binding protein [Sinorhizobium meliloti AK83]; gb|AEG58049.1| ectoine/hydroxyectoine ABC transporter solute-binding protein [Sinorhizobium meliloti AK83]	NA	NA	NA	NA	NA	NA	NA	NA	NA	NA	NA	NA	NA	NA	NA	NA	NA	NA	NA	NA	scaffold0021	28057	28935	+	NA	NA	NA	NA	NA	NA	NA	NA	NA	NA	NA	NA	NA	NA	NA	NA	NA	NA	NA
1	0	0	0	0	denovo003645	Amino acid ABC transporter, permease protein, 3-TM region, His/Glu/Gln/Arg/opine [Yersinia kristensenii ATCC 33638]; gb|EEP92343.1| Amino acid ABC transporter, permease protein, 3-TM region, His/Glu/Gln/Arg/opine [Yersinia kristensenii ATCC 33638]	NA	NA	NA	NA	NA	NA	NA	NA	NA	NA	NA	NA	NA	NA	NA	NA	NA	NA	NA	NA	scaffold0021	28953	29612	+	NA	NA	NA	NA	NA	NA	NA	NA	NA	NA	NA	NA	NA	NA	NA	NA	NA	NA	NA
1	0	0	0	0	denovo003646	ectoine/hydroxyectoine ABC transporter permease EhuD [Sinorhizobium meliloti AK83]; gb|AEG58051.1| ectoine/hydroxyectoine ABC transporter, permease protein EhuD [Sinorhizobium meliloti AK83]	NA	NA	NA	NA	NA	NA	NA	NA	NA	NA	NA	NA	NA	NA	NA	NA	NA	NA	NA	NA	scaffold0021	29619	30269	+	NA	NA	NA	NA	NA	NA	NA	NA	NA	NA	NA	NA	NA	NA	NA	NA	NA	NA	NA
1	0	0	0	0	denovo003647	ABC transporter [Rhizobium leguminosarum bv. trifolii WSM1325]; gb|ACS56042.1| ABC transporter related [Rhizobium leguminosarum bv. trifolii WSM1325]; ref|ZP_05933171.1| general L-amino acid transport ATP-binding subunit [Brucella ceti M13/05/1]; ref|ZP_05960808.1| general L-amino acid transport ATP-binding subunit [Brucella ceti M644/93/1]; gb|EEX90547.1| general L-amino acid transport ATP-bindi…	NA	NA	NA	NA	NA	NA	NA	NA	NA	NA	NA	NA	NA	NA	NA	NA	NA	NA	NA	NA	scaffold0021	30516	31316	+	NA	NA	NA	NA	NA	NA	NA	NA	NA	NA	NA	NA	NA	NA	NA	NA	NA	NA	NA
2	0	0	0	0	denovo003650	class III aminotransferase [Shewanella halifaxensis HAW-EB4]; gb|ABZ77506.1| aminotransferase class-III [Shewanella halifaxensis HAW-EB4]	NA	NA	NA	NA	NA	NA	NA	NA	NA	NA	NA	NA	NA	NA	NA	NA	NA	NA	NA	NA	scaffold0021	33920	35254	+	NA	NA	NA	NA	NA	NA	NA	NA	NA	NA	NA	NA	NA	NA	NA	NA	NA	NA	NA
3	0	0	0	0	denovo003652	LysR family transcriptional regulator [Nitratireductor pacificus pht-3B]; gb|EKF18705.1| LysR family transcriptional regulator [Nitratireductor pacificus pht-3B]	NA	NA	NA	NA	NA	NA	NA	NA	NA	NA	NA	NA	NA	NA	NA	NA	NA	NA	NA	NA	scaffold0021	37385	36489	-	NA	NA	NA	NA	NA	NA	NA	NA	NA	NA	NA	NA	NA	NA	NA	NA	NA	NA	NA
2	0	0	0	0	denovo003659	aldehyde dehydrogenase [Agrobacterium albertimagni AOL15]; gb|EKF57444.1| aldehyde dehydrogenase [Agrobacterium albertimagni AOL15]	NA	NA	NA	NA	NA	NA	NA	NA	NA	NA	NA	NA	NA	NA	NA	NA	NA	NA	NA	NA	scaffold0021	41446	42981	+	NA	NA	NA	NA	NA	NA	NA	NA	NA	NA	NA	NA	NA	NA	NA	NA	NA	NA	NA
5	0	0	0	0	denovo003661	ROSMUCR transcriptional regulator [Mesorhizobium ciceri biovar biserrulae WSM1271]; gb|ADV10222.1| ROSMUCR transcriptional regulator [Mesorhizobium ciceri biovar biserrulae WSM1271]; ref|NP_105503.1| transcriptional regulator [Mesorhizobium loti MAFF303099]; dbj|BAB51289.1| transcriptional regulator [Mesorhizobium loti MAFF303099]; ref|YP_004144777.1| ROSMUCR transcriptional regulator [Mesorhizob…	NA	NA	NA	NA	NA	NA	NA	NA	NA	NA	NA	NA	NA	NA	NA	NA	NA	NA	NA	NA	scaffold0021	47595	47179	-	NA	NA	NA	NA	NA	NA	NA	NA	NA	NA	NA	NA	NA	NA	NA	NA	NA	NA	NA
3	0	0	0	0	denovo003662	HlyD family protein secretion protein [Mesorhizobium amorphae CCNWGS0123]; gb|EHH06284.1| HlyD family protein secretion protein [Mesorhizobium amorphae CCNWGS0123]	NA	NA	NA	NA	NA	NA	NA	NA	NA	NA	NA	NA	NA	NA	NA	NA	NA	NA	NA	NA	scaffold0021	50073	51245	+	NA	NA	NA	NA	NA	NA	NA	NA	NA	NA	NA	NA	NA	NA	NA	NA	NA	NA	NA
3	0	0	0	0	denovo003663	ABC-type bacteriocin transporter [Microvirga sp. WSM3557]; gb|EIM30685.1| ABC-type bacteriocin transporter [Microvirga sp. WSM3557]	NA	NA	NA	NA	NA	NA	NA	NA	NA	NA	NA	NA	NA	NA	NA	NA	NA	NA	NA	NA	scaffold0021	51266	53527	+	NA	NA	NA	NA	NA	NA	NA	NA	NA	NA	NA	NA	NA	NA	NA	NA	NA	NA	NA
4	0	0	0	0	denovo003664	probable bacteriocin/lantibiotic ABC transporter, ATP-binding protein [Rhizobium etli CIAT 894]	NA	NA	NA	NA	NA	NA	NA	NA	NA	NA	NA	NA	NA	NA	NA	NA	NA	NA	NA	NA	scaffold0021	53382	52858	-	NA	NA	NA	NA	NA	NA	NA	NA	NA	NA	NA	NA	NA	NA	NA	NA	NA	NA	NA
1	0	0	0	0	denovo003665	putative insertion sequence transposase protein [Rhizobium etli Kim 5]	NA	NA	NA	NA	NA	NA	NA	NA	NA	NA	NA	NA	NA	NA	NA	NA	NA	NA	NA	NA	scaffold0021	53947	53678	-	NA	NA	NA	NA	NA	NA	NA	NA	NA	NA	NA	NA	NA	NA	NA	NA	NA	NA	NA
1	0	0	0	0	denovo003667	0	NA	NA	NA	NA	NA	NA	NA	NA	NA	NA	NA	NA	NA	NA	NA	NA	NA	NA	NA	NA	scaffold0021	57260	57874	+	NA	NA	NA	NA	NA	NA	NA	NA	NA	NA	NA	NA	NA	NA	NA	NA	NA	NA	NA
5	0	0	0	0	denovo003670	putative transposase [Catharanthus roseus]; pir||B36919 hypothetical protein - Agrobacterium vitis insertion sequence IS870.1 emb|CAA79150.1| transposase [Agrobacterium tumefaciens]; gb|AAB41869.1| IaaM [Agrobacterium vitis]; ref|YP_005191839.1| insertion sequence IS630 uncharacterized 39 kDa protein ISO-IS200 39 kDa protein [Sinorhizobium fredii HH103]; ref|YP_005190334.1| insertion sequence IS6…	NA	NA	NA	NA	NA	NA	NA	NA	NA	NA	NA	NA	NA	NA	NA	NA	NA	NA	NA	NA	scaffold0021	63800	64891	+	scaffold0029	3038	4153	+	NA	NA	NA	NA	NA	NA	NA	NA	NA	NA	NA	NA	NA	NA	NA
9	0	0	0	0	denovo003671	hypothetical protein SFHH103_04221 [Sinorhizobium fredii HH103]; emb|CCE98709.1| hypothetical protein SFHH103_04221 [Sinorhizobium fredii HH103]; ref|ZP_03787056.1| transposase [Brucella ceti str. Cudo]; ref|ZP_03787075.1| transposase [Brucella ceti str. Cudo]; gb|EEH13916.1| transposase [Brucella ceti str. Cudo]; gb|EEH13935.1| transposase [Brucella ceti str. Cudo]; ref|ZP_06003082.1| transposas…	NA	NA	NA	NA	NA	NA	NA	NA	NA	NA	NA	NA	NA	NA	NA	NA	NA	NA	NA	NA	scaffold0021	64642	63746	-	scaffold0029	3949	2987	-	NA	NA	NA	NA	NA	NA	NA	NA	NA	NA	NA	NA	NA	NA	NA
4	0	0	0	0	denovo003674	transposase IS3/IS911 [Nitrobacter hamburgensis X14]; gb|ABE64516.1| transposase IS3/IS911 [Nitrobacter hamburgensis X14]	NA	NA	NA	NA	NA	NA	NA	NA	NA	NA	NA	NA	NA	NA	NA	NA	NA	NA	NA	NA	scaffold0021	69578	70433	+	NA	NA	NA	NA	NA	NA	NA	NA	NA	NA	NA	NA	NA	NA	NA	NA	NA	NA	NA
4	0	0	0	0	denovo003675	0	NA	NA	NA	NA	NA	NA	NA	NA	NA	NA	NA	NA	NA	NA	NA	NA	NA	NA	NA	NA	scaffold0021	69769	69623	-	NA	NA	NA	NA	NA	NA	NA	NA	NA	NA	NA	NA	NA	NA	NA	NA	NA	NA	NA
3	0	0	0	0	denovo003676	transposase [Rhizobium sp. CF122]; gb|EJL58086.1| transposase [Rhizobium sp. CF122]; ref|YP_005724983.1| transposase [Sinorhizobium meliloti SM11]; gb|AEH82174.1| transposase [Sinorhizobium meliloti SM11]	NA	NA	NA	NA	NA	NA	NA	NA	NA	NA	NA	NA	NA	NA	NA	NA	NA	NA	NA	NA	scaffold0021	71381	70124	-	NA	NA	NA	NA	NA	NA	NA	NA	NA	NA	NA	NA	NA	NA	NA	NA	NA	NA	NA
3	0	0	0	0	denovo003677	transposase [Sinorhizobium fredii NGR234]; sp|P55630.1|Y4QI_RHISN RecName: Full=Uncharacterized protein y4qI gb|AAB92464.1| putative transposase of undefined mobile element [Sinorhizobium fredii NGR234]; ref|YP_001967528.1| orf_Bo130 [Agrobacterium tumefaciens]; gb|AAZ50515.1| orf_Bo130 [Agrobacterium tumefaciens]; ref|YP_004551918.1| transposase IS66 [Sinorhizobium meliloti AK83]; ref|YP_0069627…	NA	NA	NA	NA	NA	NA	NA	NA	NA	NA	NA	NA	NA	NA	NA	NA	NA	NA	NA	NA	scaffold0021	7231	5585	-	NA	NA	NA	NA	NA	NA	NA	NA	NA	NA	NA	NA	NA	NA	NA	NA	NA	NA	NA
4	0	0	0	0	denovo003679	transposase number 2 for insertion sequence ISRM26 [Sinorhizobium meliloti 1021]; ref|YP_005725337.1| putative transposase number 2 for insertion sequence isrm26 [Sinorhizobium meliloti SM11]; ref|YP_006397701.1| TRm26.2: putative transposase number 2 for insertion sequence ISRm26 [Sinorhizobium fredii USDA 257]; ref|ZP_12978822.1| putative transposase number 2 for insertion sequence ISRM26 [Sino…	NA	NA	NA	NA	NA	NA	NA	NA	NA	NA	NA	NA	NA	NA	NA	NA	NA	NA	NA	NA	scaffold0021	7643	7302	-	NA	NA	NA	NA	NA	NA	NA	NA	NA	NA	NA	NA	NA	NA	NA	NA	NA	NA	NA
2	0	0	0	0	denovo003680	DNA integration/recombination/inversion protein [Sinorhizobium fredii NGR234]; sp|P55640.1|Y4RG_RHISN RecName: Full=Uncharacterized protein y4rG gb|AAB91832.1| DNA integration/recombination/inversion protein [Sinorhizobium fredii NGR234]	NA	NA	NA	NA	NA	NA	NA	NA	NA	NA	NA	NA	NA	NA	NA	NA	NA	NA	NA	NA	scaffold0021	8026	7643	-	NA	NA	NA	NA	NA	NA	NA	NA	NA	NA	NA	NA	NA	NA	NA	NA	NA	NA	NA
1	0	0	0	0	denovo003683	N-methylhydantoinase A/acetone carboxylase, beta subunit [Rhizobium sp. CF080]; gb|EJL63990.1| N-methylhydantoinase A/acetone carboxylase, beta subunit [Rhizobium sp. CF080]	NA	NA	NA	NA	NA	NA	NA	NA	NA	NA	NA	NA	NA	NA	NA	NA	NA	NA	NA	NA	scaffold0022	13037	15100	+	NA	NA	NA	NA	NA	NA	NA	NA	NA	NA	NA	NA	NA	NA	NA	NA	NA	NA	NA
2	0	0	0	0	denovo003696	hypothetical protein MEA186_30936 [Mesorhizobium amorphae CCNWGS0123]; gb|EHH04860.1| hypothetical protein MEA186_30936 [Mesorhizobium amorphae CCNWGS0123]	NA	NA	NA	NA	NA	NA	NA	NA	NA	NA	NA	NA	NA	NA	NA	NA	NA	NA	NA	NA	scaffold0022	7436	6741	-	NA	NA	NA	NA	NA	NA	NA	NA	NA	NA	NA	NA	NA	NA	NA	NA	NA	NA	NA
1	0	0	0	0	denovo003699	alcohol dehydrogenase zinc-binding domain-containing protein [Mesorhizobium ciceri biovar biserrulae WSM1271]; ref|YP_004614790.1| alcohol dehydrogenase zinc-binding domain-containing protein [Mesorhizobium opportunistum WSM2075]; ref|YP_007307443.1| Zn-dependent oxidoreductase, NADPH:quinone reductase [Mesorhizobium australicum WSM2073]; gb|ADV14809.1| Alcohol dehydrogenase zinc-binding domain p…	NA	NA	NA	NA	NA	NA	NA	NA	NA	NA	NA	NA	NA	NA	NA	NA	NA	NA	NA	NA	scaffold0024	12776	11655	-	NA	NA	NA	NA	NA	NA	NA	NA	NA	NA	NA	NA	NA	NA	NA	NA	NA	NA	NA
1	0	0	0	0	denovo003700	acyl-CoA dehydrogenase [Mesorhizobium amorphae CCNWGS0123]; gb|EHH06693.1| acyl-CoA dehydrogenase [Mesorhizobium amorphae CCNWGS0123]	NA	NA	NA	NA	NA	NA	NA	NA	NA	NA	NA	NA	NA	NA	NA	NA	NA	NA	NA	NA	scaffold0024	14766	12779	-	NA	NA	NA	NA	NA	NA	NA	NA	NA	NA	NA	NA	NA	NA	NA	NA	NA	NA	NA
2	0	0	0	0	denovo003703	Hypothetical protein, conserved [Ochrobactrum intermedium LMG 3301]; gb|EEQ95910.1| Hypothetical protein, conserved [Ochrobactrum intermedium LMG 3301]; ref|ZP_09091538.1| hypothetical protein MEA186_32113 [Mesorhizobium amorphae CCNWGS0123]; gb|EHH04012.1| hypothetical protein MEA186_32113 [Mesorhizobium amorphae CCNWGS0123]	NA	NA	NA	NA	NA	NA	NA	NA	NA	NA	NA	NA	NA	NA	NA	NA	NA	NA	NA	NA	scaffold0024	19752	18286	-	NA	NA	NA	NA	NA	NA	NA	NA	NA	NA	NA	NA	NA	NA	NA	NA	NA	NA	NA
1	0	0	0	0	denovo003704	bioY family protein [Candidatus Puniceispirillum marinum IMCC1322]; gb|ADE40020.1| bioY family protein [Candidatus Puniceispirillum marinum IMCC1322]	NA	NA	NA	NA	NA	NA	NA	NA	NA	NA	NA	NA	NA	NA	NA	NA	NA	NA	NA	NA	scaffold0024	19804	20400	+	NA	NA	NA	NA	NA	NA	NA	NA	NA	NA	NA	NA	NA	NA	NA	NA	NA	NA	NA
2	0	0	0	0	denovo003707	carbamoyl-phosphate synthase subunit L ATP-binding protein [Brucella sp. 83/13]; gb|EEZ33098.1| carbamoyl-phosphate synthase subunit L ATP-binding protein [Brucella sp. 83/13]	NA	NA	NA	NA	NA	NA	NA	NA	NA	NA	NA	NA	NA	NA	NA	NA	NA	NA	NA	NA	scaffold0028	3718	4800	+	NA	NA	NA	NA	NA	NA	NA	NA	NA	NA	NA	NA	NA	NA	NA	NA	NA	NA	NA
2	0	0	0	0	denovo003719	ABC transporter [Mesorhizobium ciceri biovar biserrulae WSM1271]; ref|YP_004614849.1| ABC transporter [Mesorhizobium opportunistum WSM2075]; ref|YP_007307501.1| ABC-type multidrug transport system, ATPase and permease component [Mesorhizobium australicum WSM2073]; gb|ADV14868.1| ABC transporter transmembrane region [Mesorhizobium ciceri biovar biserrulae WSM1271]; gb|AEH90755.1| ABC transporter r…	NA	NA	NA	NA	NA	NA	NA	NA	NA	NA	NA	NA	NA	NA	NA	NA	NA	NA	NA	NA	scaffold0026	22505	20598	-	NA	NA	NA	NA	NA	NA	NA	NA	NA	NA	NA	NA	NA	NA	NA	NA	NA	NA	NA
3	0	0	0	0	denovo003720	hypothetical protein HMPREF9697_03928 [Afipia felis ATCC 53690]; gb|EKS26812.1| hypothetical protein HMPREF9697_03928 [Afipia felis ATCC 53690]; ref|YP_666154.1| hypothetical protein Meso_4547 [Mesorhizobium sp. BNC1]; gb|ABG65571.1| conserved hypothetical protein [Chelativorans sp. BNC1]	NA	NA	NA	NA	NA	NA	NA	NA	NA	NA	NA	NA	NA	NA	NA	NA	NA	NA	NA	NA	scaffold0026	37925	37641	-	NA	NA	NA	NA	NA	NA	NA	NA	NA	NA	NA	NA	NA	NA	NA	NA	NA	NA	NA
15	0	0	0	0	denovo003721	0	NA	NA	NA	NA	NA	NA	NA	NA	NA	NA	NA	NA	NA	NA	NA	NA	NA	NA	NA	NA	scaffold0026	57504	57313	-	scaffold0023	23390	23581	+	scaffold0021	40070	39879	-	NA	NA	NA	NA	NA	NA	NA	NA	NA	NA	NA
1	0	0	0	0	denovo003722	0	NA	NA	NA	NA	NA	NA	NA	NA	NA	NA	NA	NA	NA	NA	NA	NA	NA	NA	NA	NA	scaffold0028	10096	10425	+	NA	NA	NA	NA	NA	NA	NA	NA	NA	NA	NA	NA	NA	NA	NA	NA	NA	NA	NA
1	0	0	0	0	denovo003723	gamma-aminobutyraldehyde dehydrogenase [Mesorhizobium amorphae CCNWGS0123]; gb|EHH11988.1| gamma-aminobutyraldehyde dehydrogenase [Mesorhizobium amorphae CCNWGS0123]	NA	NA	NA	NA	NA	NA	NA	NA	NA	NA	NA	NA	NA	NA	NA	NA	NA	NA	NA	NA	scaffold0028	11787	9441	-	NA	NA	NA	NA	NA	NA	NA	NA	NA	NA	NA	NA	NA	NA	NA	NA	NA	NA	NA
1	0	0	0	0	denovo003726	twin-arginine translocation pathway signal [Mesorhizobium amorphae CCNWGS0123]; gb|EHH13734.1| twin-arginine translocation pathway signal [Mesorhizobium amorphae CCNWGS0123]	NA	NA	NA	NA	NA	NA	NA	NA	NA	NA	NA	NA	NA	NA	NA	NA	NA	NA	NA	NA	scaffold0028	14524	16077	+	NA	NA	NA	NA	NA	NA	NA	NA	NA	NA	NA	NA	NA	NA	NA	NA	NA	NA	NA
3	0	0	0	0	denovo003727	binding-protein-dependent transport systems inner membrane component [Mesorhizobium amorphae CCNWGS0123]; gb|EHH13735.1| binding-protein-dependent transport systems inner membrane component [Mesorhizobium amorphae CCNWGS0123]; ref|YP_918830.1| binding-protein-dependent transport systems inner membrane component [Paracoccus denitrificans PD1222]; gb|ABL73134.1| binding-protein-dependent transport …	NA	NA	NA	NA	NA	NA	NA	NA	NA	NA	NA	NA	NA	NA	NA	NA	NA	NA	NA	NA	scaffold0028	16089	17057	+	NA	NA	NA	NA	NA	NA	NA	NA	NA	NA	NA	NA	NA	NA	NA	NA	NA	NA	NA
3	0	0	0	0	denovo003728	proline betaine ABC transporter permease [Mesorhizobium amorphae CCNWGS0123]; gb|EHH13736.1| proline betaine ABC transporter permease [Mesorhizobium amorphae CCNWGS0123]; ref|ZP_10623360.1| ABC-type dipeptide/oligopeptide/nickel transport system, permease component [Pseudomonas sp. GM78]; gb|EJN21097.1| ABC-type dipeptide/oligopeptide/nickel transport system, permease component [Pseudomonas sp. G…	NA	NA	NA	NA	NA	NA	NA	NA	NA	NA	NA	NA	NA	NA	NA	NA	NA	NA	NA	NA	scaffold0028	17120	17947	+	NA	NA	NA	NA	NA	NA	NA	NA	NA	NA	NA	NA	NA	NA	NA	NA	NA	NA	NA
1	0	0	0	0	denovo003738	hypothetical protein NB311A_09611 [Nitrobacter sp. Nb-311A]; gb|EAQ34226.1| hypothetical protein NB311A_09611 [Nitrobacter sp. Nb-311A]	NA	NA	NA	NA	NA	NA	NA	NA	NA	NA	NA	NA	NA	NA	NA	NA	NA	NA	NA	NA	scaffold0030	12709	12446	-	NA	NA	NA	NA	NA	NA	NA	NA	NA	NA	NA	NA	NA	NA	NA	NA	NA	NA	NA
2	0	0	0	0	denovo003742	0	NA	NA	NA	NA	NA	NA	NA	NA	NA	NA	NA	NA	NA	NA	NA	NA	NA	NA	NA	NA	scaffold0032	13219	13560	+	NA	NA	NA	NA	NA	NA	NA	NA	NA	NA	NA	NA	NA	NA	NA	NA	NA	NA	NA
1	0	0	0	0	denovo003744	hypothetical protein [Mesorhizobium ciceri biovar biserrulae WSM1271]; ref|YP_004614675.1| hypothetical protein Mesop_6183 [Mesorhizobium opportunistum WSM2075]; ref|YP_007307328.1| hypothetical protein Mesau_05652 [Mesorhizobium australicum WSM2073]; gb|ADV14695.1| hypothetical protein Mesci_5601 [Mesorhizobium ciceri biovar biserrulae WSM1271]; gb|AEH90581.1| hypothetical protein Mesop_6183 [Me…	NA	NA	NA	NA	NA	NA	NA	NA	NA	NA	NA	NA	NA	NA	NA	NA	NA	NA	NA	NA	scaffold0034	13672	14172	+	NA	NA	NA	NA	NA	NA	NA	NA	NA	NA	NA	NA	NA	NA	NA	NA	NA	NA	NA
1	0	0	0	0	denovo003745	RecName: Full=Uncharacterized protein ORF8 in nfe locus; AltName: Full=ORFA emb|CAA46912.1| unnamed protein product [Sinorhizobium meliloti]	NA	NA	NA	NA	NA	NA	NA	NA	NA	NA	NA	NA	NA	NA	NA	NA	NA	NA	NA	NA	scaffold0035	10101	10658	+	NA	NA	NA	NA	NA	NA	NA	NA	NA	NA	NA	NA	NA	NA	NA	NA	NA	NA	NA
1	0	0	0	0	denovo003749	amino acid ABC transporter ATP binding protein [Pseudomonas aeruginosa PAO1]; ref|ZP_13152549.1| amino acid ABC transporter ATP binding protein [Pseudomonas aeruginosa MPAO1/P1]; ref|ZP_13157987.1| amino acid ABC transporter ATP binding protein [Pseudomonas aeruginosa MPAO1/P2]; ref|ZP_15962571.1| amino acid ABC transporter ATP binding protein [Pseudomonas aeruginosa PAO579]; gb|AAG04645.1|AE0045…	NA	NA	NA	NA	NA	NA	NA	NA	NA	NA	NA	NA	NA	NA	NA	NA	NA	NA	NA	NA	scaffold0035	6510	7309	+	NA	NA	NA	NA	NA	NA	NA	NA	NA	NA	NA	NA	NA	NA	NA	NA	NA	NA	NA
1	0	0	0	0	denovo003750	amino acid ABC transporter ATP binding protein [Pseudomonas aeruginosa PAO1]; ref|ZP_13152549.1| amino acid ABC transporter ATP binding protein [Pseudomonas aeruginosa MPAO1/P1]; ref|ZP_13157987.1| amino acid ABC transporter ATP binding protein [Pseudomonas aeruginosa MPAO1/P2]; ref|ZP_15962571.1| amino acid ABC transporter ATP binding protein [Pseudomonas aeruginosa PAO579]; gb|AAG04645.1|AE0045…	NA	NA	NA	NA	NA	NA	NA	NA	NA	NA	NA	NA	NA	NA	NA	NA	NA	NA	NA	NA	scaffold0035	7877	6537	-	NA	NA	NA	NA	NA	NA	NA	NA	NA	NA	NA	NA	NA	NA	NA	NA	NA	NA	NA
1	0	0	0	0	denovo003751	polar amino acid ABC transporter inner membrane subunit [Starkeya novella DSM 506]; gb|ADH87498.1| polar amino acid ABC transporter, inner membrane subunit [Starkeya novella DSM 506]	NA	NA	NA	NA	NA	NA	NA	NA	NA	NA	NA	NA	NA	NA	NA	NA	NA	NA	NA	NA	scaffold0035	8546	7885	-	NA	NA	NA	NA	NA	NA	NA	NA	NA	NA	NA	NA	NA	NA	NA	NA	NA	NA	NA
2	0	0	0	0	denovo003753	transposase [Mesorhizobium amorphae CCNWGS0123]; gb|EHH12030.1| transposase [Mesorhizobium amorphae CCNWGS0123]; ref|ZP_04683163.1| transposase [Ochrobactrum intermedium LMG 3301]; gb|EEQ94467.1| transposase [Ochrobactrum intermedium LMG 3301]	NA	NA	NA	NA	NA	NA	NA	NA	NA	NA	NA	NA	NA	NA	NA	NA	NA	NA	NA	NA	scaffold0036	9300	9689	+	NA	NA	NA	NA	NA	NA	NA	NA	NA	NA	NA	NA	NA	NA	NA	NA	NA	NA	NA
5	0	0	0	0	denovo003777	polyamine ABC transporter, ATP-binding protein [Rhodobacterales bacterium HTCC2150]; gb|EBA03168.1| polyamine ABC transporter, ATP-binding protein [Rhodobacterales bacterium HTCC2150]	NA	NA	NA	NA	NA	NA	NA	NA	NA	NA	NA	NA	NA	NA	NA	NA	NA	NA	NA	NA	NA	NA	NA	NA	scaffold0001	200550	198737	-	NA	NA	NA	NA	NA	NA	NA	NA	NA	NA	NA	NA	NA	NA	NA
5	0	0	0	0	denovo003782	Patatin [Mesorhizobium amorphae CCNWGS0123]; gb|EHH08365.1| Patatin [Mesorhizobium amorphae CCNWGS0123]	NA	NA	NA	NA	NA	NA	NA	NA	NA	NA	NA	NA	NA	NA	NA	NA	NA	NA	NA	NA	NA	NA	NA	NA	scaffold0001	213339	212179	-	NA	NA	NA	NA	NA	NA	NA	NA	NA	NA	NA	NA	NA	NA	NA
5	0	0	0	0	denovo003783	3-hydroxybutyrate dehydrogenase [Mesorhizobium amorphae CCNWGS0123]; gb|EHH08364.1| 3-hydroxybutyrate dehydrogenase [Mesorhizobium amorphae CCNWGS0123]	NA	NA	NA	NA	NA	NA	NA	NA	NA	NA	NA	NA	NA	NA	NA	NA	NA	NA	NA	NA	NA	NA	NA	NA	scaffold0001	214153	213359	-	NA	NA	NA	NA	NA	NA	NA	NA	NA	NA	NA	NA	NA	NA	NA
2	0	0	0	0	denovo003805	ABC transporter integral membrane protein [Sinorhizobium meliloti AK83]; gb|AEG57599.1| ABC-type transporter, integral membrane subunit [Sinorhizobium meliloti AK83]; ref|YP_005718286.1| ABC transporter [Sinorhizobium meliloti BL225C]; ref|YP_005724634.1| ABC transporter permease [Sinorhizobium meliloti SM11]; ref|YP_006814719.1| ABC transporter [Sinorhizobium meliloti Rm41]; gb|AEG07526.1| ABC-t…	NA	NA	NA	NA	NA	NA	NA	NA	NA	NA	NA	NA	NA	NA	NA	NA	NA	NA	NA	NA	NA	NA	NA	NA	scaffold0003	10873	9036	-	NA	NA	NA	NA	NA	NA	NA	NA	NA	NA	NA	NA	NA	NA	NA
8	0	0	0	0	denovo003807	peptide/opine/nickel uptake family ABC transporter,permease/ATP-binding protein [Maritimibacter alkaliphilus HTCC2654]; gb|EAQ11213.1| peptide/opine/nickel uptake family ABC transporter,permease/ATP-binding protein [Rhodobacterales bacterium HTCC2654]	NA	NA	NA	NA	NA	NA	NA	NA	NA	NA	NA	NA	NA	NA	NA	NA	NA	NA	NA	NA	NA	NA	NA	NA	scaffold0003	19966	22798	+	NA	NA	NA	NA	NA	NA	NA	NA	NA	NA	NA	NA	NA	NA	NA
3	0	0	0	0	denovo003810	oxidoreductase [Agrobacterium fabrum str. C58]; gb|AAK89954.1| putative oxidoreductase [Agrobacterium fabrum str. C58]	NA	NA	NA	NA	NA	NA	NA	NA	NA	NA	NA	NA	NA	NA	NA	NA	NA	NA	NA	NA	NA	NA	NA	NA	scaffold0003	339089	342082	+	NA	NA	NA	NA	NA	NA	NA	NA	NA	NA	NA	NA	NA	NA	NA
2	0	0	0	0	denovo003888	hypothetical protein HEAR2249 [Herminiimonas arsenicoxydans]; emb|CAL62383.1| Hypothetical protein HEAR2249 [Herminiimonas arsenicoxydans]	NA	NA	NA	NA	NA	NA	NA	NA	NA	NA	NA	NA	NA	NA	NA	NA	NA	NA	NA	NA	NA	NA	NA	NA	scaffold0013	213094	215298	+	NA	NA	NA	NA	NA	NA	NA	NA	NA	NA	NA	NA	NA	NA	NA
3	0	0	0	0	denovo003889	hypothetical protein RCCGE510_12636 [Rhizobium sp. CCGE 510]; gb|EJT04981.1| hypothetical protein RCCGE510_12636 [Rhizobium sp. CCGE 510]	NA	NA	NA	NA	NA	NA	NA	NA	NA	NA	NA	NA	NA	NA	NA	NA	NA	NA	NA	NA	NA	NA	NA	NA	scaffold0013	215417	215809	+	NA	NA	NA	NA	NA	NA	NA	NA	NA	NA	NA	NA	NA	NA	NA
8	0	0	0	0	denovo003920	ABC-type nitrate/sulfonate/bicarbonate transport system, ATPase component [Rhizobium leguminosarum bv. trifolii WSM597]; gb|EJB07011.1| ABC-type nitrate/sulfonate/bicarbonate transport system, ATPase component [Rhizobium leguminosarum bv. trifolii WSM597]	NA	NA	NA	NA	NA	NA	NA	NA	NA	NA	NA	NA	NA	NA	NA	NA	NA	NA	NA	NA	NA	NA	NA	NA	scaffold0018	12497	13099	+	NA	NA	NA	NA	scaffold0001	501175	500492	-	NA	NA	NA	NA	NA	NA	NA
3	0	0	0	0	denovo003921	arginase family hydrolase, arginase/agmainase/formiminoglutamate hydrolase [Rhizobium leguminosarum bv. trifolii WSM597]; gb|EJB07012.1| arginase family hydrolase, arginase/agmainase/formiminoglutamate hydrolase [Rhizobium leguminosarum bv. trifolii WSM597]	NA	NA	NA	NA	NA	NA	NA	NA	NA	NA	NA	NA	NA	NA	NA	NA	NA	NA	NA	NA	NA	NA	NA	NA	scaffold0018	14025	11384	-	NA	NA	NA	NA	scaffold0001	499542	502219	+	NA	NA	NA	NA	NA	NA	NA
7	0	0	0	0	denovo003922	ABC transporter, substrate-binding protein, aliphatic sulfonates family [Rhizobium leguminosarum bv. trifolii WSM597]; gb|EJB07009.1| ABC transporter, substrate-binding protein, aliphatic sulfonates family [Rhizobium leguminosarum bv. trifolii WSM597]	NA	NA	NA	NA	NA	NA	NA	NA	NA	NA	NA	NA	NA	NA	NA	NA	NA	NA	NA	NA	NA	NA	NA	NA	scaffold0018	15022	14045	-	NA	NA	NA	NA	scaffold0001	498557	499537	+	NA	NA	NA	NA	NA	NA	NA
1	0	0	0	0	denovo003925	general amino acid ABC transporter, ATP-binding protein [Roseobacter sp. GAI101]; gb|EEB82405.1| general amino acid ABC transporter, ATP-binding protein [Roseobacter sp. GAI101]	NA	NA	NA	NA	NA	NA	NA	NA	NA	NA	NA	NA	NA	NA	NA	NA	NA	NA	NA	NA	NA	NA	NA	NA	scaffold0018	17761	20741	+	NA	NA	NA	NA	NA	NA	NA	NA	NA	NA	NA	NA	NA	NA	NA
9	0	0	0	0	denovo003926	succinic semialdehyde dehydrogenase [Rhizobium sp. PDO1-076]; gb|EHS54025.1| succinic semialdehyde dehydrogenase [Rhizobium sp. PDO1-076]; ref|ZP_18341695.1| succinate-semialdehyde dehydrogenase [Rhizobium leguminosarum bv. trifolii WSM597]; gb|EJB07028.1| succinate-semialdehyde dehydrogenase [Rhizobium leguminosarum bv. trifolii WSM597]; ref|YP_002284062.1| succinic semialdehyde dehydrogenase [R…	NA	NA	NA	NA	NA	NA	NA	NA	NA	NA	NA	NA	NA	NA	NA	NA	NA	NA	NA	NA	NA	NA	NA	NA	scaffold0018	21058	22524	+	NA	NA	NA	NA	scaffold0001	492462	491179	-	NA	NA	NA	NA	NA	NA	NA
2	0	0	0	0	denovo003932	aldehyde dehydrogenase [Starkeya novella DSM 506]; gb|ADH88560.1| Aldehyde Dehydrogenase [Starkeya novella DSM 506]	NA	NA	NA	NA	NA	NA	NA	NA	NA	NA	NA	NA	NA	NA	NA	NA	NA	NA	NA	NA	NA	NA	NA	NA	scaffold0018	31490	32932	+	NA	NA	NA	NA	NA	NA	NA	NA	NA	NA	NA	NA	NA	NA	NA
1	0	0	0	0	denovo003943	ABC transporter-like protein [Dinoroseobacter shibae DFL 12]; gb|ABV93164.1| ABC transporter related [Dinoroseobacter shibae DFL 12]	NA	NA	NA	NA	NA	NA	NA	NA	NA	NA	NA	NA	NA	NA	NA	NA	NA	NA	NA	NA	NA	NA	NA	NA	scaffold0018	43252	44793	+	NA	NA	NA	NA	NA	NA	NA	NA	NA	NA	NA	NA	NA	NA	NA
1	0	0	0	0	denovo003944	inner-membrane translocator [Dinoroseobacter shibae DFL 12]; gb|ABV93165.1| inner-membrane translocator [Dinoroseobacter shibae DFL 12]	NA	NA	NA	NA	NA	NA	NA	NA	NA	NA	NA	NA	NA	NA	NA	NA	NA	NA	NA	NA	NA	NA	NA	NA	scaffold0018	44808	45758	+	NA	NA	NA	NA	NA	NA	NA	NA	NA	NA	NA	NA	NA	NA	NA
1	0	0	0	0	denovo003945	ribose ABC transporter permease, partial [gamma proteobacterium SCGC AAA001-B15]	NA	NA	NA	NA	NA	NA	NA	NA	NA	NA	NA	NA	NA	NA	NA	NA	NA	NA	NA	NA	NA	NA	NA	NA	scaffold0018	45823	46788	+	NA	NA	NA	NA	NA	NA	NA	NA	NA	NA	NA	NA	NA	NA	NA
1	0	0	0	0	denovo003947	Aldehyde dehydrogenase (NAD(+)) [Burkholderia sp. YI23]; gb|AET95101.1| Aldehyde dehydrogenase (NAD(+)) [Burkholderia sp. YI23]	NA	NA	NA	NA	NA	NA	NA	NA	NA	NA	NA	NA	NA	NA	NA	NA	NA	NA	NA	NA	NA	NA	NA	NA	scaffold0018	47778	49247	+	NA	NA	NA	NA	NA	NA	NA	NA	NA	NA	NA	NA	NA	NA	NA
1	0	0	0	0	denovo003948	ABC transporter permease protein [Bradyrhizobium sp. STM 3843]; emb|CCE06274.1| ABC transporter permease protein [Bradyrhizobium sp. STM 3843]	NA	NA	NA	NA	NA	NA	NA	NA	NA	NA	NA	NA	NA	NA	NA	NA	NA	NA	NA	NA	NA	NA	NA	NA	scaffold0018	49363	50337	+	NA	NA	NA	NA	NA	NA	NA	NA	NA	NA	NA	NA	NA	NA	NA
1	0	0	0	0	denovo003949	Aldehyde dehydrogenase (NAD(+)) [Burkholderia sp. YI23]; gb|AET95101.1| Aldehyde dehydrogenase (NAD(+)) [Burkholderia sp. YI23]	NA	NA	NA	NA	NA	NA	NA	NA	NA	NA	NA	NA	NA	NA	NA	NA	NA	NA	NA	NA	NA	NA	NA	NA	scaffold0018	49373	47895	-	NA	NA	NA	NA	NA	NA	NA	NA	NA	NA	NA	NA	NA	NA	NA
8	0	0	0	0	denovo003951	0	NA	NA	NA	NA	NA	NA	NA	NA	NA	NA	NA	NA	NA	NA	NA	NA	NA	NA	NA	NA	NA	NA	NA	NA	scaffold0018	5165	5704	+	NA	NA	NA	NA	scaffold0001	508344	507793	-	NA	NA	NA	NA	NA	NA	NA
1	0	0	0	0	denovo003953	hypothetical protein blr7870 [Bradyrhizobium japonicum USDA 110]; dbj|BAC53135.1| blr7870 [Bradyrhizobium japonicum USDA 110]	NA	NA	NA	NA	NA	NA	NA	NA	NA	NA	NA	NA	NA	NA	NA	NA	NA	NA	NA	NA	NA	NA	NA	NA	scaffold0018	53806	54841	+	NA	NA	NA	NA	NA	NA	NA	NA	NA	NA	NA	NA	NA	NA	NA
1	0	0	0	0	denovo003954	ABC-type sugar transport system, ATPase component [Bradyrhizobium sp. YR681]; gb|EJN14875.1| ABC-type sugar transport system, ATPase component [Bradyrhizobium sp. YR681]	NA	NA	NA	NA	NA	NA	NA	NA	NA	NA	NA	NA	NA	NA	NA	NA	NA	NA	NA	NA	NA	NA	NA	NA	scaffold0018	54855	56287	+	NA	NA	NA	NA	NA	NA	NA	NA	NA	NA	NA	NA	NA	NA	NA
1	0	0	0	0	denovo003961	ABC transporter-like protein [Amycolatopsis sp. ATCC 39116]	NA	NA	NA	NA	NA	NA	NA	NA	NA	NA	NA	NA	NA	NA	NA	NA	NA	NA	NA	NA	NA	NA	NA	NA	scaffold0018	65281	67898	+	NA	NA	NA	NA	NA	NA	NA	NA	NA	NA	NA	NA	NA	NA	NA
5	0	0	0	0	denovo003984	0	NA	NA	NA	NA	NA	NA	NA	NA	NA	NA	NA	NA	NA	NA	NA	NA	NA	NA	NA	NA	NA	NA	NA	NA	scaffold0019	63053	62796	-	NA	NA	NA	NA	NA	NA	NA	NA	scaffold0032	5326	5054	-	scaffold0036	5308	5036
9	0	0	0	0	denovo003986	iron(III) transport system permease protein [Azospirillum sp. B510]; dbj|BAI73834.1| iron(III) transport system permease protein [Azospirillum sp. B510]; ref|ZP_02881347.1| ABC transporter related [Burkholderia graminis C4D1M]; gb|EDT12776.1| ABC transporter related [Burkholderia graminis C4D1M]; ref|ZP_10565626.1| ABC-type spermidine/putrescine transport system, ATPase component [Polaromonas sp.…	NA	NA	NA	NA	NA	NA	NA	NA	NA	NA	NA	NA	NA	NA	NA	NA	NA	NA	NA	NA	NA	NA	NA	NA	scaffold0022	10386	7677	-	scaffold0009	131705	134414	+	scaffold0007	241853	239144	-	NA	NA	NA	NA	NA	NA	NA
9	0	0	0	0	denovo003990	hypothetical protein BN77_1921 [Rhizobium mesoamericanum STM3625]; emb|CCM74777.1| hypothetical protein BN77_1921 [Rhizobium mesoamericanum STM3625]	NA	NA	NA	NA	NA	NA	NA	NA	NA	NA	NA	NA	NA	NA	NA	NA	NA	NA	NA	NA	NA	NA	NA	NA	scaffold0022	1656	4055	+	scaffold0009	140431	138032	-	scaffold0007	233127	235526	+	NA	NA	NA	NA	NA	NA	NA
7	0	0	0	0	denovo003996	IS66 family insertion sequence transposase protein [Rhizobium etli GR56]	NA	NA	NA	NA	NA	NA	NA	NA	NA	NA	NA	NA	NA	NA	NA	NA	NA	NA	NA	NA	NA	NA	NA	NA	scaffold0022	25337	24582	-	scaffold0009	118493	119242	+	scaffold0030	12565	13314	+	NA	NA	NA	NA	NA	NA	NA
6	0	0	0	0	denovo003997	transposase IS3/IS911 family protein [Sphingomonas wittichii RW1]; gb|ABQ71692.1| transposase IS3/IS911 family protein [Sphingomonas wittichii RW1]; ref|ZP_09190436.1| transposase IS3/IS911 family protein [Novosphingobium pentaromativorans US6-1]; gb|EHJ62905.1| transposase IS3/IS911 family protein [Novosphingobium pentaromativorans US6-1]	NA	NA	NA	NA	NA	NA	NA	NA	NA	NA	NA	NA	NA	NA	NA	NA	NA	NA	NA	NA	NA	NA	NA	NA	scaffold0022	26185	25846	-	NA	NA	NA	NA	scaffold0030	11717	12056	+	NA	NA	NA	NA	NA	NA	NA
9	0	0	0	0	denovo003998	putative permease [Phyllobacterium sp. YR531]; gb|EJM99328.1| putative permease [Phyllobacterium sp. YR531]	NA	NA	NA	NA	NA	NA	NA	NA	NA	NA	NA	NA	NA	NA	NA	NA	NA	NA	NA	NA	NA	NA	NA	NA	scaffold0022	27553	26546	-	scaffold0009	116277	117284	+	scaffold0030	10349	11356	+	NA	NA	NA	NA	NA	NA	NA
9	0	0	0	0	denovo004002	resolvase [Nitrobacter winogradskyi Nb-255]; gb|ABA04511.1| resolvase [Nitrobacter winogradskyi Nb-255]	NA	NA	NA	NA	NA	NA	NA	NA	NA	NA	NA	NA	NA	NA	NA	NA	NA	NA	NA	NA	NA	NA	NA	NA	scaffold0022	36059	34473	-	scaffold0009	153783	155360	+	scaffold0007	219684	218059	-	NA	NA	NA	NA	NA	NA	NA
3	0	0	0	0	denovo004003	hypothetical protein Snov_1943 [Starkeya novella DSM 506]; gb|ADH89243.1| conserved hypothetical protein [Starkeya novella DSM 506]	NA	NA	NA	NA	NA	NA	NA	NA	NA	NA	NA	NA	NA	NA	NA	NA	NA	NA	NA	NA	NA	NA	NA	NA	scaffold0022	38035	38277	+	NA	NA	NA	NA	NA	NA	NA	NA	NA	NA	NA	NA	NA	NA	NA
9	0	0	0	0	denovo004005	hypothetical protein HMPREF9946_01544 [Acetobacteraceae bacterium AT-5844]; gb|EHM02026.1| hypothetical protein HMPREF9946_01544 [Acetobacteraceae bacterium AT-5844]	NA	NA	NA	NA	NA	NA	NA	NA	NA	NA	NA	NA	NA	NA	NA	NA	NA	NA	NA	NA	NA	NA	NA	NA	scaffold0022	43860	43663	-	scaffold0009	143784	144008	+	scaffold0007	229679	229458	-	NA	NA	NA	NA	NA	NA	NA
9	0	0	0	0	denovo004006	ABC transporter, ATP-binding protein [Burkholderia thailandensis MSMB43]; ref|ZP_02371316.1| ABC transporter, ATP-binding protein [Burkholderia thailandensis TXDOH]	NA	NA	NA	NA	NA	NA	NA	NA	NA	NA	NA	NA	NA	NA	NA	NA	NA	NA	NA	NA	NA	NA	NA	NA	scaffold0022	8052	8705	+	scaffold0009	134021	133386	-	scaffold0007	239537	240172	+	NA	NA	NA	NA	NA	NA	NA
3	0	0	0	0	denovo004019	3-oxoacyl-(acyl-carrier-protein) reductase [Sinorhizobium fredii HH103]; emb|CCE99398.1| 3-oxoacyl-(acyl-carrier-protein) reductase [Sinorhizobium fredii HH103]; ref|YP_005191536.1| short-chain dehydrogenase/reductase SDR [Sinorhizobium fredii HH103]; emb|CCE99397.1| short-chain dehydrogenase/reductase SDR [Sinorhizobium fredii HH103]	NA	NA	NA	NA	NA	NA	NA	NA	NA	NA	NA	NA	NA	NA	NA	NA	NA	NA	NA	NA	NA	NA	NA	NA	scaffold0027	11175	9637	-	NA	NA	NA	NA	scaffold0021	11018	12556	+	NA	NA	NA	NA	NA	NA	NA
2	0	0	0	0	denovo004020	4-aminobutyrate transaminase [Azospirillum brasilense Sp245]; emb|CCD00749.1| 4-aminobutyrate transaminase [Azospirillum brasilense Sp245]	NA	NA	NA	NA	NA	NA	NA	NA	NA	NA	NA	NA	NA	NA	NA	NA	NA	NA	NA	NA	NA	NA	NA	NA	scaffold0036	8104	6821	-	NA	NA	NA	NA	NA	NA	NA	NA	NA	NA	NA	NA	NA	NA	NA
2	0	0	0	0	denovo004024	Trimethylamine methyltransferase mttB2 TMA methyltransferase 2 [Sinorhizobium fredii HH103]; emb|CCE99394.1| Trimethylamine methyltransferase mttB2 TMA methyltransferase 2 [Sinorhizobium fredii HH103]	NA	NA	NA	NA	NA	NA	NA	NA	NA	NA	NA	NA	NA	NA	NA	NA	NA	NA	NA	NA	NA	NA	NA	NA	scaffold0027	6056	2357	-	NA	NA	NA	NA	NA	NA	NA	NA	NA	NA	NA	NA	NA	NA	NA
1	0	0	0	0	denovo004025	predicted protein [Populus trichocarpa]; ref|YP_003682433.1| glycine betaine/L-proline ABC transporter ATPase subunit [Nocardiopsis dassonvillei subsp. dassonvillei DSM 43111]; gb|ADH69927.1| glycine betaine/L-proline ABC transporter, ATPase subunit [Nocardiopsis dassonvillei subsp. dassonvillei DSM 43111]	NA	NA	NA	NA	NA	NA	NA	NA	NA	NA	NA	NA	NA	NA	NA	NA	NA	NA	NA	NA	NA	NA	NA	NA	scaffold0027	6576	9590	+	NA	NA	NA	NA	NA	NA	NA	NA	NA	NA	NA	NA	NA	NA	NA
2	0	0	0	0	denovo004026	0	NA	NA	NA	NA	NA	NA	NA	NA	NA	NA	NA	NA	NA	NA	NA	NA	NA	NA	NA	NA	NA	NA	NA	NA	scaffold0027	8170	7568	-	NA	NA	NA	NA	NA	NA	NA	NA	NA	NA	NA	NA	NA	NA	NA
1	0	0	0	0	denovo004027	0	NA	NA	NA	NA	NA	NA	NA	NA	NA	NA	NA	NA	NA	NA	NA	NA	NA	NA	NA	NA	NA	NA	NA	NA	scaffold0029	30787	30236	-	NA	NA	NA	NA	NA	NA	NA	NA	NA	NA	NA	NA	NA	NA	NA
1	0	0	0	0	denovo004035	dipeptide/oligopeptide/nickel ABC transporter ATP-binding protein [Haloquadratum walsbyi C23]; emb|CCC40598.1| ABC-type transport system ATP-binding protein (probable substrate dipeptide/oligopeptide/nickel) [Haloquadratum walsbyi C23]	NA	NA	NA	NA	NA	NA	NA	NA	NA	NA	NA	NA	NA	NA	NA	NA	NA	NA	NA	NA	NA	NA	NA	NA	scaffold0031	15841	18748	+	NA	NA	NA	NA	NA	NA	NA	NA	NA	NA	NA	NA	NA	NA	NA
6	0	0	0	0	denovo004036	amidase [Mesorhizobium ciceri biovar biserrulae WSM1271]; ref|YP_004614770.1| Amidase [Mesorhizobium opportunistum WSM2075]; ref|YP_007307424.1| amidase, Asp-tRNAAsn/Glu-tRNAGln amidotransferase A subunit [Mesorhizobium australicum WSM2073]; gb|ADV14790.1| Amidase [Mesorhizobium ciceri biovar biserrulae WSM1271]; gb|AEH90676.1| Amidase [Mesorhizobium opportunistum WSM2075]; gb|AGB48048.1| amidase…	NA	NA	NA	NA	NA	NA	NA	NA	NA	NA	NA	NA	NA	NA	NA	NA	NA	NA	NA	NA	NA	NA	NA	NA	scaffold0031	18862	20286	+	NA	NA	NA	NA	NA	NA	NA	NA	scaffold0039	1579	116	-	scaffold0042	1589	3052
1	0	0	0	0	denovo004048	putative glycosyltransferase protein [Sinorhizobium fredii]	NA	NA	NA	NA	NA	NA	NA	NA	NA	NA	NA	NA	NA	NA	NA	NA	NA	NA	NA	NA	NA	NA	NA	NA	scaffold0077	263	3	-	NA	NA	NA	NA	NA	NA	NA	NA	NA	NA	NA	NA	NA	NA	NA
2	0	0	0	0	denovo004050	hypothetical protein MAXJ12_24572 [Mesorhizobium alhagi CCNWXJ12-2]; gb|EHK54602.1| hypothetical protein MAXJ12_24572 [Mesorhizobium alhagi CCNWXJ12-2]; ref|ZP_09090905.1| hypothetical protein MEA186_28887 [Mesorhizobium amorphae CCNWGS0123]; gb|EHH06336.1| hypothetical protein MEA186_28887 [Mesorhizobium amorphae CCNWGS0123]	NA	NA	NA	NA	NA	NA	NA	NA	NA	NA	NA	NA	NA	NA	NA	NA	NA	NA	NA	NA	NA	NA	NA	NA	NA	NA	NA	NA	NA	NA	NA	NA	NA	NA	NA	NA	NA	NA	NA	NA	NA	NA	NA
3	0	0	0	0	denovo004272	hypothetical protein RPA4125 [Rhodopseudomonas palustris CGA009]; emb|CAE29566.1| conserved hypothetical protein [Rhodopseudomonas palustris CGA009]	NA	NA	NA	NA	NA	NA	NA	NA	NA	NA	NA	NA	NA	NA	NA	NA	NA	NA	NA	NA	NA	NA	NA	NA	NA	NA	NA	NA	NA	NA	NA	NA	NA	NA	NA	NA	NA	NA	NA	NA	NA	NA	NA
3	0	0	0	0	denovo004273	hypothetical protein HMPREF9696_02649 [Afipia clevelandensis ATCC 49720]; gb|EKS35377.1| hypothetical protein HMPREF9696_02649 [Afipia clevelandensis ATCC 49720]	NA	NA	NA	NA	NA	NA	NA	NA	NA	NA	NA	NA	NA	NA	NA	NA	NA	NA	NA	NA	NA	NA	NA	NA	NA	NA	NA	NA	NA	NA	NA	NA	NA	NA	NA	NA	NA	NA	NA	NA	NA	NA	NA
3	0	0	0	0	denovo004274	Helix-turn-helix motif protein [Nitrobacter sp. Nb-311A]; gb|EAQ34315.1| Helix-turn-helix motif protein [Nitrobacter sp. Nb-311A]	NA	NA	NA	NA	NA	NA	NA	NA	NA	NA	NA	NA	NA	NA	NA	NA	NA	NA	NA	NA	NA	NA	NA	NA	NA	NA	NA	NA	NA	NA	NA	NA	NA	NA	NA	NA	NA	NA	NA	NA	NA	NA	NA
3	0	0	0	0	denovo004275	hypothetical protein NB311A_06468 [Nitrobacter sp. Nb-311A]; gb|EAQ34097.1| hypothetical protein NB311A_06468 [Nitrobacter sp. Nb-311A]	NA	NA	NA	NA	NA	NA	NA	NA	NA	NA	NA	NA	NA	NA	NA	NA	NA	NA	NA	NA	NA	NA	NA	NA	NA	NA	NA	NA	NA	NA	NA	NA	NA	NA	NA	NA	NA	NA	NA	NA	NA	NA	NA
1	0	0	0	0	denovo004276	hypothetical protein BN406_00411 [Sinorhizobium meliloti Rm41]; emb|CCM66456.1| unnamed protein product [Sinorhizobium meliloti Rm41]	NA	NA	NA	NA	NA	NA	NA	NA	NA	NA	NA	NA	NA	NA	NA	NA	NA	NA	NA	NA	NA	NA	NA	NA	NA	NA	NA	NA	NA	NA	NA	NA	NA	NA	NA	NA	NA	NA	NA	NA	NA	NA	NA
2	0	0	0	0	denovo004363	amino acid ABC transporter [Agrobacterium radiobacter K84]; gb|ACM29341.1| amino acid ABC transporter [Agrobacterium radiobacter K84]; ref|ZP_10537499.1| ABC-type polar amino acid transport system, ATPase component [Rhizobium sp. AP16]; gb|EJK83655.1| ABC-type polar amino acid transport system, ATPase component [Rhizobium sp. AP16]	NA	NA	NA	NA	NA	NA	NA	NA	NA	NA	NA	NA	NA	NA	NA	NA	NA	NA	NA	NA	NA	NA	NA	NA	NA	NA	NA	NA	NA	NA	NA	NA	NA	NA	NA	NA	NA	NA	NA	NA	NA	NA	NA
1	0	0	0	0	denovo004374	hypothetical protein Avi_0459 [Agrobacterium vitis S4]; gb|ACM35322.1| conserved hypothetical protein [Agrobacterium vitis S4]; ref|YP_004444459.1| beta-Ig-H3/fasciclin [Agrobacterium sp. H13-3]; ref|ZP_12983633.1| beta-Ig-H3/fasciclin [Agrobacterium tumefaciens 5A]; gb|ADY67368.1| beta-Ig-H3/fasciclin [Agrobacterium sp. H13-3]; gb|EHJ95793.1| beta-Ig-H3/fasciclin [Agrobacterium tumefaciens 5A]; …	NA	NA	NA	NA	NA	NA	NA	NA	NA	NA	NA	NA	NA	NA	NA	NA	NA	NA	NA	NA	NA	NA	NA	NA	NA	NA	NA	NA	NA	NA	NA	NA	NA	NA	NA	NA	NA	NA	NA	NA	NA	NA	NA
1	0	0	0	0	denovo004377	cytosolic 5'-nucleotidase 1A [Rhodobacteraceae bacterium KLH11]; gb|EEE36182.1| cytosolic 5'-nucleotidase 1A [Rhodobacteraceae bacterium KLH11]	NA	NA	NA	NA	NA	NA	NA	NA	NA	NA	NA	NA	NA	NA	NA	NA	NA	NA	NA	NA	NA	NA	NA	NA	NA	NA	NA	NA	NA	NA	NA	NA	NA	NA	NA	NA	NA	NA	NA	NA	NA	NA	NA
2	0	0	0	0	denovo004472	acetylornithine deacetylase [Mesorhizobium ciceri biovar biserrulae WSM1271]; gb|ADV11770.1| acetylornithine deacetylase (ArgE) [Mesorhizobium ciceri biovar biserrulae WSM1271]; ref|YP_007304397.1| acetylornithine deacetylase ArgE [Mesorhizobium australicum WSM2073]; gb|AGB45021.1| acetylornithine deacetylase ArgE [Mesorhizobium australicum WSM2073]; ref|YP_004614485.1| acetylornithine deacetylas…	NA	NA	NA	NA	NA	NA	NA	NA	NA	NA	NA	NA	NA	NA	NA	NA	NA	NA	NA	NA	NA	NA	NA	NA	NA	NA	NA	NA	NA	NA	NA	NA	NA	NA	NA	NA	NA	NA	NA	NA	NA	NA	NA
2	0	0	0	0	denovo004826	LysR family transcriptional regulator [Mesorhizobium amorphae CCNWGS0123]; gb|EHH02120.1| LysR family transcriptional regulator [Mesorhizobium amorphae CCNWGS0123]	NA	NA	NA	NA	NA	NA	NA	NA	NA	NA	NA	NA	NA	NA	NA	NA	NA	NA	NA	NA	NA	NA	NA	NA	NA	NA	NA	NA	scaffold0024	28720	29043	+	NA	NA	NA	NA	NA	NA	NA	NA	NA	NA	NA
3	0	0	0	0	denovo004831	transposase mutator type [Rhizobium sp. Pop5]; gb|EJZ16745.1| transposase mutator type [Rhizobium sp. Pop5]; ref|YP_007192139.1| Transposase-like protein [Sinorhizobium meliloti GR4]; gb|AGA08540.1| Transposase-like protein [Sinorhizobium meliloti GR4]; ref|ZP_09296002.1| putative transposase [Mesorhizobium alhagi CCNWXJ12-2]; gb|EHK54065.1| putative transposase [Mesorhizobium alhagi CCNWXJ12-2]	NA	NA	NA	NA	NA	NA	NA	NA	NA	NA	NA	NA	NA	NA	NA	NA	NA	NA	NA	NA	NA	NA	NA	NA	NA	NA	NA	NA	NA	NA	NA	NA	NA	NA	NA	NA	NA	NA	NA	NA	NA	NA	NA
2	0	0	0	0	denovo004837	binding-protein-dependent transport system inner membrane protein [Acetohalobium arabaticum DSM 5501]; gb|ADL11981.1| binding-protein-dependent transport systems inner membrane component [Acetohalobium arabaticum DSM 5501]; ref|ZP_10741138.1| ABC-type proline/glycine betaine transport system, permease component [Brevibacillus sp. CF112]; gb|EJL43436.1| ABC-type proline/glycine betaine transport s…	NA	NA	NA	NA	NA	NA	NA	NA	NA	NA	NA	NA	NA	NA	NA	NA	NA	NA	NA	NA	NA	NA	NA	NA	NA	NA	NA	NA	NA	NA	NA	NA	scaffold0021	13433	12612	-	NA	NA	NA	NA	NA	NA	NA
1	0	0	0	0	denovo004838	glycine betaine/L-proline ABC transporter ATPase subunit [Nocardiopsis dassonvillei subsp. dassonvillei DSM 43111]; gb|ADH69927.1| glycine betaine/L-proline ABC transporter, ATPase subunit [Nocardiopsis dassonvillei subsp. dassonvillei DSM 43111]	NA	NA	NA	NA	NA	NA	NA	NA	NA	NA	NA	NA	NA	NA	NA	NA	NA	NA	NA	NA	NA	NA	NA	NA	NA	NA	NA	NA	NA	NA	NA	NA	NA	NA	NA	NA	NA	NA	NA	NA	NA	NA	NA
2	0	0	0	0	denovo004839	glycine betaine ABC transporter substrate-binding protein [Natranaerobius thermophilus JW/NM-WN-LF]; gb|ACB84265.1| Substrate-binding region of ABC-type glycine betaine transport system [Natranaerobius thermophilus JW/NM-WN-LF]; ref|ZP_10328517.1| ABC-type glycine betaine transport, periplasmic subunit [Pelosinus fermentans DSM 17108]; ref|ZP_15519568.1| ABC-type glycine betaine transport, peripl…	NA	NA	NA	NA	NA	NA	NA	NA	NA	NA	NA	NA	NA	NA	NA	NA	NA	NA	NA	NA	NA	NA	NA	NA	NA	NA	NA	NA	NA	NA	NA	NA	NA	NA	NA	NA	NA	NA	NA	NA	NA	NA	NA
4	0	0	0	0	denovo004840	transposase [Microvirga sp. WSM3557]; gb|EIM26207.1| transposase [Microvirga sp. WSM3557]; ref|ZP_09297839.1| transposase IS3/IS911 family protein, partial [Mesorhizobium alhagi CCNWXJ12-2]; gb|EHK52224.1| transposase IS3/IS911 family protein, partial [Mesorhizobium alhagi CCNWXJ12-2]	NA	NA	NA	NA	NA	NA	NA	NA	NA	NA	NA	NA	NA	NA	NA	NA	NA	NA	NA	NA	NA	NA	NA	NA	NA	NA	NA	NA	NA	NA	NA	NA	NA	NA	NA	NA	NA	NA	NA	NA	NA	NA	NA
2	0	0	0	0	denovo004843	alpha,alpha-trehalose-phosphate synthase [Mesorhizobium amorphae CCNWGS0123]; gb|EHH09602.1| alpha,alpha-trehalose-phosphate synthase [Mesorhizobium amorphae CCNWGS0123]	NA	NA	NA	NA	NA	NA	NA	NA	NA	NA	NA	NA	NA	NA	NA	NA	NA	NA	NA	NA	NA	NA	NA	NA	NA	NA	NA	NA	NA	NA	NA	NA	NA	NA	NA	NA	NA	NA	NA	NA	NA	NA	NA
1	0	0	0	0	denovo004848	transposase IS3/IS911 family protein [Methylobacterium extorquens DSM 13060]; emb|CAD31253.1| PUTATIVE INSERTION ELEMENT TRANSPOSASE PROTEIN [Mesorhizobium loti R7A]; emb|CAD31255.1| PUTATIVE TRANSPOSASE FOR INSERTION SEQUENCE [Mesorhizobium loti R7A]; gb|EHP90811.1| transposase IS3/IS911 family protein [Methylobacterium extorquens DSM 13060]; ref|NP_946124.1| hypothetical protein RPA0771 [Rhodop…	NA	NA	NA	NA	NA	NA	NA	NA	NA	NA	NA	NA	NA	NA	NA	NA	NA	NA	NA	NA	NA	NA	NA	NA	NA	NA	NA	NA	NA	NA	NA	NA	NA	NA	NA	NA	NA	NA	NA	NA	NA	NA	NA
7	0	0	0	0	denovo004873	hypothetical protein RetlB5_28522 [Rhizobium etli Brasil 5]; ref|NP_768333.1| hypothetical protein blr1693 [Bradyrhizobium japonicum USDA 110]; dbj|BAC46958.1| blr1693 [Bradyrhizobium japonicum USDA 110]	NA	NA	NA	NA	NA	NA	NA	NA	NA	NA	NA	NA	NA	NA	NA	NA	NA	NA	NA	NA	NA	NA	NA	NA	NA	NA	NA	NA	NA	NA	NA	NA	NA	NA	NA	NA	NA	NA	NA	NA	scaffold0035	9575	11348
2	0	0	0	0	denovo005086	hypothetical protein BN406_04041 [Sinorhizobium meliloti Rm41]; emb|CCM70323.1| hypothetical protein BN406_04041 [Sinorhizobium meliloti Rm41]	NA	NA	NA	NA	NA	NA	NA	NA	NA	NA	NA	NA	NA	NA	NA	NA	NA	NA	NA	NA	NA	NA	NA	NA	NA	NA	NA	NA	NA	NA	NA	NA	NA	NA	NA	NA	NA	NA	NA	NA	NA	NA	NA
2	0	0	0	0	denovo005092	short-chain dehydrogenase/reductase SDR [Sinorhizobium meliloti CCNWSX0020]; gb|EHK78891.1| short-chain dehydrogenase/reductase SDR [Sinorhizobium meliloti CCNWSX0020]	NA	NA	NA	NA	NA	NA	NA	NA	NA	NA	NA	NA	NA	NA	NA	NA	NA	NA	NA	NA	NA	NA	NA	NA	NA	NA	NA	NA	NA	NA	NA	NA	NA	NA	NA	NA	NA	NA	NA	NA	NA	NA	NA
1	0	0	0	0	denovo005093	hypothetical protein BJ6T_88870 [Bradyrhizobium japonicum USDA 6]; dbj|BAL14129.1| hypothetical protein BJ6T_88870 [Bradyrhizobium japonicum USDA 6]	NA	NA	NA	NA	NA	NA	NA	NA	NA	NA	NA	NA	NA	NA	NA	NA	NA	NA	NA	NA	NA	NA	NA	NA	NA	NA	NA	NA	NA	NA	NA	NA	NA	NA	NA	NA	NA	NA	NA	NA	NA	NA	NA
2	0	0	0	0	denovo005096	5-oxoprolinase [Sinorhizobium meliloti CCNWSX0020]; gb|EHK76542.1| 5-oxoprolinase [Sinorhizobium meliloti CCNWSX0020]	NA	NA	NA	NA	NA	NA	NA	NA	NA	NA	NA	NA	NA	NA	NA	NA	NA	NA	NA	NA	NA	NA	NA	NA	NA	NA	NA	NA	NA	NA	NA	NA	NA	NA	NA	NA	NA	NA	NA	NA	NA	NA	NA
1	0	0	0	0	denovo005097	pantoate--beta-alanine ligase [Mesorhizobium alhagi CCNWXJ12-2]; gb|EHK54577.1| pantoate--beta-alanine ligase [Mesorhizobium alhagi CCNWXJ12-2]	NA	NA	NA	NA	NA	NA	NA	NA	NA	NA	NA	NA	NA	NA	NA	NA	NA	NA	NA	NA	NA	NA	NA	NA	NA	NA	NA	NA	NA	NA	NA	NA	NA	NA	NA	NA	NA	NA	NA	NA	NA	NA	NA
1	0	0	0	0	denovo005100	transposase for insertion sequence NGRIS-20i [Sinorhizobium fredii NGR234]; gb|ACP23483.1| putative transposase for insertion sequence NGRIS-20i [Sinorhizobium fredii NGR234]; ref|YP_004285378.1| putative transposase for insertion sequence element [Acidiphilium multivorum AIU301]; dbj|BAJ82496.1| putative transposase for insertion sequence element [Acidiphilium multivorum AIU301]; ref|YP_00282506…	NA	NA	NA	NA	NA	NA	NA	NA	NA	NA	NA	NA	NA	NA	NA	NA	NA	NA	NA	NA	NA	NA	NA	NA	NA	NA	NA	NA	NA	NA	NA	NA	NA	NA	NA	NA	NA	NA	NA	NA	NA	NA	NA
5	0	0	0	0	denovo005111	hypothetical protein SM11_pC0321 [Sinorhizobium meliloti SM11]; gb|AEH81394.1| Hypothetical 52.5 kDa protein y4rH [Sinorhizobium meliloti SM11]; ref|ZP_09295333.1| hypothetical protein MAXJ12_23667 [Mesorhizobium alhagi CCNWXJ12-2]; gb|EHK54736.1| hypothetical protein MAXJ12_23667 [Mesorhizobium alhagi CCNWXJ12-2]	NA	NA	NA	NA	NA	NA	NA	NA	NA	NA	NA	NA	NA	NA	NA	NA	NA	NA	NA	NA	NA	NA	NA	NA	NA	NA	NA	NA	NA	NA	NA	NA	NA	NA	NA	NA	NA	NA	NA	NA	NA	NA	NA
5	0	0	0	0	denovo005117	IS1111A/IS1328/IS1533 insertion sequence transposase [Rhizobium etli CFN 42]; gb|ABC89596.1| probable insertion sequence transposase protein, IS1111A/IS1328/IS1533 family [Rhizobium etli CFN 42]; ref|YP_006962614.1| hypothetical protein [Sinorhizobium meliloti]; gb|AFJ91292.1| IS1111A/IS1328/IS1533 family transposase [Sinorhizobium meliloti]; ref|YP_007337511.1| putative IS110 family transposase,…	NA	NA	NA	NA	NA	NA	NA	NA	NA	NA	NA	NA	NA	NA	NA	NA	NA	NA	NA	NA	NA	NA	NA	NA	NA	NA	NA	NA	NA	NA	NA	NA	scaffold0019	74114	75135	+	scaffold0017	123993	124896	+	scaffold0022	24563	25466
3	0	0	0	0	denovo005155	peptidase M20D, amidohydrolase [Rhodospirillum centenum SW]; gb|ACI98426.1| peptidase M20D, amidohydrolase, putative [Rhodospirillum centenum SW]; ref|ZP_08017157.1| hippurate hydrolase [Lautropia mirabilis ATCC 51599]; gb|EFV95820.1| hippurate hydrolase [Lautropia mirabilis ATCC 51599]	NA	NA	NA	NA	NA	NA	NA	NA	NA	NA	NA	NA	NA	NA	NA	NA	NA	NA	NA	NA	NA	NA	NA	NA	NA	NA	NA	NA	scaffold0001	724849	720492	-	NA	NA	NA	NA	NA	NA	NA	NA	NA	NA	NA
3	0	0	0	0	denovo005156	hypothetical protein P24_05562 [Oceanibaculum indicum P24]; gb|EKE77223.1| hypothetical protein P24_05562 [Oceanibaculum indicum P24]	NA	NA	NA	NA	NA	NA	NA	NA	NA	NA	NA	NA	NA	NA	NA	NA	NA	NA	NA	NA	NA	NA	NA	NA	NA	NA	NA	NA	scaffold0001	726913	729016	+	scaffold0002	708777	710880	+	NA	NA	NA	NA	NA	NA	NA
6	0	0	0	0	denovo005157	oligopeptide/dipeptide ABC transporter, ATPase subunit [Rhodobacter sp. SW2]; gb|EEW25036.1| oligopeptide/dipeptide ABC transporter, ATPase subunit [Rhodobacter sp. SW2]	NA	NA	NA	NA	NA	NA	NA	NA	NA	NA	NA	NA	NA	NA	NA	NA	NA	NA	NA	NA	NA	NA	NA	NA	NA	NA	NA	NA	scaffold0001	748493	747318	-	scaffold0002	730358	729183	-	NA	NA	NA	NA	NA	NA	NA
1	0	0	0	0	denovo005172	glucose-methanol-choline oxidoreductase [Burkholderia sp. H160]; gb|EEA03428.1| glucose-methanol-choline oxidoreductase [Burkholderia sp. H160]	NA	NA	NA	NA	NA	NA	NA	NA	NA	NA	NA	NA	NA	NA	NA	NA	NA	NA	NA	NA	NA	NA	NA	NA	NA	NA	NA	NA	scaffold0002	502949	504562	+	NA	NA	NA	NA	NA	NA	NA	NA	NA	NA	NA
1	0	0	0	0	denovo005184	oxidoreductase [Cupriavidus necator HPC(L)]; gb|EKN54318.1| oxidoreductase [Cupriavidus necator HPC(L)]; ref|YP_002822351.1| oxidoreductase [Sinorhizobium fredii NGR234]; gb|ACP21598.1| predicted oxidoreductase with molybdenum-binding domain [Sinorhizobium fredii NGR234]; ref|ZP_09296707.1| oxidoreductase [Mesorhizobium alhagi CCNWXJ12-2]; gb|EHK53352.1| oxidoreductase [Mesorhizobium alhagi CCNWX…	NA	NA	NA	NA	NA	NA	NA	NA	NA	NA	NA	NA	NA	NA	NA	NA	NA	NA	NA	NA	NA	NA	NA	NA	NA	NA	NA	NA	scaffold0002	529567	527333	-	NA	NA	NA	NA	NA	NA	NA	NA	NA	NA	NA
1	0	0	0	0	denovo005185	xanthine dehydrogenase YagS FAD-binding subunit YagS [Sinorhizobium fredii USDA 257]; gb|AFL50828.1| putative xanthine dehydrogenase YagS FAD-binding subunit YagS [Sinorhizobium fredii USDA 257]	NA	NA	NA	NA	NA	NA	NA	NA	NA	NA	NA	NA	NA	NA	NA	NA	NA	NA	NA	NA	NA	NA	NA	NA	NA	NA	NA	NA	scaffold0002	531205	529590	-	NA	NA	NA	NA	NA	NA	NA	NA	NA	NA	NA
7	0	0	0	0	denovo005199	hypothetical protein DAMO_0284 [Candidatus Methylomirabilis oxyfera]; emb|CBE67379.1| conserved protein of unknown function [Candidatus Methylomirabilis oxyfera]; ref|YP_003797788.1| hypothetical protein NIDE2143 [Candidatus Nitrospira defluvii]; emb|CBK41863.1| conserved protein of unknown function [Candidatus Nitrospira defluvii]	NA	NA	NA	NA	NA	NA	NA	NA	NA	NA	NA	NA	NA	NA	NA	NA	NA	NA	NA	NA	NA	NA	NA	NA	NA	NA	NA	NA	scaffold0005	105393	105791	+	scaffold0006	36462	36860	+	NA	NA	NA	NA	NA	NA	NA
1	0	0	0	0	denovo005207	Uncharacterized aminotransferase yodT [Microcystis sp. T1-4]; emb|CCI31679.1| Uncharacterized aminotransferase yodT [Microcystis sp. T1-4]	NA	NA	NA	NA	NA	NA	NA	NA	NA	NA	NA	NA	NA	NA	NA	NA	NA	NA	NA	NA	NA	NA	NA	NA	NA	NA	NA	NA	scaffold0006	11144	9819	-	NA	NA	NA	NA	NA	NA	NA	NA	NA	NA	NA
2	0	0	0	0	denovo005212	hypothetical protein Xaut_0752 [Xanthobacter autotrophicus Py2]; gb|ABS66004.1| conserved hypothetical protein [Xanthobacter autotrophicus Py2]	NA	NA	NA	NA	NA	NA	NA	NA	NA	NA	NA	NA	NA	NA	NA	NA	NA	NA	NA	NA	NA	NA	NA	NA	NA	NA	NA	NA	scaffold0006	16497	14623	-	NA	NA	NA	NA	NA	NA	NA	NA	NA	NA	NA
1	0	0	0	0	denovo005255	HYPOTHETICAL TRANSMEMBRANE PROTEIN [Mesorhizobium loti R7A]	NA	NA	NA	NA	NA	NA	NA	NA	NA	NA	NA	NA	NA	NA	NA	NA	NA	NA	NA	NA	NA	NA	NA	NA	NA	NA	NA	NA	scaffold0021	28112	29491	+	NA	NA	NA	NA	NA	NA	NA	NA	NA	NA	NA
1	0	0	0	0	denovo005270	0	NA	NA	NA	NA	NA	NA	NA	NA	NA	NA	NA	NA	NA	NA	NA	NA	NA	NA	NA	NA	NA	NA	NA	NA	NA	NA	NA	NA	scaffold0017	30008	30670	+	NA	NA	NA	NA	NA	NA	NA	NA	NA	NA	NA
1	0	0	0	0	denovo005277	NAD binding oxidoreductase [Agrobacterium vitis S4]; gb|ACM37757.1| NAD binding oxidoreductase [Agrobacterium vitis S4]; ref|ZP_10588362.1| putative dehydrogenase [Phyllobacterium sp. YR531]; gb|EJN02438.1| putative dehydrogenase [Phyllobacterium sp. YR531]; ref|ZP_11176502.1| NAD binding oxidoreductase [Agrobacterium albertimagni AOL15]; gb|EKF58876.1| NAD binding oxidoreductase [Agrobacterium a…	NA	NA	NA	NA	NA	NA	NA	NA	NA	NA	NA	NA	NA	NA	NA	NA	NA	NA	NA	NA	NA	NA	NA	NA	NA	NA	NA	NA	scaffold0018	16705	17823	+	NA	NA	NA	NA	NA	NA	NA	NA	NA	NA	NA
1	0	0	0	0	denovo005280	sorbitol/mannitol ABC transporter ATP-binding protein [Vibrio nigripulchritudo ATCC 27043]; gb|EGU61103.1| sorbitol/mannitol ABC transporter ATP-binding protein [Vibrio nigripulchritudo ATCC 27043]	NA	NA	NA	NA	NA	NA	NA	NA	NA	NA	NA	NA	NA	NA	NA	NA	NA	NA	NA	NA	NA	NA	NA	NA	NA	NA	NA	NA	scaffold0018	22230	23219	+	NA	NA	NA	NA	NA	NA	NA	NA	NA	NA	NA
1	0	0	0	0	denovo005283	ABC transporter [Tolumonas auensis DSM 9187]; gb|ACQ92526.1| ABC transporter related [Tolumonas auensis DSM 9187]	NA	NA	NA	NA	NA	NA	NA	NA	NA	NA	NA	NA	NA	NA	NA	NA	NA	NA	NA	NA	NA	NA	NA	NA	NA	NA	NA	NA	scaffold0018	25879	27444	+	NA	NA	NA	NA	NA	NA	NA	NA	NA	NA	NA
1	0	0	0	0	denovo005284	ABC transporter [Tolumonas auensis DSM 9187]; gb|ACQ92526.1| ABC transporter related [Tolumonas auensis DSM 9187]	NA	NA	NA	NA	NA	NA	NA	NA	NA	NA	NA	NA	NA	NA	NA	NA	NA	NA	NA	NA	NA	NA	NA	NA	NA	NA	NA	NA	scaffold0018	26649	25882	-	NA	NA	NA	NA	NA	NA	NA	NA	NA	NA	NA
1	0	0	0	0	denovo005285	cationic amino acid ABC transporter, periplasmic binding protein [Pseudogulbenkiania ferrooxidans 2002]; gb|EEG09589.1| cationic amino acid ABC transporter, periplasmic binding protein [Pseudogulbenkiania ferrooxidans 2002]	NA	NA	NA	NA	NA	NA	NA	NA	NA	NA	NA	NA	NA	NA	NA	NA	NA	NA	NA	NA	NA	NA	NA	NA	NA	NA	NA	NA	scaffold0018	27444	26800	-	NA	NA	NA	NA	NA	NA	NA	NA	NA	NA	NA
1	0	0	0	0	denovo005290	amino acid ABC transporter periplasmic amino acid-binding protein [Rhodobacter capsulatus SB 1003]; gb|ADE84389.1| amino acid ABC transporter, periplasmic amino acid-binding protein [Rhodobacter capsulatus SB 1003]	NA	NA	NA	NA	NA	NA	NA	NA	NA	NA	NA	NA	NA	NA	NA	NA	NA	NA	NA	NA	NA	NA	NA	NA	NA	NA	NA	NA	scaffold0018	33822	34589	+	NA	NA	NA	NA	NA	NA	NA	NA	NA	NA	NA
1	0	0	0	0	denovo005291	amine acid ABC transporter, permease protein, 3-TM region, His/Glu/Gln/Arg/opine family [Rhizobium leguminosarum bv. trifolii WSM597]; gb|EJB07021.1| amine acid ABC transporter, permease protein, 3-TM region, His/Glu/Gln/Arg/opine family [Rhizobium leguminosarum bv. trifolii WSM597]	NA	NA	NA	NA	NA	NA	NA	NA	NA	NA	NA	NA	NA	NA	NA	NA	NA	NA	NA	NA	NA	NA	NA	NA	NA	NA	NA	NA	scaffold0018	34639	36061	+	NA	NA	NA	NA	NA	NA	NA	NA	NA	NA	NA
1	0	0	0	0	denovo005294	succinate-semialdehyde dehydrogenase [Roseomonas cervicalis ATCC 49957]; gb|EFH10764.1| succinate-semialdehyde dehydrogenase [Roseomonas cervicalis ATCC 49957]	NA	NA	NA	NA	NA	NA	NA	NA	NA	NA	NA	NA	NA	NA	NA	NA	NA	NA	NA	NA	NA	NA	NA	NA	NA	NA	NA	NA	scaffold0018	37634	39076	+	NA	NA	NA	NA	NA	NA	NA	NA	NA	NA	NA
1	0	0	0	0	denovo005295	succinate-semialdehyde dehydrogenase [Roseomonas cervicalis ATCC 49957]; gb|EFH10764.1| succinate-semialdehyde dehydrogenase [Roseomonas cervicalis ATCC 49957]	NA	NA	NA	NA	NA	NA	NA	NA	NA	NA	NA	NA	NA	NA	NA	NA	NA	NA	NA	NA	NA	NA	NA	NA	NA	NA	NA	NA	scaffold0018	39070	37610	-	NA	NA	NA	NA	NA	NA	NA	NA	NA	NA	NA
1	0	0	0	0	denovo005296	GMC type oxidoreductase [alpha proteobacterium BAL199]; gb|EDP65904.1| GMC type oxidoreductase [alpha proteobacterium BAL199]	NA	NA	NA	NA	NA	NA	NA	NA	NA	NA	NA	NA	NA	NA	NA	NA	NA	NA	NA	NA	NA	NA	NA	NA	NA	NA	NA	NA	scaffold0018	40722	39070	-	NA	NA	NA	NA	NA	NA	NA	NA	NA	NA	NA
1	0	0	0	0	denovo005297	0	NA	NA	NA	NA	NA	NA	NA	NA	NA	NA	NA	NA	NA	NA	NA	NA	NA	NA	NA	NA	NA	NA	NA	NA	NA	NA	NA	NA	scaffold0018	41367	41825	+	NA	NA	NA	NA	NA	NA	NA	NA	NA	NA	NA
1	0	0	0	0	denovo005298	polyamine ABC transporter, ATP-binding protein [Acetobacteraceae bacterium AT-5844]; gb|EHL99668.1| polyamine ABC transporter, ATP-binding protein [Acetobacteraceae bacterium AT-5844]	NA	NA	NA	NA	NA	NA	NA	NA	NA	NA	NA	NA	NA	NA	NA	NA	NA	NA	NA	NA	NA	NA	NA	NA	NA	NA	NA	NA	scaffold0018	43598	40781	-	NA	NA	NA	NA	NA	NA	NA	NA	NA	NA	NA
4	0	0	0	0	denovo005304	conjugal transfer protein; TrbB [Mesorhizobium loti MAFF303099]; dbj|BAB54804.1| conjugal transfer protein; TrbB [Mesorhizobium loti MAFF303099]; ref|YP_002289406.1| conjugal transfer protein [Oligotropha carboxidovorans OM5]; ref|YP_004632575.1| conjugal transfer protein TrbD [Oligotropha carboxidovorans OM5]; ref|YP_005950639.1| putative conjugal transfer protein TrbD [Oligotropha carboxidovora…	NA	NA	NA	NA	NA	NA	NA	NA	NA	NA	NA	NA	NA	NA	NA	NA	NA	NA	NA	NA	NA	NA	NA	NA	NA	NA	NA	NA	scaffold0018	4972	5594	+	NA	NA	NA	NA	NA	NA	NA	NA	NA	NA	NA
3	0	0	0	0	denovo005317	P-type conjugative transfer protein TrbJ [Agrobacterium tumefaciens F2]; gb|EGP55775.1| P-type conjugative transfer protein TrbJ [Agrobacterium tumefaciens F2]	NA	NA	NA	NA	NA	NA	NA	NA	NA	NA	NA	NA	NA	NA	NA	NA	NA	NA	NA	NA	NA	NA	NA	NA	NA	NA	NA	NA	scaffold0018	8160	8906	+	NA	NA	NA	NA	NA	NA	NA	NA	NA	NA	NA
2	0	0	0	0	denovo005318	conjugal transfer protein TrbL [Oligotropha carboxidovorans OM5]; ref|YP_004632578.1| conjugal transfer protein TrbL [Oligotropha carboxidovorans OM5]; ref|YP_005950642.1| conjugal transfer protein TrbL [Oligotropha carboxidovorans OM4]; gb|ACI93538.1| conjugal transfer protein TrbL [Oligotropha carboxidovorans OM5]; gb|AEI02761.1| conjugal transfer protein TrbL [Oligotropha carboxidovorans OM4];…	NA	NA	NA	NA	NA	NA	NA	NA	NA	NA	NA	NA	NA	NA	NA	NA	NA	NA	NA	NA	NA	NA	NA	NA	NA	NA	NA	NA	scaffold0018	8921	10653	+	NA	NA	NA	NA	NA	NA	NA	NA	NA	NA	NA
1	0	0	0	0	denovo005320	hypothetical protein KYG_11015 [Acidovorax sp. NO-1]; gb|EHL22890.1| hypothetical protein KYG_11015 [Acidovorax sp. NO-1]; ref|ZP_14752440.1| hypothetical protein PMI06_02786 [Burkholderia sp. BT03]; gb|EJL56252.1| hypothetical protein PMI06_02786 [Burkholderia sp. BT03]; ref|NP_421498.1| hypothetical protein CC_2701 [Caulobacter crescentus CB15]; ref|YP_002518157.1| hypothetical protein CCNA_027…	NA	NA	NA	NA	NA	NA	NA	NA	NA	NA	NA	NA	NA	NA	NA	NA	NA	NA	NA	NA	NA	NA	NA	NA	NA	NA	NA	NA	scaffold0019	11032	10274	-	NA	NA	NA	NA	NA	NA	NA	NA	NA	NA	NA
1	0	0	0	0	denovo005321	family 3 adenylate cyclase [Burkholderia sp. BT03]; gb|EJL56251.1| family 3 adenylate cyclase [Burkholderia sp. BT03]	NA	NA	NA	NA	NA	NA	NA	NA	NA	NA	NA	NA	NA	NA	NA	NA	NA	NA	NA	NA	NA	NA	NA	NA	NA	NA	NA	NA	scaffold0019	12584	11055	-	NA	NA	NA	NA	NA	NA	NA	NA	NA	NA	NA
1	0	0	0	0	denovo005322	Trimethylamine methyltransferase mttB2 TMA methyltransferase 2 [Sinorhizobium fredii HH103]; emb|CCE99394.1| Trimethylamine methyltransferase mttB2 TMA methyltransferase 2 [Sinorhizobium fredii HH103]	NA	NA	NA	NA	NA	NA	NA	NA	NA	NA	NA	NA	NA	NA	NA	NA	NA	NA	NA	NA	NA	NA	NA	NA	NA	NA	NA	NA	scaffold0019	13352	15996	+	NA	NA	NA	NA	NA	NA	NA	NA	NA	NA	NA
1	0	0	0	0	denovo005323	insertion sequence transposase protein [Rhizobium etli Brasil 5]	NA	NA	NA	NA	NA	NA	NA	NA	NA	NA	NA	NA	NA	NA	NA	NA	NA	NA	NA	NA	NA	NA	NA	NA	NA	NA	NA	NA	scaffold0019	23361	23552	+	NA	NA	NA	NA	NA	NA	NA	NA	NA	NA	NA
2	0	0	0	0	denovo005324	transposase [Microvirga sp. WSM3557]; gb|EIM28631.1| transposase [Microvirga sp. WSM3557]	NA	NA	NA	NA	NA	NA	NA	NA	NA	NA	NA	NA	NA	NA	NA	NA	NA	NA	NA	NA	NA	NA	NA	NA	NA	NA	NA	NA	scaffold0019	23852	24079	+	NA	NA	NA	NA	NA	NA	NA	NA	NA	NA	NA
4	0	0	0	0	denovo005346	PUTATIVE OLIGOPEPTIDE ABC TRANSPORTER PERMEASE ABC TRANSPORTER PROTEIN [Mesorhizobium loti R7A]; ref|ZP_09091468.1| binding-protein-dependent transport systems inner membrane component [Mesorhizobium amorphae CCNWGS0123]; gb|EHH04190.1| binding-protein-dependent transport systems inner membrane component [Mesorhizobium amorphae CCNWGS0123]	NA	NA	NA	NA	NA	NA	NA	NA	NA	NA	NA	NA	NA	NA	NA	NA	NA	NA	NA	NA	NA	NA	NA	NA	NA	NA	NA	NA	scaffold0024	10307	11266	+	NA	NA	NA	NA	scaffold0017	143807	144760	+	NA	NA	NA
2	0	0	0	0	denovo005357	partial transposase for insertion sequence element ISRM5, partial [Sinorhizobium meliloti 1021]; emb|CAC47557.1| Partial transposase for insertion sequence element ISRm5 [Sinorhizobium meliloti 1021]; ref|NP_384269.1| partial transposase for insertion sequence element ISRM5, partial [Sinorhizobium meliloti 1021]; emb|CAC41550.1| Partial transposase for insertion sequence element ISRm5 [Sinorhizob…	NA	NA	NA	NA	NA	NA	NA	NA	NA	NA	NA	NA	NA	NA	NA	NA	NA	NA	NA	NA	NA	NA	NA	NA	NA	NA	NA	NA	scaffold0026	418	645	+	NA	NA	NA	NA	NA	NA	NA	NA	NA	NA	NA
1	0	0	0	0	denovo005359	hypothetical protein AfiDRAFT_0824 [Afipia sp. 1NLS2]; gb|EFI52837.1| hypothetical protein AfiDRAFT_0824 [Afipia sp. 1NLS2]	NA	NA	NA	NA	NA	NA	NA	NA	NA	NA	NA	NA	NA	NA	NA	NA	NA	NA	NA	NA	NA	NA	NA	NA	NA	NA	NA	NA	scaffold0027	3329	3057	-	NA	NA	NA	NA	NA	NA	NA	NA	NA	NA	NA
1	0	0	0	0	denovo005360	ABC-type spermidine/putrescine transport system, permease component I [Microvirga sp. WSM3557]; gb|EIM26402.1| ABC-type spermidine/putrescine transport system, permease component I [Microvirga sp. WSM3557]	NA	NA	NA	NA	NA	NA	NA	NA	NA	NA	NA	NA	NA	NA	NA	NA	NA	NA	NA	NA	NA	NA	NA	NA	NA	NA	NA	NA	scaffold0028	10024	8249	-	NA	NA	NA	NA	NA	NA	NA	NA	NA	NA	NA
1	0	0	0	0	denovo005361	0	NA	NA	NA	NA	NA	NA	NA	NA	NA	NA	NA	NA	NA	NA	NA	NA	NA	NA	NA	NA	NA	NA	NA	NA	NA	NA	NA	NA	scaffold0028	11481	12285	+	NA	NA	NA	NA	NA	NA	NA	NA	NA	NA	NA
2	0	0	0	0	denovo005366	transposase [Nitratireductor aquibiodomus RA22]; gb|EIM71659.1| transposase [Nitratireductor aquibiodomus RA22]	NA	NA	NA	NA	NA	NA	NA	NA	NA	NA	NA	NA	NA	NA	NA	NA	NA	NA	NA	NA	NA	NA	NA	NA	NA	NA	NA	NA	scaffold0028	43	213	+	NA	NA	NA	NA	NA	NA	NA	NA	NA	NA	NA
1	0	0	0	0	denovo005371	0	NA	NA	NA	NA	NA	NA	NA	NA	NA	NA	NA	NA	NA	NA	NA	NA	NA	NA	NA	NA	NA	NA	NA	NA	NA	NA	NA	NA	scaffold0029	3	218	+	NA	NA	NA	NA	NA	NA	NA	NA	NA	NA	NA
1	0	0	0	0	denovo005375	transposase, IS30 family [Bradyrhizobium sp. WSM471]; ref|ZP_10083346.1| transposase, IS30 family [Bradyrhizobium sp. WSM1253]; gb|EHR00852.1| transposase, IS30 family [Bradyrhizobium sp. WSM471]; gb|EIG59390.1| transposase, IS30 family [Bradyrhizobium sp. WSM1253]	NA	NA	NA	NA	NA	NA	NA	NA	NA	NA	NA	NA	NA	NA	NA	NA	NA	NA	NA	NA	NA	NA	NA	NA	NA	NA	NA	NA	scaffold0031	2911	319	-	NA	NA	NA	NA	NA	NA	NA	NA	NA	NA	NA
1	0	0	0	0	denovo005384	transposase [Nitrobacter sp. Nb-311A]; gb|EAQ33832.1| transposase [Nitrobacter sp. Nb-311A]	NA	NA	NA	NA	NA	NA	NA	NA	NA	NA	NA	NA	NA	NA	NA	NA	NA	NA	NA	NA	NA	NA	NA	NA	NA	NA	NA	NA	scaffold0039	1460	894	-	NA	NA	NA	NA	NA	NA	NA	NA	NA	NA	NA
5	0	0	0	0	denovo005388	inner-membrane translocator [Mesorhizobium opportunistum WSM2075]; gb|AEH87516.1| inner-membrane translocator [Mesorhizobium opportunistum WSM2075]	NA	NA	NA	NA	NA	NA	NA	NA	NA	NA	NA	NA	NA	NA	NA	NA	NA	NA	NA	NA	NA	NA	NA	NA	NA	NA	NA	NA	NA	NA	NA	NA	scaffold0001	400833	399940	-	NA	NA	NA	NA	NA	NA	NA
7	0	0	0	0	denovo005389	ABC transporter-like protein [Kyrpidia tusciae DSM 2912]; gb|ADG06341.1| ABC transporter related protein [Kyrpidia tusciae DSM 2912]	NA	NA	NA	NA	NA	NA	NA	NA	NA	NA	NA	NA	NA	NA	NA	NA	NA	NA	NA	NA	NA	NA	NA	NA	NA	NA	NA	NA	NA	NA	NA	NA	scaffold0001	402276	400839	-	NA	NA	NA	NA	NA	NA	NA
6	0	0	0	0	denovo005393	NAD-dependent aldehyde dehydrogenase [Rhizobium leguminosarum bv. trifolii WSM597]; gb|EJB07026.1| NAD-dependent aldehyde dehydrogenase [Rhizobium leguminosarum bv. trifolii WSM597]	NA	NA	NA	NA	NA	NA	NA	NA	NA	NA	NA	NA	NA	NA	NA	NA	NA	NA	NA	NA	NA	NA	NA	NA	NA	NA	NA	NA	NA	NA	NA	NA	scaffold0001	489186	490631	+	NA	NA	NA	NA	NA	NA	NA
7	0	0	0	0	denovo005394	NAD-dependent aldehyde dehydrogenase [Rhizobium leguminosarum bv. trifolii WSM597]; gb|EJB07026.1| NAD-dependent aldehyde dehydrogenase [Rhizobium leguminosarum bv. trifolii WSM597]	NA	NA	NA	NA	NA	NA	NA	NA	NA	NA	NA	NA	NA	NA	NA	NA	NA	NA	NA	NA	NA	NA	NA	NA	NA	NA	NA	NA	NA	NA	NA	NA	scaffold0001	490679	489174	-	NA	NA	NA	NA	NA	NA	NA
7	0	0	0	0	denovo005395	general amino acid ABC transporter, ATP-binding protein [Roseobacter sp. GAI101]; gb|EEB82405.1| general amino acid ABC transporter, ATP-binding protein [Roseobacter sp. GAI101]	NA	NA	NA	NA	NA	NA	NA	NA	NA	NA	NA	NA	NA	NA	NA	NA	NA	NA	NA	NA	NA	NA	NA	NA	NA	NA	NA	NA	NA	NA	NA	NA	scaffold0001	494513	492973	-	NA	NA	NA	NA	NA	NA	NA
7	0	0	0	0	denovo005396	polar amino acid ABC transporter inner membrane subunit [Starkeya novella DSM 506]; gb|ADH88205.1| polar amino acid ABC transporter, inner membrane subunit [Starkeya novella DSM 506]	NA	NA	NA	NA	NA	NA	NA	NA	NA	NA	NA	NA	NA	NA	NA	NA	NA	NA	NA	NA	NA	NA	NA	NA	NA	NA	NA	NA	NA	NA	NA	NA	scaffold0001	495947	494590	-	NA	NA	NA	NA	NA	NA	NA
2	0	0	0	0	denovo005399	hypothetical protein PDO_5142, partial [Rhizobium sp. PDO1-076]; gb|EHS51543.1| hypothetical protein PDO_5142, partial [Rhizobium sp. PDO1-076]	NA	NA	NA	NA	NA	NA	NA	NA	NA	NA	NA	NA	NA	NA	NA	NA	NA	NA	NA	NA	NA	NA	NA	NA	NA	NA	NA	NA	NA	NA	NA	NA	scaffold0001	529282	529539	+	NA	NA	NA	NA	NA	NA	NA
3	0	0	0	0	denovo005417	extracellular solute-binding protein family 5 [Rhodobacter sp. SW2]; gb|EEW25033.1| extracellular solute-binding protein family 5 [Rhodobacter sp. SW2]	NA	NA	NA	NA	NA	NA	NA	NA	NA	NA	NA	NA	NA	NA	NA	NA	NA	NA	NA	NA	NA	NA	NA	NA	NA	NA	NA	NA	NA	NA	NA	NA	scaffold0002	725645	731160	+	NA	NA	NA	NA	NA	NA	NA
1	0	0	0	0	denovo005469	transposase IS116/IS110/IS902 family protein [Xanthobacter autotrophicus Py2]; ref|YP_001415612.1| transposase IS116/IS110/IS902 family protein [Xanthobacter autotrophicus Py2]; ref|YP_001415662.1| transposase IS116/IS110/IS902 family protein [Xanthobacter autotrophicus Py2]; ref|YP_001417770.1| transposase IS116/IS110/IS902 family protein [Xanthobacter autotrophicus Py2]; ref|YP_001417895.1| tra…	NA	NA	NA	NA	NA	NA	NA	NA	NA	NA	NA	NA	NA	NA	NA	NA	NA	NA	NA	NA	NA	NA	NA	NA	NA	NA	NA	NA	NA	NA	NA	NA	scaffold0007	229411	228296	-	NA	NA	NA	NA	NA	NA	NA
5	0	0	0	0	denovo005522	type I secretion membrane fusion protein, HlyD family [Rhizobium sp. CF142]; gb|EJJ31100.1| type I secretion membrane fusion protein, HlyD family [Rhizobium sp. CF142]; ref|ZP_12507341.1| rhizobicin secretion [Agrobacterium tumefaciens F2]; gb|EGP54663.1| rhizobicin secretion [Agrobacterium tumefaciens F2]; ref|ZP_12979099.1| rhiziobicin secretion [Agrobacterium tumefaciens 5A]; gb|EHK00015.1| rh…	NA	NA	NA	NA	NA	NA	NA	NA	NA	NA	NA	NA	NA	NA	NA	NA	NA	NA	NA	NA	NA	NA	NA	NA	NA	NA	NA	NA	NA	NA	NA	NA	scaffold0013	76582	79593	+	NA	NA	NA	NA	NA	NA	NA
1	0	0	0	0	denovo005529	hypothetical protein SUS17_25 [Sphingomonas sp. S17]; gb|EGI57062.1| hypothetical protein SUS17_25 [Sphingomonas sp. S17]	NA	NA	NA	NA	NA	NA	NA	NA	NA	NA	NA	NA	NA	NA	NA	NA	NA	NA	NA	NA	NA	NA	NA	NA	NA	NA	NA	NA	NA	NA	NA	NA	scaffold0017	58396	58605	+	NA	NA	NA	NA	NA	NA	NA
4	0	0	0	0	denovo005531	RNA-directed DNA polymerase [Mesorhizobium alhagi CCNWXJ12-2]; gb|EHK54066.1| RNA-directed DNA polymerase [Mesorhizobium alhagi CCNWXJ12-2]; ref|YP_005612820.1| hypothetical protein BJ6T_79860 [Bradyrhizobium japonicum USDA 6]; dbj|BAL13232.1| hypothetical protein BJ6T_79860 [Bradyrhizobium japonicum USDA 6]	NA	NA	NA	NA	NA	NA	NA	NA	NA	NA	NA	NA	NA	NA	NA	NA	NA	NA	NA	NA	NA	NA	NA	NA	NA	NA	NA	NA	NA	NA	NA	NA	scaffold0019	23193	24598	+	scaffold0017	99817	101127	+	scaffold0022	503	1939
1	0	0	0	0	denovo005532	hypothetical protein pSmeSM11ap059 [Sinorhizobium meliloti]; gb|ABA56030.1| hypothetical protein [Sinorhizobium meliloti]	NA	NA	NA	NA	NA	NA	NA	NA	NA	NA	NA	NA	NA	NA	NA	NA	NA	NA	NA	NA	NA	NA	NA	NA	NA	NA	NA	NA	NA	NA	NA	NA	scaffold0019	25106	25360	+	NA	NA	NA	NA	NA	NA	NA
4	0	0	0	0	denovo005547	transposase of disrupted insertion sequence [Sinorhizobium fredii NGR234]; gb|ACP22469.1| putative transposase of disrupted insertion sequence [Sinorhizobium fredii NGR234]; ref|ZP_08072162.1| transposase IS4 family protein [Methylocystis sp. ATCC 49242]; gb|EFY00365.1| transposase IS4 family protein [Methylocystis sp. ATCC 49242]; ref|YP_005192295.1| putative transposase of disrupted insertion s…	NA	NA	NA	NA	NA	NA	NA	NA	NA	NA	NA	NA	NA	NA	NA	NA	NA	NA	NA	NA	NA	NA	NA	NA	NA	NA	NA	NA	NA	NA	NA	NA	scaffold0019	52099	50897	-	NA	NA	NA	NA	NA	NA	NA
3	0	0	0	0	denovo005548	penicillin-binding protein, beta-lactamase class C [Rhizobium sp. CF080]; gb|EJL59450.1| penicillin-binding protein, beta-lactamase class C [Rhizobium sp. CF080]	NA	NA	NA	NA	NA	NA	NA	NA	NA	NA	NA	NA	NA	NA	NA	NA	NA	NA	NA	NA	NA	NA	NA	NA	NA	NA	NA	NA	NA	NA	NA	NA	scaffold0019	53871	52735	-	NA	NA	NA	NA	NA	NA	NA
2	0	0	0	0	denovo005549	sugar ABC transporter [Mesorhizobium amorphae CCNWGS0123]; gb|EHH09650.1| sugar ABC transporter [Mesorhizobium amorphae CCNWGS0123]; ref|ZP_09087395.1| sugar ABC transporter [Mesorhizobium amorphae CCNWGS0123]; gb|EHH11966.1| sugar ABC transporter [Mesorhizobium amorphae CCNWGS0123]	NA	NA	NA	NA	NA	NA	NA	NA	NA	NA	NA	NA	NA	NA	NA	NA	NA	NA	NA	NA	NA	NA	NA	NA	NA	NA	NA	NA	NA	NA	NA	NA	scaffold0019	54008	55108	+	NA	NA	NA	NA	NA	NA	NA
2	0	0	0	0	denovo005550	sugar ABC transporter [Mesorhizobium amorphae CCNWGS0123]; gb|EHH09650.1| sugar ABC transporter [Mesorhizobium amorphae CCNWGS0123]; ref|ZP_09087395.1| sugar ABC transporter [Mesorhizobium amorphae CCNWGS0123]; gb|EHH11966.1| sugar ABC transporter [Mesorhizobium amorphae CCNWGS0123]	NA	NA	NA	NA	NA	NA	NA	NA	NA	NA	NA	NA	NA	NA	NA	NA	NA	NA	NA	NA	NA	NA	NA	NA	NA	NA	NA	NA	NA	NA	NA	NA	scaffold0019	55090	54032	-	NA	NA	NA	NA	NA	NA	NA
3	0	0	0	0	denovo005557	0	NA	NA	NA	NA	NA	NA	NA	NA	NA	NA	NA	NA	NA	NA	NA	NA	NA	NA	NA	NA	NA	NA	NA	NA	NA	NA	NA	NA	NA	NA	NA	NA	scaffold0019	74542	74039	-	NA	NA	NA	NA	NA	NA	NA
2	0	0	0	0	denovo005558	transposase IS3/IS911 family protein [Methylobacterium extorquens DSM 13060]; emb|CAD31253.1| PUTATIVE INSERTION ELEMENT TRANSPOSASE PROTEIN [Mesorhizobium loti R7A]; emb|CAD31255.1| PUTATIVE TRANSPOSASE FOR INSERTION SEQUENCE [Mesorhizobium loti R7A]; gb|EHP90811.1| transposase IS3/IS911 family protein [Methylobacterium extorquens DSM 13060]; ref|YP_004302359.1| insertion sequence transposase [P…	NA	NA	NA	NA	NA	NA	NA	NA	NA	NA	NA	NA	NA	NA	NA	NA	NA	NA	NA	NA	NA	NA	NA	NA	NA	NA	NA	NA	NA	NA	NA	NA	scaffold0019	75421	75711	+	NA	NA	NA	NA	NA	NA	NA
2	0	0	0	0	denovo005559	integrase catalytic subunit [Rhizobium sp. Pop5]; gb|EJZ16891.1| integrase catalytic subunit [Rhizobium sp. Pop5]	NA	NA	NA	NA	NA	NA	NA	NA	NA	NA	NA	NA	NA	NA	NA	NA	NA	NA	NA	NA	NA	NA	NA	NA	NA	NA	NA	NA	NA	NA	NA	NA	scaffold0019	75712	75990	+	NA	NA	NA	NA	NA	NA	NA
1	0	0	0	0	denovo005564	glycine betaine/L-proline ABC transporter ATPase [Halothermothrix orenii H 168]; gb|ACL70896.1| glycine betaine/L-proline ABC transporter, ATPase subunit [Halothermothrix orenii H 168]	NA	NA	NA	NA	NA	NA	NA	NA	NA	NA	NA	NA	NA	NA	NA	NA	NA	NA	NA	NA	NA	NA	NA	NA	NA	NA	NA	NA	NA	NA	NA	NA	scaffold0021	15609	13463	-	NA	NA	NA	NA	NA	NA	NA
1	0	0	0	0	denovo005565	enolase superfamily enzyme related to L-alanine-DL-glutamate epimerase [Mesorhizobium australicum WSM2073]; gb|AGB46953.1| enolase superfamily enzyme related to L-alanine-DL-glutamate epimerase [Mesorhizobium australicum WSM2073]; ref|YP_004613547.1| mandelate racemase/muconate lactonizing protein [Mesorhizobium opportunistum WSM2075]; gb|AEH89453.1| Mandelate racemase/muconate lactonizing protei…	NA	NA	NA	NA	NA	NA	NA	NA	NA	NA	NA	NA	NA	NA	NA	NA	NA	NA	NA	NA	NA	NA	NA	NA	NA	NA	NA	NA	NA	NA	NA	NA	scaffold0021	17671	19829	+	NA	NA	NA	NA	NA	NA	NA
1	0	0	0	0	denovo005566	conjugation factor synthetase, traI [Mesorhizobium alhagi CCNWXJ12-2]; gb|EHK54579.1| conjugation factor synthetase, traI [Mesorhizobium alhagi CCNWXJ12-2]; emb|CAD31578.1| PROBABLE AUTOINDUCER SYNTHESIS PROTEIN [Mesorhizobium loti R7A]	NA	NA	NA	NA	NA	NA	NA	NA	NA	NA	NA	NA	NA	NA	NA	NA	NA	NA	NA	NA	NA	NA	NA	NA	NA	NA	NA	NA	NA	NA	NA	NA	scaffold0021	21181	21669	+	NA	NA	NA	NA	NA	NA	NA
1	0	0	0	0	denovo005567	Transposase-like protein [Sinorhizobium meliloti GR4]; gb|AGA09043.1| Transposase-like protein [Sinorhizobium meliloti GR4]	NA	NA	NA	NA	NA	NA	NA	NA	NA	NA	NA	NA	NA	NA	NA	NA	NA	NA	NA	NA	NA	NA	NA	NA	NA	NA	NA	NA	NA	NA	NA	NA	scaffold0021	22213	22590	+	NA	NA	NA	NA	NA	NA	NA
1	0	0	0	0	denovo005570	amino acid ABC transporter ATP-binding protein [Rhizobium etli CFN 42]; gb|ABC94302.1| probable amino acid ABC transporter, ATP-binding protein [Rhizobium etli CFN 42]	NA	NA	NA	NA	NA	NA	NA	NA	NA	NA	NA	NA	NA	NA	NA	NA	NA	NA	NA	NA	NA	NA	NA	NA	NA	NA	NA	NA	NA	NA	NA	NA	scaffold0021	43043	44990	+	NA	NA	NA	NA	NA	NA	NA
2	0	0	0	0	denovo005571	putative glycine betaine/L-proline ABC transporter ATP-binding protein, partial [Rhizobium sp. Pop5]; gb|EJZ18941.1| putative glycine betaine/L-proline ABC transporter ATP-binding protein, partial [Rhizobium sp. Pop5]	NA	NA	NA	NA	NA	NA	NA	NA	NA	NA	NA	NA	NA	NA	NA	NA	NA	NA	NA	NA	NA	NA	NA	NA	NA	NA	NA	NA	NA	NA	NA	NA	scaffold0021	44804	43904	-	NA	NA	NA	NA	NA	NA	NA
1	0	0	0	0	denovo005573	aldehyde dehydrogenase [gamma proteobacterium SCGC AAA007-O20]	NA	NA	NA	NA	NA	NA	NA	NA	NA	NA	NA	NA	NA	NA	NA	NA	NA	NA	NA	NA	NA	NA	NA	NA	NA	NA	NA	NA	NA	NA	NA	NA	scaffold0021	6940	9757	+	NA	NA	NA	NA	NA	NA	NA
5	0	0	0	0	denovo005574	hypothetical protein Xaut_0755 [Xanthobacter autotrophicus Py2]; gb|ABS66007.1| protein of unknown function DUF736 [Xanthobacter autotrophicus Py2]; ref|YP_001685446.1| hypothetical protein Caul_3822 [Caulobacter sp. K31]; gb|ABZ72948.1| protein of unknown function DUF736 [Caulobacter sp. K31]	NA	NA	NA	NA	NA	NA	NA	NA	NA	NA	NA	NA	NA	NA	NA	NA	NA	NA	NA	NA	NA	NA	NA	NA	NA	NA	NA	NA	NA	NA	NA	NA	scaffold0023	11427	11759	+	NA	NA	NA	NA	NA	NA	NA
3	0	0	0	0	denovo005576	chaperonin GroEL, partial [Mesorhizobium alhagi CCNWXJ12-2]; gb|EHK55497.1| chaperonin GroEL, partial [Mesorhizobium alhagi CCNWXJ12-2]	NA	NA	NA	NA	NA	NA	NA	NA	NA	NA	NA	NA	NA	NA	NA	NA	NA	NA	NA	NA	NA	NA	NA	NA	NA	NA	NA	NA	NA	NA	NA	NA	scaffold0027	38214	38987	+	NA	NA	NA	NA	NA	NA	NA
4	0	0	0	0	denovo005581	transposase [Mesorhizobium amorphae CCNWGS0123]; gb|EHH13625.1| transposase [Mesorhizobium amorphae CCNWGS0123]	NA	NA	NA	NA	NA	NA	NA	NA	NA	NA	NA	NA	NA	NA	NA	NA	NA	NA	NA	NA	NA	NA	NA	NA	NA	NA	NA	NA	NA	NA	NA	NA	scaffold0028	4233	4108	-	NA	NA	NA	NA	NA	NA	NA
3	0	0	0	0	denovo005582	putative IS4 family transposase [Azospirillum amazonense Y2]; gb|EGY01067.1| putative IS4 family transposase [Azospirillum amazonense Y2]; ref|ZP_09295236.1| transposase [Mesorhizobium alhagi CCNWXJ12-2]; gb|EHK54780.1| transposase [Mesorhizobium alhagi CCNWXJ12-2]	NA	NA	NA	NA	NA	NA	NA	NA	NA	NA	NA	NA	NA	NA	NA	NA	NA	NA	NA	NA	NA	NA	NA	NA	NA	NA	NA	NA	NA	NA	NA	NA	scaffold0028	8994	7810	-	NA	NA	NA	NA	NA	NA	NA
4	0	0	0	0	denovo005648	hypothetical protein Rleg9DRAFT_6710 [Rhizobium leguminosarum bv. trifolii WSM597]; gb|EJB07692.1| hypothetical protein Rleg9DRAFT_6710 [Rhizobium leguminosarum bv. trifolii WSM597]; ref|ZP_18310863.1| hypothetical protein Rleg10DRAFT_3631 [Rhizobium leguminosarum bv. trifolii WSM2012]; gb|EJC75073.1| hypothetical protein Rleg10DRAFT_3631 [Rhizobium leguminosarum bv. trifolii WSM2012]; ref|ZP_183…	NA	NA	NA	NA	NA	NA	NA	NA	NA	NA	NA	NA	NA	NA	NA	NA	NA	NA	NA	NA	NA	NA	NA	NA	NA	NA	NA	NA	NA	NA	NA	NA	NA	NA	NA	NA	NA	NA	NA	NA	NA	NA	NA
1	0	0	0	0	denovo005741	Peptide ABC transporter, ATP-binding protein [Rhizobium mesoamericanum STM3625]; emb|CCM76742.1| Peptide ABC transporter, ATP-binding protein [Rhizobium mesoamericanum STM3625]; ref|ZP_01075209.1| peptide ABC transporter, ATP-binding protein [Marinomonas sp. MED121]; gb|EAQ66969.1| peptide ABC transporter, ATP-binding protein [Marinomonas sp. MED121]	NA	NA	NA	NA	NA	NA	NA	NA	NA	NA	NA	NA	NA	NA	NA	NA	NA	NA	NA	NA	NA	NA	NA	NA	NA	NA	NA	NA	NA	NA	NA	NA	NA	NA	NA	NA	NA	NA	NA	NA	NA	NA	NA
2	0	0	0	0	denovo005762	integrase/recombinase [Agrobacterium vitis S4]; gb|ACM39601.1| integrase/recombinase [Agrobacterium vitis S4]; ref|YP_004538687.1| integrase/recombinase [Novosphingobium sp. PP1Y]; emb|CCA90720.1| integrase/recombinase [Novosphingobium sp. PP1Y]; ref|NP_436130.1| integrase/recombinase [Sinorhizobium meliloti 1021]; ref|NP_436426.1| Integrase/recombinase [Sinorhizobium meliloti 1021]; gb|AAK65542.…	NA	NA	NA	NA	NA	NA	NA	NA	NA	NA	NA	NA	NA	NA	NA	NA	NA	NA	NA	NA	NA	NA	NA	NA	NA	NA	NA	NA	NA	NA	NA	NA	NA	NA	NA	NA	NA	NA	NA	NA	NA	NA	NA
2	0	0	0	0	denovo005963	hypothetical protein MAXJ12_01032 [Mesorhizobium alhagi CCNWXJ12-2]; gb|EHK59188.1| hypothetical protein MAXJ12_01032 [Mesorhizobium alhagi CCNWXJ12-2]; ref|YP_007336173.1| putative class III aminotransferase [Rhizobium tropici CIAT 899]; gb|AGB73627.1| putative class III aminotransferase [Rhizobium tropici CIAT 899]; ref|YP_004611319.1| class III aminotransferase [Mesorhizobium opportunistum WSM…	NA	NA	NA	NA	NA	NA	NA	NA	NA	NA	NA	NA	NA	NA	NA	NA	NA	NA	NA	NA	NA	NA	NA	NA	NA	NA	NA	NA	NA	NA	NA	NA	NA	NA	NA	NA	NA	NA	NA	NA	NA	NA	NA
1	0	0	0	0	denovo006516	adenylate cyclase [Sinorhizobium fredii HH103]; emb|CCF00599.1| adenylate cyclase [Sinorhizobium fredii HH103]	NA	NA	NA	NA	NA	NA	NA	NA	NA	NA	NA	NA	NA	NA	NA	NA	NA	NA	NA	NA	NA	NA	NA	NA	NA	NA	NA	NA	NA	NA	NA	NA	NA	NA	NA	NA	NA	NA	NA	NA	NA	NA	NA
2	0	0	0	0	denovo006608	0	NA	NA	NA	NA	NA	NA	NA	NA	NA	NA	NA	NA	NA	NA	NA	NA	NA	NA	NA	NA	NA	NA	NA	NA	NA	NA	NA	NA	NA	NA	NA	NA	NA	NA	NA	NA	scaffold0026	44814	45026	+	scaffold0045	846	634
3	0	0	0	0	denovo006611	phosphomethylpyrimidine kinase [Mesorhizobium alhagi CCNWXJ12-2]; gb|EHK54303.1| phosphomethylpyrimidine kinase [Mesorhizobium alhagi CCNWXJ12-2]; ref|ZP_09085487.1| phosphomethylpyrimidine kinase [Mesorhizobium amorphae CCNWGS0123]; gb|EHH13943.1| phosphomethylpyrimidine kinase [Mesorhizobium amorphae CCNWGS0123]	NA	NA	NA	NA	NA	NA	NA	NA	NA	NA	NA	NA	NA	NA	NA	NA	NA	NA	NA	NA	NA	NA	NA	NA	NA	NA	NA	NA	NA	NA	NA	NA	NA	NA	NA	NA	NA	NA	NA	NA	NA	NA	NA
1	0	0	0	0	denovo006866	hypothetical protein Nham_3072 [Nitrobacter hamburgensis X14]; gb|ABE63812.1| hypothetical protein Nham_3072 [Nitrobacter hamburgensis X14]	NA	NA	NA	NA	NA	NA	NA	NA	NA	NA	NA	NA	NA	NA	NA	NA	NA	NA	NA	NA	NA	NA	NA	NA	NA	NA	NA	NA	NA	NA	NA	NA	NA	NA	NA	NA	NA	NA	NA	NA	NA	NA	NA
1	0	0	0	0	denovo006869	putative SyrA-like regulator [Rhizobium tropici CIAT 899]; gb|AGB73591.1| putative SyrA-like regulator [Rhizobium tropici CIAT 899]; ref|ZP_11269019.1| conserved exported hypothetical protein [Rhizobium mesoamericanum STM3625]; emb|CCM80295.1| conserved exported hypothetical protein [Rhizobium mesoamericanum STM3625]	NA	NA	NA	NA	NA	NA	NA	NA	NA	NA	NA	NA	NA	NA	NA	NA	NA	NA	NA	NA	NA	NA	NA	NA	NA	NA	NA	NA	NA	NA	NA	NA	NA	NA	NA	NA	NA	NA	NA	NA	NA	NA	NA
1	0	0	0	0	denovo006871	Iron transcriptional regulator protein [Polymorphum gilvum SL003B-26A1]; gb|ADZ68500.1| Iron transcriptional regulator protein [Polymorphum gilvum SL003B-26A1]; ref|YP_004012328.1| Fur family ferric uptake regulator [Rhodomicrobium vannielii ATCC 17100]; gb|ADP71229.1| ferric uptake regulator, Fur family [Rhodomicrobium vannielii ATCC 17100]; ref|YP_004144894.1| hypothetical protein [Mesorhizobiu…	NA	NA	NA	NA	NA	NA	NA	NA	NA	NA	NA	NA	NA	NA	NA	NA	NA	NA	NA	NA	NA	NA	NA	NA	NA	NA	NA	NA	NA	NA	NA	NA	NA	NA	NA	NA	NA	NA	NA	NA	NA	NA	NA
2	0	0	0	0	denovo006872	hypothetical protein Shewmr7_0950 [Shewanella sp. MR-7]; gb|ABI41949.1| conserved hypothetical protein [Shewanella sp. MR-7]; ref|ZP_21777171.1| hypothetical protein D908_16549 [Vibrio mimicus CAIM 602]; gb|EMB48911.1| hypothetical protein D908_16549 [Vibrio mimicus CAIM 602]	NA	NA	NA	NA	NA	NA	NA	NA	NA	NA	NA	NA	NA	NA	NA	NA	NA	NA	NA	NA	NA	NA	NA	NA	NA	NA	NA	NA	NA	NA	NA	NA	NA	NA	NA	NA	NA	NA	NA	NA	NA	NA	NA
1	0	0	0	0	denovo007016	Transposase-like protein [Sinorhizobium meliloti GR4]; gb|AGA08545.1| Transposase-like protein [Sinorhizobium meliloti GR4]; ref|ZP_16038947.1| transposase [Rhizobium sp. Pop5]; gb|EJZ16785.1| transposase [Rhizobium sp. Pop5]	NA	NA	NA	NA	NA	NA	NA	NA	NA	NA	NA	NA	NA	NA	NA	NA	NA	NA	NA	NA	NA	NA	NA	NA	NA	NA	NA	NA	NA	NA	NA	NA	NA	NA	NA	NA	NA	NA	NA	NA	NA	NA	NA
1	0	0	0	0	denovo007055	Integrase catalytic region [Rhizobium etli Kim 5]	NA	NA	NA	NA	NA	NA	NA	NA	NA	NA	NA	NA	NA	NA	NA	NA	NA	NA	NA	NA	NA	NA	NA	NA	NA	NA	NA	NA	NA	NA	NA	NA	NA	NA	NA	NA	NA	NA	NA	NA	NA	NA	NA
1	0	0	0	0	denovo007357	aerobic-type carbon monoxide dehydrogenase, large subunit CoxL/CutL-like protein [Rhizobium leguminosarum bv. trifolii WU95]; gb|EIW42766.1| aerobic-type carbon monoxide dehydrogenase, large subunit CoxL/CutL-like protein [Rhizobium leguminosarum bv. trifolii WU95]	NA	NA	NA	NA	NA	NA	NA	NA	NA	NA	NA	NA	NA	NA	NA	NA	NA	NA	NA	NA	NA	NA	NA	NA	NA	NA	NA	NA	NA	NA	NA	NA	NA	NA	NA	NA	NA	NA	NA	NA	NA	NA	NA
2	0	0	0	0	denovo007360	5-aminolevulinate synthase [Azospirillum sp. B510]; dbj|BAI70959.1| 5-aminolevulinate synthase [Azospirillum sp. B510]; ref|YP_005030511.1| 5-aminolevulinic acid synthase [Azospirillum brasilense Sp245]; emb|CCC97042.1| 5-aminolevulinic acid synthase [Azospirillum brasilense Sp245]; ref|YP_005040114.1| 5-aminolevulinate synthase [Azospirillum lipoferum 4B]; emb|CBS87899.1| 5-aminolevulinic acid s…	NA	NA	NA	NA	NA	NA	NA	NA	NA	NA	NA	NA	NA	NA	NA	NA	NA	NA	NA	NA	NA	NA	NA	NA	NA	NA	NA	NA	NA	NA	NA	NA	NA	NA	NA	NA	NA	NA	NA	NA	NA	NA	NA
1	0	0	0	0	denovo007402	0	NA	NA	NA	NA	NA	NA	NA	NA	NA	NA	NA	NA	NA	NA	NA	NA	NA	NA	NA	NA	NA	NA	NA	NA	NA	NA	NA	NA	NA	NA	NA	NA	NA	NA	NA	NA	NA	NA	NA	NA	NA	NA	NA
1	0	0	0	0	denovo007404	hypothetical protein BCh11DRAFT_05953 [Burkholderia sp. Ch1-1]; gb|EIF30463.1| hypothetical protein BCh11DRAFT_05953 [Burkholderia sp. Ch1-1]	NA	NA	NA	NA	NA	NA	NA	NA	NA	NA	NA	NA	NA	NA	NA	NA	NA	NA	NA	NA	NA	NA	NA	NA	NA	NA	NA	NA	NA	NA	NA	NA	NA	NA	NA	NA	NA	NA	NA	NA	NA	NA	NA
4	0	0	0	0	denovo007454	resolvase domain-containing protein [Sphingomonas wittichii RW1]; ref|YP_001263904.1| resolvase domain-containing protein [Sphingomonas wittichii RW1]; gb|ABQ69766.1| Resolvase, N-terminal domain [Sphingomonas wittichii RW1]; gb|ABQ71538.1| Resolvase, N-terminal domain [Sphingomonas wittichii RW1]	NA	NA	NA	NA	NA	NA	NA	NA	NA	NA	NA	NA	NA	NA	NA	NA	NA	NA	NA	NA	NA	NA	NA	NA	NA	NA	NA	NA	NA	NA	NA	NA	NA	NA	NA	NA	NA	NA	NA	NA	NA	NA	NA
1	0	0	0	0	denovo007461	DNA recombinase [Rhizobium leguminosarum bv. viciae 3841]; emb|CAK10362.1| putative DNA recombinase [Rhizobium leguminosarum bv. viciae 3841]; ref|YP_717986.1| hypothetical protein [Sphingomonas sp. KA1]; ref|YP_718016.1| hypothetical protein [Sphingomonas sp. KA1]; ref|YP_718035.1| hypothetical protein [Sphingomonas sp. KA1]; dbj|BAC56754.1| hypothetical protein [Sphingomonas sp. KA1]; dbj|BAF03…	NA	NA	NA	NA	NA	NA	NA	NA	NA	NA	NA	NA	NA	NA	NA	NA	NA	NA	NA	NA	NA	NA	NA	NA	NA	NA	NA	NA	NA	NA	NA	NA	NA	NA	NA	NA	NA	NA	NA	NA	NA	NA	NA
1	0	0	0	0	denovo007462	0	NA	NA	NA	NA	NA	NA	NA	NA	NA	NA	NA	NA	NA	NA	NA	NA	NA	NA	NA	NA	NA	NA	NA	NA	NA	NA	NA	NA	NA	NA	NA	NA	NA	NA	NA	NA	NA	NA	NA	NA	NA	NA	NA
1	0	0	0	0	denovo007521	0	NA	NA	NA	NA	NA	NA	NA	NA	NA	NA	NA	NA	NA	NA	NA	NA	NA	NA	NA	NA	NA	NA	NA	NA	NA	NA	NA	NA	NA	NA	NA	NA	NA	NA	NA	NA	NA	NA	NA	NA	NA	NA	NA
1	0	0	0	0	denovo007527	transposase IS116/IS110/IS902 [Rhodopseudomonas palustris BisB5]; gb|ABE41157.1| transposase IS116/IS110/IS902 [Rhodopseudomonas palustris BisB5]; ref|ZP_09294423.1| transposase IS116/IS110/IS902 [Mesorhizobium alhagi CCNWXJ12-2]; gb|EHK55637.1| transposase IS116/IS110/IS902 [Mesorhizobium alhagi CCNWXJ12-2]	NA	NA	NA	NA	NA	NA	NA	NA	NA	NA	NA	NA	NA	NA	NA	NA	NA	NA	NA	NA	NA	NA	NA	NA	NA	NA	NA	NA	NA	NA	NA	NA	NA	NA	NA	NA	NA	NA	NA	NA	NA	NA	NA
2	0	0	0	0	denovo007531	hypothetical protein MAXJ12_19523 [Mesorhizobium alhagi CCNWXJ12-2]; gb|EHK55589.1| hypothetical protein MAXJ12_19523 [Mesorhizobium alhagi CCNWXJ12-2]	NA	NA	NA	NA	NA	NA	NA	NA	NA	NA	NA	NA	NA	NA	NA	NA	NA	NA	NA	NA	NA	NA	NA	NA	NA	NA	NA	NA	NA	NA	NA	NA	NA	NA	NA	NA	scaffold0026	40707	40594	-	scaffold0031	948	1061
2	0	0	0	0	denovo007550	hypothetical protein Swit_4919 [Sphingomonas wittichii RW1]; gb|ABQ71539.1| hypothetical protein Swit_4919 [Sphingomonas wittichii RW1]; ref|ZP_13492502.1| transposase IS66, partial [Rhizobium sp. PDO1-076]; gb|EHS50598.1| transposase IS66, partial [Rhizobium sp. PDO1-076]; ref|YP_780012.1| hypothetical protein RPE_1079 [Rhodopseudomonas palustris BisA53]; ref|YP_780068.1| hypothetical protein RP…	NA	NA	NA	NA	NA	NA	NA	NA	NA	NA	NA	NA	NA	NA	NA	NA	NA	NA	NA	NA	NA	NA	NA	NA	NA	NA	NA	NA	NA	NA	NA	NA	NA	NA	NA	NA	NA	NA	NA	NA	NA	NA	NA
2	0	0	0	0	denovo007553	polar aminoacid uptake ABC transporter, ATP-binding protein [Rhizobium tropici CIAT 899]; gb|AGB73672.1| polar aminoacid uptake ABC transporter, ATP-binding protein [Rhizobium tropici CIAT 899]; ref|YP_006836249.1| General L-amino acid transport ATP-binding protein AapP [Burkholderia phenoliruptrix BR3459a]; gb|AFT90356.1| General L-amino acid transport ATP-binding protein AapP [Burkholderia phen…	NA	NA	NA	NA	NA	NA	NA	NA	NA	NA	NA	NA	NA	NA	NA	NA	NA	NA	NA	NA	NA	NA	NA	NA	NA	NA	NA	NA	NA	NA	NA	NA	NA	NA	NA	NA	NA	NA	NA	NA	NA	NA	NA
4	0	0	0	0	denovo007564	ISL3 family transposase [Stappia aggregata IAM 12614]; gb|EAV43538.1| ISL3 family transposase [Stappia aggregata IAM 12614]; ref|ZP_18316490.1| transposase family protein [Rhizobium leguminosarum bv. trifolii WSM2297]; gb|EJC84228.1| transposase family protein [Rhizobium leguminosarum bv. trifolii WSM2297]; ref|ZP_09650846.1| transposase family protein [Bradyrhizobium sp. WSM471]; gb|EHR05604.1| …	NA	NA	NA	NA	NA	NA	NA	NA	NA	NA	NA	NA	NA	NA	NA	NA	NA	NA	NA	NA	NA	NA	NA	NA	NA	NA	NA	NA	NA	NA	NA	NA	NA	NA	NA	NA	NA	NA	NA	NA	NA	NA	NA
3	0	0	0	0	denovo007587	0	NA	NA	NA	NA	NA	NA	NA	NA	NA	NA	NA	NA	NA	NA	NA	NA	NA	NA	NA	NA	NA	NA	NA	NA	NA	NA	NA	NA	NA	NA	NA	NA	NA	NA	NA	NA	NA	NA	NA	NA	NA	NA	NA
1	0	0	0	0	denovo007828	IS1111A/IS1328/IS1533 insertion sequence transposase [Rhizobium etli CFN 42]; gb|ABC89596.1| probable insertion sequence transposase protein, IS1111A/IS1328/IS1533 family [Rhizobium etli CFN 42]; ref|ZP_08387078.1| hypothetical protein SUS17_24 [Sphingomonas sp. S17]; gb|EGI57109.1| hypothetical protein SUS17_24 [Sphingomonas sp. S17]	NA	NA	NA	NA	NA	NA	NA	NA	NA	NA	NA	NA	NA	NA	NA	NA	NA	NA	NA	NA	NA	NA	NA	NA	NA	NA	NA	NA	NA	NA	NA	NA	NA	NA	NA	NA	NA	NA	NA	NA	NA	NA	NA
1	0	0	0	0	denovo008087	hypothetical protein HFRIS_05485 [Herbaspirillum frisingense GSF30]; gb|EKF67356.1| hypothetical protein HFRIS_05485 [Herbaspirillum frisingense GSF30]	NA	NA	NA	NA	NA	NA	NA	NA	NA	NA	NA	NA	NA	NA	NA	NA	NA	NA	NA	NA	NA	NA	NA	NA	NA	NA	NA	NA	NA	NA	NA	NA	NA	NA	NA	NA	NA	NA	NA	NA	NA	NA	NA
1	0	0	0	0	denovo008088	Helicase domain protein [Herbaspirillum frisingense GSF30]; gb|EKF67354.1| Helicase domain protein [Herbaspirillum frisingense GSF30]	NA	NA	NA	NA	NA	NA	NA	NA	NA	NA	NA	NA	NA	NA	NA	NA	NA	NA	NA	NA	NA	NA	NA	NA	NA	NA	NA	NA	NA	NA	NA	NA	NA	NA	NA	NA	NA	NA	NA	NA	NA	NA	NA
1	0	0	0	0	denovo008089	base excision DNA repair protein [Synechococcus sp. JA-3-3Ab]; gb|ABC99050.1| base excision DNA repair protein, HhH-GPD family [Synechococcus sp. JA-3-3Ab]	NA	NA	NA	NA	NA	NA	NA	NA	NA	NA	NA	NA	NA	NA	NA	NA	NA	NA	NA	NA	NA	NA	NA	NA	NA	NA	NA	NA	NA	NA	NA	NA	NA	NA	NA	NA	NA	NA	NA	NA	NA	NA	NA
1	0	0	0	0	denovo008090	Site-specific DNA-methyltransferase [Herbaspirillum frisingense GSF30]; gb|EKF67360.1| Site-specific DNA-methyltransferase [Herbaspirillum frisingense GSF30]	NA	NA	NA	NA	NA	NA	NA	NA	NA	NA	NA	NA	NA	NA	NA	NA	NA	NA	NA	NA	NA	NA	NA	NA	NA	NA	NA	NA	NA	NA	NA	NA	NA	NA	NA	NA	NA	NA	NA	NA	NA	NA	NA
1	0	0	0	0	denovo008092	ABC transporter [Chelativorans sp. BNC1]; gb|ABG64047.1| ABC transporter related protein [Chelativorans sp. BNC1]; ref|YP_004144917.1| ABC transporter [Mesorhizobium ciceri biovar biserrulae WSM1271]; ref|YP_007307500.1| ABC-type multidrug transport system, ATPase and permease component [Mesorhizobium australicum WSM2073]; gb|ADV14867.1| ABC transporter related protein [Mesorhizobium ciceri biova…	NA	NA	NA	NA	NA	NA	NA	NA	NA	NA	NA	NA	NA	NA	NA	NA	NA	NA	NA	NA	NA	NA	NA	NA	NA	NA	NA	NA	NA	NA	NA	NA	NA	NA	NA	NA	NA	NA	NA	NA	NA	NA	NA
2	0	0	0	0	denovo008095	transposase for insertion sequence element, partial [Ralstonia sp. 5_7_47FAA]; gb|EFP63703.1| transposase for insertion sequence element [Ralstonia sp. 5_7_47FAA]	NA	NA	NA	NA	NA	NA	NA	NA	NA	NA	NA	NA	NA	NA	NA	NA	NA	NA	NA	NA	NA	NA	NA	NA	NA	NA	NA	NA	NA	NA	NA	NA	NA	NA	NA	NA	scaffold0032	5932	5651	-	scaffold0036	5914	5633
1	0	0	0	0	denovo008119	hypothetical protein ROS217_19737 [Roseovarius sp. 217]; gb|EAQ26792.1| hypothetical protein ROS217_19737 [Roseovarius sp. 217]	NA	NA	NA	NA	NA	NA	NA	NA	NA	NA	NA	NA	NA	NA	NA	NA	NA	NA	NA	NA	NA	NA	NA	NA	NA	NA	NA	NA	NA	NA	NA	NA	NA	NA	NA	NA	NA	NA	NA	NA	NA	NA	NA
1	0	0	0	0	denovo008126	hypothetical protein DaAHT2_2594 [Desulfurivibrio alkaliphilus AHT2]; gb|ADH87257.1| hypothetical protein DaAHT2_2594 [Desulfurivibrio alkaliphilus AHT2]; ref|ZP_08701845.1| hypothetical protein CJLT1_08463 [Citromicrobium sp. JLT1363]	NA	NA	NA	NA	NA	NA	NA	NA	NA	NA	NA	NA	NA	NA	NA	NA	NA	NA	NA	NA	NA	NA	NA	NA	NA	NA	NA	NA	NA	NA	NA	NA	NA	NA	NA	NA	NA	NA	NA	NA	NA	NA	NA
1	0	0	0	0	denovo008134	hypothetical protein Slin_0056 [Spirosoma linguale DSM 74]; gb|ADB36129.1| hypothetical protein Slin_0056 [Spirosoma linguale DSM 74]	NA	NA	NA	NA	NA	NA	NA	NA	NA	NA	NA	NA	NA	NA	NA	NA	NA	NA	NA	NA	NA	NA	NA	NA	NA	NA	NA	NA	NA	NA	NA	NA	NA	NA	NA	NA	NA	NA	NA	NA	NA	NA	NA
1	0	0	0	0	denovo008135	hypothetical protein Dehly_0806 [Dehalogenimonas lykanthroporepellens BL-DC-9]; gb|ADJ26108.1| protein of unknown function DUF262 [Dehalogenimonas lykanthroporepellens BL-DC-9]	NA	NA	NA	NA	NA	NA	NA	NA	NA	NA	NA	NA	NA	NA	NA	NA	NA	NA	NA	NA	NA	NA	NA	NA	NA	NA	NA	NA	NA	NA	NA	NA	NA	NA	NA	NA	NA	NA	NA	NA	NA	NA	NA
1	0	0	0	0	denovo008142	amino-acid ABC transporter protein [Burkholderia phenoliruptrix BR3459a]; gb|AFT90357.1| putative amino-acid ABC transporter protein [Burkholderia phenoliruptrix BR3459a]	NA	NA	NA	NA	NA	NA	NA	NA	NA	NA	NA	NA	NA	NA	NA	NA	NA	NA	NA	NA	NA	NA	NA	NA	NA	NA	NA	NA	NA	NA	NA	NA	NA	NA	NA	NA	NA	NA	NA	NA	NA	NA	NA
1	0	0	0	0	denovo008151	helicase [Rhizobium sp. CCGE 510]; gb|EJT01444.1| helicase [Rhizobium sp. CCGE 510]	NA	NA	NA	NA	NA	NA	NA	NA	NA	NA	NA	NA	NA	NA	NA	NA	NA	NA	NA	NA	NA	NA	NA	NA	NA	NA	NA	NA	NA	NA	NA	NA	NA	NA	NA	NA	NA	NA	NA	NA	NA	NA	NA
3	0	0	0	0	denovo008186	KAP P-loop domain-containing protein [Methylobacterium radiotolerans JCM 2831]; gb|ACB28064.1| KAP P-loop domain protein [Methylobacterium radiotolerans JCM 2831]	NA	NA	NA	NA	NA	NA	NA	NA	NA	NA	NA	NA	NA	NA	NA	NA	NA	NA	NA	NA	NA	NA	NA	NA	NA	NA	NA	NA	NA	NA	NA	NA	NA	NA	NA	NA	scaffold0002	538004	539782	+	scaffold0002	68350	66572
3	0	0	0	0	denovo008188	hypothetical protein Mrad2831_6141 [Methylobacterium radiotolerans JCM 2831]; gb|ACB28066.1| conserved hypothetical protein [Methylobacterium radiotolerans JCM 2831]; ref|ZP_10125935.1| hypothetical protein HMPREF1052_1844 [Pasteurella bettyae CCUG 2042]; gb|EIJ71083.1| hypothetical protein HMPREF1052_1844 [Pasteurella bettyae CCUG 2042]	NA	NA	NA	NA	NA	NA	NA	NA	NA	NA	NA	NA	NA	NA	NA	NA	NA	NA	NA	NA	NA	NA	NA	NA	NA	NA	NA	NA	NA	NA	NA	NA	NA	NA	NA	NA	scaffold0002	539795	541854	+	scaffold0002	66559	64500
3	0	0	0	0	denovo008189	TatD-related deoxyribonuclease [Methylobacterium radiotolerans JCM 2831]; gb|ACB28067.1| TatD-related deoxyribonuclease [Methylobacterium radiotolerans JCM 2831]	NA	NA	NA	NA	NA	NA	NA	NA	NA	NA	NA	NA	NA	NA	NA	NA	NA	NA	NA	NA	NA	NA	NA	NA	NA	NA	NA	NA	NA	NA	NA	NA	NA	NA	NA	NA	scaffold0002	541860	542591	+	scaffold0002	64494	63763
3	0	0	0	0	denovo008208	hypothetical protein [Mesorhizobium ciceri biovar biserrulae WSM1271]; ref|YP_004614650.1| hypothetical protein Mesop_6158 [Mesorhizobium opportunistum WSM2075]; ref|YP_007307304.1| hypothetical protein Mesau_05627 [Mesorhizobium australicum WSM2073]; gb|ADV14670.1| hypothetical protein Mesci_5576 [Mesorhizobium ciceri biovar biserrulae WSM1271]; gb|AEH90556.1| conserved hypothetical protein [Mes…	NA	NA	NA	NA	NA	NA	NA	NA	NA	NA	NA	NA	NA	NA	NA	NA	NA	NA	NA	NA	NA	NA	NA	NA	NA	NA	NA	NA	NA	NA	NA	NA	NA	NA	NA	NA	NA	NA	NA	NA	NA	NA	NA
3	0	0	0	0	denovo008222	hypothetical protein BN406_03825 [Sinorhizobium meliloti Rm41]; emb|CCM70107.1| hypothetical protein BN406_03825 [Sinorhizobium meliloti Rm41]	NA	NA	NA	NA	NA	NA	NA	NA	NA	NA	NA	NA	NA	NA	NA	NA	NA	NA	NA	NA	NA	NA	NA	NA	NA	NA	NA	NA	NA	NA	NA	NA	NA	NA	NA	NA	NA	NA	NA	NA	NA	NA	NA
2	0	0	0	0	denovo008238	transposase [Rhizobium mesoamericanum STM3625]; emb|CCM79548.1| transposase [Rhizobium mesoamericanum STM3625]; ref|NP_443789.1| transposase [Sinorhizobium fredii NGR234]; ref|NP_443939.1| transposase [Sinorhizobium fredii NGR234]; ref|NP_444069.1| transposase [Sinorhizobium fredii NGR234]; ref|YP_002822318.1| transposase number 1 for insertion sequence NGRIS-3d [Sinorhizobium fredii NGR234]; ref…	NA	NA	NA	NA	NA	NA	NA	NA	NA	NA	NA	NA	NA	NA	NA	NA	NA	NA	NA	NA	NA	NA	NA	NA	NA	NA	NA	NA	NA	NA	NA	NA	NA	NA	NA	NA	scaffold0027	12788	11233	-	NA	NA	NA
1	0	0	0	0	denovo008245	putative IS3 family transposase, IS51 group, OrfA [Rhizobium tropici CIAT 899]; gb|AGB73677.1| putative IS3 family transposase, IS51 group, OrfA [Rhizobium tropici CIAT 899]; ref|YP_318186.1| transposase IS3/IS911 [Nitrobacter winogradskyi Nb-255]; ref|YP_318726.1| transposase IS3/IS911 [Nitrobacter winogradskyi Nb-255]; gb|ABA04834.1| transposase IS3/IS911 [Nitrobacter winogradskyi Nb-255]; gb|A…	NA	NA	NA	NA	NA	NA	NA	NA	NA	NA	NA	NA	NA	NA	NA	NA	NA	NA	NA	NA	NA	NA	NA	NA	NA	NA	NA	NA	NA	NA	NA	NA	NA	NA	NA	NA	NA	NA	NA	NA	NA	NA	NA
1	0	0	0	0	denovo008350	Short-chain dehydrogenase/reductase SDR [Rhodobacter sphaeroides 2.4.1]; gb|ABA81459.1| Short-chain dehydrogenase/reductase SDR [Rhodobacter sphaeroides 2.4.1]; ref|ZP_08861033.1| short-chain dehydrogenase/reductase SDR [Ruegeria sp. TW15]	NA	NA	NA	NA	NA	NA	NA	NA	NA	NA	NA	NA	NA	NA	NA	NA	NA	NA	NA	NA	NA	NA	NA	NA	NA	NA	NA	NA	NA	NA	NA	NA	NA	NA	NA	NA	NA	NA	NA	NA	NA	NA	NA
2	0	0	0	0	denovo008358	Ribose import ATP-binding protein RbsA 1 [Sinorhizobium meliloti Rm41]; emb|CCM70319.1| Ribose import ATP-binding protein RbsA 1 [Sinorhizobium meliloti Rm41]; ref|ZP_12975620.1| ABC transporter [Sinorhizobium meliloti CCNWSX0020]; gb|EHK76539.1| ABC transporter [Sinorhizobium meliloti CCNWSX0020]	NA	NA	NA	NA	NA	NA	NA	NA	NA	NA	NA	NA	NA	NA	NA	NA	NA	NA	NA	NA	NA	NA	NA	NA	NA	NA	NA	NA	NA	NA	NA	NA	NA	NA	NA	NA	NA	NA	NA	NA	NA	NA	NA
1	0	0	0	0	denovo008381	ABC transporter ATP-binding protein [Mesorhizobium loti MAFF303099]; dbj|BAB51625.1| ABC transporter, ATP-binding protein [Mesorhizobium loti MAFF303099]; ref|NP_085758.1| peptide ABC transporter ATP-binding protein [Mesorhizobium loti MAFF303099]; dbj|BAB54599.1| peptide ABC transporter, ATP-binding protein [Mesorhizobium loti MAFF303099]	NA	NA	NA	NA	NA	NA	NA	NA	NA	NA	NA	NA	NA	NA	NA	NA	NA	NA	NA	NA	NA	NA	NA	NA	NA	NA	NA	NA	NA	NA	NA	NA	NA	NA	NA	NA	NA	NA	NA	NA	NA	NA	NA
1	0	0	0	0	denovo008385	0	NA	NA	NA	NA	NA	NA	NA	NA	NA	NA	NA	NA	NA	NA	NA	NA	NA	NA	NA	NA	NA	NA	NA	NA	NA	NA	NA	NA	NA	NA	NA	NA	NA	NA	NA	NA	NA	NA	NA	NA	NA	NA	NA
2	0	0	0	0	denovo008400	putative transposase protein [Sinorhizobium meliloti SM11]; gb|ABN47034.1| putative transposase protein [Sinorhizobium meliloti SM11]; ref|YP_191731.1| transposase [Gluconobacter oxydans 621H]; gb|AAW61075.1| Transposase [Gluconobacter oxydans 621H]	NA	NA	NA	NA	NA	NA	NA	NA	NA	NA	NA	NA	NA	NA	NA	NA	NA	NA	NA	NA	NA	NA	NA	NA	NA	NA	NA	NA	NA	NA	NA	NA	NA	NA	NA	NA	NA	NA	NA	NA	NA	NA	NA
1	0	0	0	0	denovo008433	hypothetical protein HMPREF9696_02413 [Afipia clevelandensis ATCC 49720]; gb|EKS35141.1| hypothetical protein HMPREF9696_02413 [Afipia clevelandensis ATCC 49720]	NA	NA	NA	NA	NA	NA	NA	NA	NA	NA	NA	NA	NA	NA	NA	NA	NA	NA	NA	NA	NA	NA	NA	NA	NA	NA	NA	NA	NA	NA	NA	NA	NA	NA	NA	NA	NA	NA	NA	NA	NA	NA	NA
1	0	0	0	0	denovo008434	hypothetical protein CbatJ_07077 [Citromicrobium bathyomarinum JL354]	NA	NA	NA	NA	NA	NA	NA	NA	NA	NA	NA	NA	NA	NA	NA	NA	NA	NA	NA	NA	NA	NA	NA	NA	NA	NA	NA	NA	NA	NA	NA	NA	NA	NA	NA	NA	NA	NA	NA	NA	NA	NA	NA
1	0	0	0	0	denovo008435	hypothetical protein BBta_3112 [Bradyrhizobium sp. BTAi1]; gb|ABQ35230.1| hypothetical protein BBta_3112 [Bradyrhizobium sp. BTAi1]	NA	NA	NA	NA	NA	NA	NA	NA	NA	NA	NA	NA	NA	NA	NA	NA	NA	NA	NA	NA	NA	NA	NA	NA	NA	NA	NA	NA	NA	NA	NA	NA	NA	NA	NA	NA	NA	NA	NA	NA	NA	NA	NA
1	0	0	0	0	denovo008436	hypothetical protein BBta_3110 [Bradyrhizobium sp. BTAi1]; gb|ABQ35228.1| hypothetical protein BBta_3110 [Bradyrhizobium sp. BTAi1]	NA	NA	NA	NA	NA	NA	NA	NA	NA	NA	NA	NA	NA	NA	NA	NA	NA	NA	NA	NA	NA	NA	NA	NA	NA	NA	NA	NA	NA	NA	NA	NA	NA	NA	NA	NA	NA	NA	NA	NA	NA	NA	NA
4	0	0	0	0	denovo008438	DNA polymerase LigD ligase region [Sinorhizobium fredii USDA 257]; gb|AFL52717.1| DNA polymerase LigD ligase region [Sinorhizobium fredii USDA 257]; ref|ZP_03515639.1| ATP-dependent DNA ligase [Rhizobium etli IE4771]	NA	NA	NA	NA	NA	NA	NA	NA	NA	NA	NA	NA	NA	NA	NA	NA	NA	NA	NA	NA	NA	NA	NA	NA	NA	NA	NA	NA	NA	NA	NA	NA	NA	NA	NA	NA	NA	NA	NA	NA	NA	NA	NA
1	0	0	0	0	denovo008495	0	NA	NA	NA	NA	NA	NA	NA	NA	NA	NA	NA	NA	NA	NA	NA	NA	NA	NA	NA	NA	NA	NA	NA	NA	NA	NA	NA	NA	NA	NA	NA	NA	NA	NA	NA	NA	NA	NA	NA	NA	NA	NA	NA
1	0	0	0	0	denovo008498	putative transposase, partial [Mesorhizobium alhagi CCNWXJ12-2]; gb|EHK53948.1| putative transposase, partial [Mesorhizobium alhagi CCNWXJ12-2]	NA	NA	NA	NA	NA	NA	NA	NA	NA	NA	NA	NA	NA	NA	NA	NA	NA	NA	NA	NA	NA	NA	NA	NA	NA	NA	NA	NA	NA	NA	NA	NA	NA	NA	NA	NA	scaffold0026	43713	43251	-	NA	NA	NA
2	0	0	0	0	denovo008499	transposase [Azorhizobium caulinodans ORS 571]; dbj|BAF89822.1| transposase [Azorhizobium caulinodans ORS 571]; ref|YP_571596.1| transposase (IS12528) [Nitrobacter hamburgensis X14]; gb|ABE64764.1| transposase (IS12528) [Nitrobacter hamburgensis X14]	NA	NA	NA	NA	NA	NA	NA	NA	NA	NA	NA	NA	NA	NA	NA	NA	NA	NA	NA	NA	NA	NA	NA	NA	NA	NA	NA	NA	NA	NA	NA	NA	NA	NA	NA	NA	scaffold0026	45536	45141	-	scaffold0045	124	519
4	0	0	0	0	denovo008582	transposase IS116/IS110/IS902 family protein [Mesorhizobium ciceri biovar biserrulae WSM1271]; ref|YP_004614748.1| transposase IS116/IS110/IS902 family protein [Mesorhizobium opportunistum WSM2075]; ref|YP_007307402.1| transposase [Mesorhizobium australicum WSM2073]; gb|ADV14767.1| transposase IS116/IS110/IS902 family protein [Mesorhizobium ciceri biovar biserrulae WSM1271]; gb|AEH90654.1| transp…	NA	NA	NA	NA	NA	NA	NA	NA	NA	NA	NA	NA	NA	NA	NA	NA	NA	NA	NA	NA	NA	NA	NA	NA	NA	NA	NA	NA	NA	NA	NA	NA	NA	NA	NA	NA	NA	NA	NA	NA	NA	NA	NA
2	0	0	0	0	denovo008621	hypothetical protein Mesau_03222 [Mesorhizobium australicum WSM2073]; gb|AGB45593.1| hypothetical protein Mesau_03222 [Mesorhizobium australicum WSM2073]	NA	NA	NA	NA	NA	NA	NA	NA	NA	NA	NA	NA	NA	NA	NA	NA	NA	NA	NA	NA	NA	NA	NA	NA	NA	NA	NA	NA	NA	NA	NA	NA	NA	NA	NA	NA	NA	NA	NA	NA	NA	NA	NA
2	0	0	0	0	denovo008622	0	NA	NA	NA	NA	NA	NA	NA	NA	NA	NA	NA	NA	NA	NA	NA	NA	NA	NA	NA	NA	NA	NA	NA	NA	NA	NA	NA	NA	NA	NA	NA	NA	NA	NA	NA	NA	NA	NA	NA	NA	NA	NA	NA
3	0	0	0	0	denovo008802	Integrase catalytic region [Methylocystis sp. ATCC 49242]; gb|EFX97796.1| Integrase catalytic region [Methylocystis sp. ATCC 49242]; ref|YP_003544858.1| putative transposase [Sphingobium japonicum UT26S]; dbj|BAI96246.1| putative transposase [Sphingobium japonicum UT26S]	NA	NA	NA	NA	NA	NA	NA	NA	NA	NA	NA	NA	NA	NA	NA	NA	NA	NA	NA	NA	NA	NA	NA	NA	NA	NA	NA	NA	NA	NA	NA	NA	NA	NA	NA	NA	NA	NA	NA	NA	NA	NA	NA
3	0	0	0	0	denovo008889	conserved hypothetical protein [Sinorhizobium fredii HH103]; emb|CCE98531.1| conserved hypothetical protein [Sinorhizobium fredii HH103]; ref|ZP_09087384.1| transposase [Mesorhizobium amorphae CCNWGS0123]; gb|EHH11999.1| transposase [Mesorhizobium amorphae CCNWGS0123]; ref|YP_007194654.1| Transposase-like protein [Sinorhizobium meliloti GR4]; gb|AGA11055.1| Transposase-like protein [Sinorhizobium…	NA	NA	NA	NA	NA	NA	NA	NA	NA	NA	NA	NA	NA	NA	NA	NA	NA	NA	NA	NA	NA	NA	NA	NA	NA	NA	NA	NA	NA	NA	NA	NA	NA	NA	NA	NA	NA	NA	NA	NA	NA	NA	NA
1	0	0	0	0	denovo008890	putative integrase/recombinase protein [Rhizobium leguminosarum bv. trifolii TA1]	NA	NA	NA	NA	NA	NA	NA	NA	NA	NA	NA	NA	NA	NA	NA	NA	NA	NA	NA	NA	NA	NA	NA	NA	NA	NA	NA	NA	NA	NA	NA	NA	NA	NA	NA	NA	NA	NA	NA	NA	NA	NA	NA
1	0	0	0	0	denovo008916	hypothetical protein Bra1253DRAFT_05879 [Bradyrhizobium sp. WSM1253]; gb|EIG61101.1| hypothetical protein Bra1253DRAFT_05879 [Bradyrhizobium sp. WSM1253]; emb|CAD31613.1| HYPOTHETICAL PROTEIN [Mesorhizobium loti R7A]	NA	NA	NA	NA	NA	NA	NA	NA	NA	NA	NA	NA	NA	NA	NA	NA	NA	NA	NA	NA	NA	NA	NA	NA	NA	NA	NA	NA	NA	NA	NA	NA	NA	NA	NA	NA	NA	NA	NA	NA	NA	NA	NA
2	0	0	0	0	denovo008917	transposase IS116/IS110/IS902 family protein [Mesorhizobium amorphae CCNWGS0123]; gb|EHH05820.1| transposase IS116/IS110/IS902 family protein [Mesorhizobium amorphae CCNWGS0123]	NA	NA	NA	NA	NA	NA	NA	NA	NA	NA	NA	NA	NA	NA	NA	NA	NA	NA	NA	NA	NA	NA	NA	NA	NA	NA	NA	NA	NA	NA	NA	NA	NA	NA	NA	NA	NA	NA	NA	NA	NA	NA	NA
1	0	0	0	0	denovo009084	integrase family protein [Mesorhizobium alhagi CCNWXJ12-2]; gb|EHK52536.1| integrase family protein [Mesorhizobium alhagi CCNWXJ12-2]; ref|ZP_09090937.1| integrase family protein [Mesorhizobium amorphae CCNWGS0123]; gb|EHH06248.1| integrase family protein [Mesorhizobium amorphae CCNWGS0123]	NA	NA	NA	NA	NA	NA	NA	NA	NA	NA	NA	NA	NA	NA	NA	NA	NA	NA	NA	NA	NA	NA	NA	NA	NA	NA	NA	NA	NA	NA	NA	NA	NA	NA	NA	NA	NA	NA	NA	NA	NA	NA	NA
1	0	0	0	0	denovo009085	hypothetical protein MAXJ12_34829 [Mesorhizobium alhagi CCNWXJ12-2]; gb|EHK52543.1| hypothetical protein MAXJ12_34829 [Mesorhizobium alhagi CCNWXJ12-2]	NA	NA	NA	NA	NA	NA	NA	NA	NA	NA	NA	NA	NA	NA	NA	NA	NA	NA	NA	NA	NA	NA	NA	NA	NA	NA	NA	NA	NA	NA	NA	NA	NA	NA	NA	NA	NA	NA	NA	NA	NA	NA	NA
1	0	0	0	0	denovo009086	0	NA	NA	NA	NA	NA	NA	NA	NA	NA	NA	NA	NA	NA	NA	NA	NA	NA	NA	NA	NA	NA	NA	NA	NA	NA	NA	NA	NA	NA	NA	NA	NA	NA	NA	NA	NA	NA	NA	NA	NA	NA	NA	NA
2	0	0	0	0	denovo009389	histidinol dehydrogenase [Rhizobium sp. CCGE 510]; gb|EJT06893.1| histidinol dehydrogenase [Rhizobium sp. CCGE 510]; ref|ZP_18341828.1| histidinol dehydrogenase [Rhizobium leguminosarum bv. trifolii WSM597]; gb|EJB07161.1| histidinol dehydrogenase [Rhizobium leguminosarum bv. trifolii WSM597]	NA	NA	NA	NA	NA	NA	NA	NA	NA	NA	NA	NA	NA	NA	NA	NA	NA	NA	NA	NA	NA	NA	NA	NA	NA	NA	NA	NA	NA	NA	NA	NA	NA	NA	NA	NA	NA	NA	NA	NA	NA	NA	NA
2	0	0	0	0	denovo009402	hypothetical protein MEA186_33704 [Mesorhizobium amorphae CCNWGS0123]; gb|EHH03111.1| hypothetical protein MEA186_33704 [Mesorhizobium amorphae CCNWGS0123]	NA	NA	NA	NA	NA	NA	NA	NA	NA	NA	NA	NA	NA	NA	NA	NA	NA	NA	NA	NA	NA	NA	NA	NA	NA	NA	NA	NA	NA	NA	NA	NA	NA	NA	NA	NA	NA	NA	NA	NA	NA	NA	NA
1	0	0	0	0	denovo009450	nickel-transporting ATPase [Sinorhizobium meliloti AK83]; gb|AEG58058.1| Nickel-transporting ATPase., Sulfate-transporting ATPase [Sinorhizobium meliloti AK83]; ref|ZP_07376347.1| glutathione import ATP-binding protein GsiA [Ahrensia sp. R2A130]; gb|EFL88241.1| glutathione import ATP-binding protein GsiA [Ahrensia sp. R2A130]	NA	NA	NA	NA	NA	NA	NA	NA	NA	NA	NA	NA	NA	NA	NA	NA	NA	NA	NA	NA	NA	NA	NA	NA	NA	NA	NA	NA	NA	NA	NA	NA	NA	NA	NA	NA	NA	NA	NA	NA	NA	NA	NA
1	0	0	0	0	denovo009453	ABC peptide transporter, periplasmic binding protein [Rhodobacter sp. AKP1]; gb|EKX57328.1| ABC peptide transporter, periplasmic binding protein [Rhodobacter sp. AKP1]; ref|YP_355028.1| peptide ABC transporter substrate-binding protein [Rhodobacter sphaeroides 2.4.1]; ref|YP_002520625.1| Extracellular solute-binding protein, family 5 precursor [Rhodobacter sphaeroides KD131]; gb|ABA81127.1| ABC p…	NA	NA	NA	NA	NA	NA	NA	NA	NA	NA	NA	NA	NA	NA	NA	NA	NA	NA	NA	NA	NA	NA	NA	NA	NA	NA	NA	NA	NA	NA	NA	NA	NA	NA	NA	NA	NA	NA	NA	NA	NA	NA	NA
1	0	0	0	0	denovo009457	ABC-type bacteriocin transporter [Microvirga sp. WSM3557]; gb|EIM30685.1| ABC-type bacteriocin transporter [Microvirga sp. WSM3557]; ref|ZP_09090852.1| putative bacteriocin/lantibiotic ABC transporter, ATP-binding protein [Mesorhizobium amorphae CCNWGS0123]; gb|EHH06283.1| putative bacteriocin/lantibiotic ABC transporter, ATP-binding protein [Mesorhizobium amorphae CCNWGS0123]	NA	NA	NA	NA	NA	NA	NA	NA	NA	NA	NA	NA	NA	NA	NA	NA	NA	NA	NA	NA	NA	NA	NA	NA	NA	NA	NA	NA	NA	NA	NA	NA	NA	NA	NA	NA	NA	NA	NA	NA	NA	NA	NA
3	0	0	0	0	denovo009459	HYPOTHETICAL CONSERVED PROTEIN [Mesorhizobium loti R7A]; ref|YP_004144904.1| iron-sulfur cluster assembly accessory protein [Mesorhizobium ciceri biovar biserrulae WSM1271]; ref|YP_007307487.1| Iron-sulfur cluster assembly accessory protein [Mesorhizobium australicum WSM2073]; gb|ADV14854.1| iron-sulfur cluster assembly accessory protein [Mesorhizobium ciceri biovar biserrulae WSM1271]; gb|AGB481…	NA	NA	NA	NA	NA	NA	NA	NA	NA	NA	NA	NA	NA	NA	NA	NA	NA	NA	NA	NA	NA	NA	NA	NA	NA	NA	NA	NA	NA	NA	NA	NA	NA	NA	NA	NA	scaffold0020	51653	51360	-	scaffold0020	15075	15368
2	0	0	0	0	denovo009499	0	NA	NA	NA	NA	NA	NA	NA	NA	NA	NA	NA	NA	NA	NA	NA	NA	NA	NA	NA	NA	NA	NA	NA	NA	NA	NA	NA	NA	NA	NA	NA	NA	NA	NA	NA	NA	NA	NA	NA	NA	NA	NA	NA
1	0	0	0	0	denovo009515	proline racemase [Bradyrhizobium sp. WSM1253]; gb|EIG61358.1| proline racemase [Bradyrhizobium sp. WSM1253]	NA	NA	NA	NA	NA	NA	NA	NA	NA	NA	NA	NA	NA	NA	NA	NA	NA	NA	NA	NA	NA	NA	NA	NA	NA	NA	NA	NA	NA	NA	NA	NA	NA	NA	NA	NA	NA	NA	NA	NA	NA	NA	NA
1	0	0	0	0	denovo009516	ABC transporter-like protein [Methylobacterium nodulans ORS 2060]; gb|ACL58862.1| ABC transporter related [Methylobacterium nodulans ORS 2060]	NA	NA	NA	NA	NA	NA	NA	NA	NA	NA	NA	NA	NA	NA	NA	NA	NA	NA	NA	NA	NA	NA	NA	NA	NA	NA	NA	NA	NA	NA	NA	NA	NA	NA	NA	NA	NA	NA	NA	NA	NA	NA	NA
1	0	0	0	0	denovo009518	NAD-dependent aldehyde dehydrogenase [Bradyrhizobium sp. WSM1253]; gb|EIG61362.1| NAD-dependent aldehyde dehydrogenase [Bradyrhizobium sp. WSM1253]	NA	NA	NA	NA	NA	NA	NA	NA	NA	NA	NA	NA	NA	NA	NA	NA	NA	NA	NA	NA	NA	NA	NA	NA	NA	NA	NA	NA	NA	NA	NA	NA	NA	NA	NA	NA	NA	NA	NA	NA	NA	NA	NA
1	0	0	0	0	denovo009519	NAD-dependent aldehyde dehydrogenase [Bradyrhizobium sp. WSM1253]; gb|EIG61362.1| NAD-dependent aldehyde dehydrogenase [Bradyrhizobium sp. WSM1253]	NA	NA	NA	NA	NA	NA	NA	NA	NA	NA	NA	NA	NA	NA	NA	NA	NA	NA	NA	NA	NA	NA	NA	NA	NA	NA	NA	NA	NA	NA	NA	NA	NA	NA	NA	NA	NA	NA	NA	NA	NA	NA	NA
1	0	0	0	0	denovo009520	transcriptional regulator with HTH domain and aminotransferase domain [Bradyrhizobium sp. WSM1253]; gb|EIG61363.1| transcriptional regulator with HTH domain and aminotransferase domain [Bradyrhizobium sp. WSM1253]	NA	NA	NA	NA	NA	NA	NA	NA	NA	NA	NA	NA	NA	NA	NA	NA	NA	NA	NA	NA	NA	NA	NA	NA	NA	NA	NA	NA	NA	NA	NA	NA	NA	NA	NA	NA	NA	NA	NA	NA	NA	NA	NA
1	0	0	0	0	denovo009525	Protein of unknown function (DUF3606) [Rhizobium leguminosarum bv. trifolii WSM2297]; ref|ZP_18317402.1| Protein of unknown function (DUF3606) [Rhizobium leguminosarum bv. trifolii WSM2297]; gb|EJC83267.1| Protein of unknown function (DUF3606) [Rhizobium leguminosarum bv. trifolii WSM2297]; gb|EJC85140.1| Protein of unknown function (DUF3606) [Rhizobium leguminosarum bv. trifolii WSM2297]; ref|ZP…	NA	NA	NA	NA	NA	NA	NA	NA	NA	NA	NA	NA	NA	NA	NA	NA	NA	NA	NA	NA	NA	NA	NA	NA	NA	NA	NA	NA	NA	NA	NA	NA	NA	NA	NA	NA	NA	NA	NA	NA	NA	NA	NA
2	0	0	0	0	denovo009589	hypothetical protein HMPREF9695_02493 [Afipia broomeae ATCC 49717]; gb|EKS36075.1| hypothetical protein HMPREF9695_02493 [Afipia broomeae ATCC 49717]	NA	NA	NA	NA	NA	NA	NA	NA	NA	NA	NA	NA	NA	NA	NA	NA	NA	NA	NA	NA	NA	NA	NA	NA	NA	NA	NA	NA	NA	NA	NA	NA	NA	NA	NA	NA	NA	NA	NA	NA	NA	NA	NA
2	0	0	0	0	denovo009590	UBA/THIF-type NAD/FAD binding fold protein [Leptospirillum ferriphilum ML-04]; gb|AFS53888.1| UBA/THIF-type NAD/FAD binding fold protein [Leptospirillum ferriphilum ML-04]	NA	NA	NA	NA	NA	NA	NA	NA	NA	NA	NA	NA	NA	NA	NA	NA	NA	NA	NA	NA	NA	NA	NA	NA	NA	NA	NA	NA	NA	NA	NA	NA	NA	NA	NA	NA	NA	NA	NA	NA	NA	NA	NA
2	0	0	0	0	denovo009591	hypothetical protein VP1086 [Vibrio parahaemolyticus RIMD 2210633]; dbj|BAC59349.1| hypothetical protein [Vibrio parahaemolyticus RIMD 2210633]; ref|YP_001195392.1| hypothetical protein Fjoh_3055 [Flavobacterium johnsoniae UW101]; ref|ZP_10480642.1| hypothetical protein FF52_05890 [Flavobacterium sp. F52]; gb|ABQ06073.1| hypothetical protein Fjoh_3055 [Flavobacterium johnsoniae UW101]; gb|EJG0218…	NA	NA	NA	NA	NA	NA	NA	NA	NA	NA	NA	NA	NA	NA	NA	NA	NA	NA	NA	NA	NA	NA	NA	NA	NA	NA	NA	NA	NA	NA	NA	NA	NA	NA	NA	NA	NA	NA	NA	NA	NA	NA	NA
1	0	0	0	0	denovo009693	putative phosphohydrolase [Burkholderiales bacterium JOSHI_001]; gb|EHR71202.1| putative phosphohydrolase [Burkholderiales bacterium JOSHI_001]; ref|ZP_04760843.1| metallophosphoesterase [Acidovorax delafieldii 2AN]; gb|EER62390.1| metallophosphoesterase [Acidovorax delafieldii 2AN]	NA	NA	NA	NA	NA	NA	NA	NA	NA	NA	NA	NA	NA	NA	NA	NA	NA	NA	NA	NA	NA	NA	NA	NA	NA	NA	NA	NA	NA	NA	NA	NA	NA	NA	NA	NA	NA	NA	NA	NA	NA	NA	NA
1	0	0	0	0	denovo009695	hypothetical protein RALTA_B0264 [Cupriavidus taiwanensis LMG 19424]; emb|CAP63462.1| hypothetical protein RALTA_B0264 [Cupriavidus taiwanensis LMG 19424]	NA	NA	NA	NA	NA	NA	NA	NA	NA	NA	NA	NA	NA	NA	NA	NA	NA	NA	NA	NA	NA	NA	NA	NA	NA	NA	NA	NA	NA	NA	NA	NA	NA	NA	NA	NA	NA	NA	NA	NA	NA	NA	NA
1	0	0	0	0	denovo009696	hypothetical protein BCh11DRAFT_07469 [Burkholderia sp. Ch1-1]; gb|EIF31916.1| hypothetical protein BCh11DRAFT_07469 [Burkholderia sp. Ch1-1]	NA	NA	NA	NA	NA	NA	NA	NA	NA	NA	NA	NA	NA	NA	NA	NA	NA	NA	NA	NA	NA	NA	NA	NA	NA	NA	NA	NA	NA	NA	NA	NA	NA	NA	NA	NA	NA	NA	NA	NA	NA	NA	NA
1	0	0	0	0	denovo009697	conserved hypothetical protein [Oscillatoria sp. PCC 6506]; emb|CBN55264.1| conserved hypothetical protein [Oscillatoria sp. PCC 6506]	NA	NA	NA	NA	NA	NA	NA	NA	NA	NA	NA	NA	NA	NA	NA	NA	NA	NA	NA	NA	NA	NA	NA	NA	NA	NA	NA	NA	NA	NA	NA	NA	NA	NA	NA	NA	NA	NA	NA	NA	NA	NA	NA
1	0	0	0	0	denovo009698	Chain A, Solution Nmr Structure Of The Uncharacterized Protein From Rhodospirillum Rubrum Gene Locus Rru_a0810. Northeast Structural Genomics Target Rrr43; ref|YP_425901.1| hypothetical protein Rru_A0810 [Rhodospirillum rubrum ATCC 11170]; ref|YP_006047102.1| hypothetical protein F11_04175 [Rhodospirillum rubrum F11]; gb|ABC21614.1| conserved hypothetical protein [Rhodospirillum rubrum ATCC 11170…	NA	NA	NA	NA	NA	NA	NA	NA	NA	NA	NA	NA	NA	NA	NA	NA	NA	NA	NA	NA	NA	NA	NA	NA	NA	NA	NA	NA	NA	NA	NA	NA	NA	NA	NA	NA	NA	NA	NA	NA	NA	NA	NA
4	0	0	0	0	denovo009726	hypothetical protein MEA186_11016 [Mesorhizobium amorphae CCNWGS0123]; gb|EHH12001.1| hypothetical protein MEA186_11016 [Mesorhizobium amorphae CCNWGS0123]	NA	NA	NA	NA	NA	NA	NA	NA	NA	NA	NA	NA	NA	NA	NA	NA	NA	NA	NA	NA	NA	NA	NA	NA	NA	NA	NA	NA	NA	NA	NA	NA	NA	NA	NA	NA	NA	NA	NA	NA	NA	NA	NA
2	0	0	0	0	denovo009754	conserved hypothetical protein; putative IS66 Orf2 like [Phaeospirillum molischianum DSM 120]; emb|CCG42829.1| conserved hypothetical protein; putative IS66 Orf2 like [Phaeospirillum molischianum DSM 120]; ref|ZP_09418448.1| conserved hypothetical protein [Bradyrhizobium sp. ORS 375]; emb|CCD90979.1| conserved hypothetical protein [Bradyrhizobium sp. ORS 375]	NA	NA	NA	NA	NA	NA	NA	NA	NA	NA	NA	NA	NA	NA	NA	NA	NA	NA	NA	NA	NA	NA	NA	NA	NA	NA	NA	NA	NA	NA	NA	NA	NA	NA	NA	NA	NA	NA	NA	NA	NA	NA	NA
1	0	0	0	0	denovo009896	0	NA	NA	NA	NA	NA	NA	NA	NA	NA	NA	NA	NA	NA	NA	NA	NA	NA	NA	NA	NA	NA	NA	NA	NA	NA	NA	NA	NA	NA	NA	NA	NA	NA	NA	NA	NA	NA	NA	NA	NA	NA	NA	NA
1	0	0	0	0	denovo009917	transposase [Azospirillum amazonense Y2]; gb|EGX99490.1| transposase [Azospirillum amazonense Y2]	NA	NA	NA	NA	NA	NA	NA	NA	NA	NA	NA	NA	NA	NA	NA	NA	NA	NA	NA	NA	NA	NA	NA	NA	NA	NA	NA	NA	NA	NA	NA	NA	NA	NA	NA	NA	NA	NA	NA	NA	NA	NA	NA
4	0	0	0	0	denovo009936	endoribonuclease L-PSP [Paracoccus denitrificans PD1222]; gb|ABL71492.1| Endoribonuclease L-PSP [Paracoccus denitrificans PD1222]	NA	NA	NA	NA	NA	NA	NA	NA	NA	NA	NA	NA	NA	NA	NA	NA	NA	NA	NA	NA	NA	NA	NA	NA	NA	NA	NA	NA	NA	NA	NA	NA	NA	NA	NA	NA	NA	NA	NA	NA	NA	NA	NA
4	0	0	0	0	denovo009941	threonine dehydratase [Mesorhizobium amorphae CCNWGS0123]; gb|EHH03994.1| threonine dehydratase [Mesorhizobium amorphae CCNWGS0123]	NA	NA	NA	NA	NA	NA	NA	NA	NA	NA	NA	NA	NA	NA	NA	NA	NA	NA	NA	NA	NA	NA	NA	NA	NA	NA	NA	NA	NA	NA	NA	NA	NA	NA	NA	NA	NA	NA	NA	NA	NA	NA	NA
1	0	0	0	0	denovo010016	transposase IS116/IS110/IS902 family protein [Methylobacterium extorquens CM4]; gb|ACK82814.1| transposase IS116/IS110/IS902 family protein [Methylobacterium extorquens CM4]; ref|YP_571606.1| transposase IS116/IS110/IS902 [Nitrobacter hamburgensis X14]; ref|YP_571624.1| transposase IS116/IS110/IS902 [Nitrobacter hamburgensis X14]; ref|YP_571729.1| transposase IS116/IS110/IS902 [Nitrobacter hambur…	NA	NA	NA	NA	NA	NA	NA	NA	NA	NA	NA	NA	NA	NA	NA	NA	NA	NA	NA	NA	NA	NA	NA	NA	NA	NA	NA	NA	NA	NA	NA	NA	NA	NA	NA	NA	NA	NA	NA	NA	NA	NA	NA
1	0	0	0	0	denovo010031	0	NA	NA	NA	NA	NA	NA	NA	NA	NA	NA	NA	NA	NA	NA	NA	NA	NA	NA	NA	NA	NA	NA	NA	NA	NA	NA	NA	NA	NA	NA	NA	NA	NA	NA	NA	NA	NA	NA	NA	NA	NA	NA	NA
2	0	0	0	0	denovo010111	transposase [Beijerinckia indica subsp. indica ATCC 9039]; gb|ACB96859.1| Transposase and inactivated derivatives-like protein [Beijerinckia indica subsp. indica ATCC 9039]	NA	NA	NA	NA	NA	NA	NA	NA	NA	NA	NA	NA	NA	NA	NA	NA	NA	NA	NA	NA	NA	NA	NA	NA	NA	NA	NA	NA	NA	NA	NA	NA	NA	NA	NA	NA	NA	NA	NA	NA	NA	NA	NA
1	0	0	0	0	denovo010148	hypothetical protein Mesop_3075 [Mesorhizobium opportunistum WSM2075]; gb|AEH87527.1| conserved hypothetical protein [Mesorhizobium opportunistum WSM2075]	NA	NA	NA	NA	NA	NA	NA	NA	NA	NA	NA	NA	NA	NA	NA	NA	NA	NA	NA	NA	NA	NA	NA	NA	NA	NA	NA	NA	NA	NA	NA	NA	NA	NA	NA	NA	NA	NA	NA	NA	NA	NA	NA
2	0	0	0	0	denovo010156	transposase [Mesorhizobium amorphae CCNWGS0123]; gb|EHH12000.1| transposase [Mesorhizobium amorphae CCNWGS0123]	NA	NA	NA	NA	NA	NA	NA	NA	NA	NA	NA	NA	NA	NA	NA	NA	NA	NA	NA	NA	NA	NA	NA	NA	NA	NA	NA	NA	NA	NA	NA	NA	NA	NA	NA	NA	NA	NA	NA	NA	NA	NA	NA
3	0	0	0	0	denovo010157	0	NA	NA	NA	NA	NA	NA	NA	NA	NA	NA	NA	NA	NA	NA	NA	NA	NA	NA	NA	NA	NA	NA	NA	NA	NA	NA	NA	NA	NA	NA	NA	NA	NA	NA	NA	NA	NA	NA	NA	NA	NA	NA	NA
1	0	0	0	0	denovo010372	0	NA	NA	NA	NA	NA	NA	NA	NA	NA	NA	NA	NA	NA	NA	NA	NA	NA	NA	NA	NA	NA	NA	NA	NA	NA	NA	NA	NA	NA	NA	NA	NA	NA	NA	NA	NA	NA	NA	NA	NA	NA	NA	NA
1	0	0	0	0	denovo010402	hypothetical protein Xaut_0226 [Xanthobacter autotrophicus Py2]; gb|ABS65484.1| hypothetical protein Xaut_0226 [Xanthobacter autotrophicus Py2]	NA	NA	NA	NA	NA	NA	NA	NA	NA	NA	NA	NA	NA	NA	NA	NA	NA	NA	NA	NA	NA	NA	NA	NA	NA	NA	NA	NA	NA	NA	NA	NA	NA	NA	NA	NA	NA	NA	NA	NA	NA	NA	NA
1	0	0	0	0	denovo010403	conserved hypothetical protein [Acinetobacter junii SH205]; gb|EEY91847.1| conserved hypothetical protein [Acinetobacter junii SH205]	NA	NA	NA	NA	NA	NA	NA	NA	NA	NA	NA	NA	NA	NA	NA	NA	NA	NA	NA	NA	NA	NA	NA	NA	NA	NA	NA	NA	NA	NA	NA	NA	NA	NA	NA	NA	NA	NA	NA	NA	NA	NA	NA
1	0	0	0	0	denovo010404	hypothetical protein LH128_03434 [Sphingomonas sp. LH128]; gb|EJU14496.1| hypothetical protein LH128_03434 [Sphingomonas sp. LH128]	NA	NA	NA	NA	NA	NA	NA	NA	NA	NA	NA	NA	NA	NA	NA	NA	NA	NA	NA	NA	NA	NA	NA	NA	NA	NA	NA	NA	NA	NA	NA	NA	NA	NA	NA	NA	NA	NA	NA	NA	NA	NA	NA
1	0	0	0	0	denovo010563	MaoC domain-containing protein dehydratase [Mesorhizobium opportunistum WSM2075]; gb|AEH86349.1| MaoC domain protein dehydratase [Mesorhizobium opportunistum WSM2075]; ref|ZP_09091577.1| MaoC domain-containing protein dehydratase [Mesorhizobium amorphae CCNWGS0123]; gb|EHH03849.1| MaoC domain-containing protein dehydratase [Mesorhizobium amorphae CCNWGS0123]	NA	NA	NA	NA	NA	NA	NA	NA	NA	NA	NA	NA	NA	NA	NA	NA	NA	NA	NA	NA	NA	NA	NA	NA	NA	NA	NA	NA	NA	NA	NA	NA	NA	NA	NA	NA	NA	NA	NA	NA	NA	NA	NA
2	0	0	0	0	denovo010630	hypothetical protein MEA186_02739 [Mesorhizobium amorphae CCNWGS0123]; gb|EHH13626.1| hypothetical protein MEA186_02739 [Mesorhizobium amorphae CCNWGS0123]	NA	NA	NA	NA	NA	NA	NA	NA	NA	NA	NA	NA	NA	NA	NA	NA	NA	NA	NA	NA	NA	NA	NA	NA	NA	NA	NA	NA	NA	NA	NA	NA	NA	NA	NA	NA	NA	NA	NA	NA	NA	NA	NA
3	0	0	0	0	denovo010631	DNA integration/recombination/inversion protein [Sinorhizobium fredii NGR234]; sp|P55639.1|Y4RF_RHISN RecName: Full=Putative integrase/recombinase y4rF gb|AAB92472.1| DNA integration/recombination/inversion protein [Sinorhizobium fredii NGR234]; ref|YP_001314956.1| phage integrase family protein [Sinorhizobium medicae WSM419]; gb|ABR65023.1| phage integrase family protein [Sinorhizobium medicae W…	NA	NA	NA	NA	NA	NA	NA	NA	NA	NA	NA	NA	NA	NA	NA	NA	NA	NA	NA	NA	NA	NA	NA	NA	NA	NA	NA	NA	NA	NA	NA	NA	NA	NA	NA	NA	NA	NA	NA	NA	NA	NA	NA
1	0	0	0	0	denovo010641	transposase [Stappia aggregata IAM 12614]; gb|EAV40176.1| transposase [Stappia aggregata IAM 12614]	NA	NA	NA	NA	NA	NA	NA	NA	NA	NA	NA	NA	NA	NA	NA	NA	NA	NA	NA	NA	NA	NA	NA	NA	NA	NA	NA	NA	NA	NA	NA	NA	NA	NA	NA	NA	NA	NA	NA	NA	NA	NA	NA
4	0	0	0	0	denovo010645	hypothetical protein Atu0466 [Agrobacterium fabrum str. C58]; gb|AAL41485.1| hypothetical protein Atu0466 [Agrobacterium fabrum str. C58]	NA	NA	NA	NA	NA	NA	NA	NA	NA	NA	NA	NA	NA	NA	NA	NA	NA	NA	NA	NA	NA	NA	NA	NA	NA	NA	NA	NA	NA	NA	NA	NA	NA	NA	NA	NA	NA	NA	NA	NA	NA	NA	NA
4	0	0	0	0	denovo010646	transcriptional regulator [Agrobacterium fabrum str. C58]; gb|AAL41484.1| transcriptional regulator [Agrobacterium fabrum str. C58]	NA	NA	NA	NA	NA	NA	NA	NA	NA	NA	NA	NA	NA	NA	NA	NA	NA	NA	NA	NA	NA	NA	NA	NA	NA	NA	NA	NA	NA	NA	NA	NA	NA	NA	NA	NA	NA	NA	NA	NA	NA	NA	NA
1	0	0	0	0	denovo010651	hypothetical protein [Sinorhizobium meliloti]; gb|AFJ91442.1| IS116/IS110/IS902 family transposase [Sinorhizobium meliloti]	NA	NA	NA	NA	NA	NA	NA	NA	NA	NA	NA	NA	NA	NA	NA	NA	NA	NA	NA	NA	NA	NA	NA	NA	NA	NA	NA	NA	NA	NA	NA	NA	NA	NA	NA	NA	NA	NA	NA	NA	NA	NA	NA
5	0	0	0	0	denovo010696	transcriptional regulator [Rhodanobacter sp. 115]; gb|EIL87150.1| transcriptional regulator [Rhodanobacter sp. 115]; ref|YP_002966488.1| putative transcriptional regulator [Methylobacterium extorquens AM1]; gb|ACS43147.1| Putative transcriptional regulator [Methylobacterium extorquens AM1]	NA	NA	NA	NA	NA	NA	NA	NA	NA	NA	NA	NA	NA	NA	NA	NA	NA	NA	NA	NA	NA	NA	NA	NA	NA	NA	NA	NA	NA	NA	NA	NA	NA	NA	NA	NA	scaffold0002	511962	511660	-	scaffold0002	94392	94694
5	0	0	0	0	denovo010723	putative CopG/Arc/MetJ family transcriptional regulator [Rhizobium leguminosarum bv. trifolii WSM1325]; gb|ACS59593.1| putative transcriptional regulator, CopG/Arc/MetJ family [Rhizobium leguminosarum bv. trifolii WSM1325]	NA	NA	NA	NA	NA	NA	NA	NA	NA	NA	NA	NA	NA	NA	NA	NA	NA	NA	NA	NA	NA	NA	NA	NA	NA	NA	NA	NA	NA	NA	NA	NA	NA	NA	NA	NA	scaffold0005	29971	29693	-	scaffold0001	817160	816882
3	0	0	0	0	denovo010768	ABC transporter [Mesorhizobium opportunistum WSM2075]; gb|AEH86262.1| ABC transporter related protein [Mesorhizobium opportunistum WSM2075]	NA	NA	NA	NA	NA	NA	NA	NA	NA	NA	NA	NA	NA	NA	NA	NA	NA	NA	NA	NA	NA	NA	NA	NA	NA	NA	NA	NA	NA	NA	NA	NA	NA	NA	NA	NA	scaffold0008	43611	42661	-	scaffold0009	186963	187913
3	0	0	0	0	denovo010839	transposase IS116/IS110/IS902 family protein [Methylocystis sp. ATCC 49242]; gb|EFX97665.1| transposase IS116/IS110/IS902 family protein [Methylocystis sp. ATCC 49242]	NA	NA	NA	NA	NA	NA	NA	NA	NA	NA	NA	NA	NA	NA	NA	NA	NA	NA	NA	NA	NA	NA	NA	NA	NA	NA	NA	NA	NA	NA	NA	NA	NA	NA	NA	NA	scaffold0017	136003	137265	+	scaffold0021	25836	24574
3	0	0	0	0	denovo010850	0	NA	NA	NA	NA	NA	NA	NA	NA	NA	NA	NA	NA	NA	NA	NA	NA	NA	NA	NA	NA	NA	NA	NA	NA	NA	NA	NA	NA	NA	NA	NA	NA	NA	NA	NA	NA	scaffold0017	92520	92937	+	scaffold0021	38428	38011
8	0	0	0	0	denovo010851	feruloyl esterase [Nitrobacter hamburgensis X14]; gb|ABE65168.1| Feruloyl esterase [Nitrobacter hamburgensis X14]; ref|YP_764867.1| transposase protein [Rhizobium leguminosarum bv. viciae 3841]; emb|CAK12069.1| putative transposase protein [Rhizobium leguminosarum bv. viciae 3841]; ref|YP_006398528.1| feruloyl esterase [Sinorhizobium fredii USDA 257]; gb|AFL51771.1| feruloyl esterase [Sinorhizobi…	NA	NA	NA	NA	NA	NA	NA	NA	NA	NA	NA	NA	NA	NA	NA	NA	NA	NA	NA	NA	NA	NA	NA	NA	NA	NA	NA	NA	NA	NA	NA	NA	NA	NA	NA	NA	scaffold0017	93225	92160	-	scaffold0021	37723	38788
1	0	0	0	0	denovo010857	transposase [Mesorhizobium amorphae CCNWGS0123]; gb|EHH11999.1| transposase [Mesorhizobium amorphae CCNWGS0123]	NA	NA	NA	NA	NA	NA	NA	NA	NA	NA	NA	NA	NA	NA	NA	NA	NA	NA	NA	NA	NA	NA	NA	NA	NA	NA	NA	NA	NA	NA	NA	NA	NA	NA	NA	NA	scaffold0020	63981	64589	+	NA	NA	NA
2	0	0	0	0	denovo010858	0	NA	NA	NA	NA	NA	NA	NA	NA	NA	NA	NA	NA	NA	NA	NA	NA	NA	NA	NA	NA	NA	NA	NA	NA	NA	NA	NA	NA	NA	NA	NA	NA	NA	NA	NA	NA	scaffold0020	66026	65583	-	scaffold0020	817	1260
1	0	0	0	0	denovo010869	transposase, IS30 family [Bradyrhizobium sp. WSM471]; ref|ZP_10083346.1| transposase, IS30 family [Bradyrhizobium sp. WSM1253]; gb|EHR00852.1| transposase, IS30 family [Bradyrhizobium sp. WSM471]; gb|EIG59390.1| transposase, IS30 family [Bradyrhizobium sp. WSM1253]; ref|ZP_09646102.1| transposase, IS30 family [Bradyrhizobium sp. WSM471]; gb|EHR00860.1| transposase, IS30 family [Bradyrhizobium sp.…	NA	NA	NA	NA	NA	NA	NA	NA	NA	NA	NA	NA	NA	NA	NA	NA	NA	NA	NA	NA	NA	NA	NA	NA	NA	NA	NA	NA	NA	NA	NA	NA	NA	NA	NA	NA	scaffold0024	16763	14341	-	NA	NA	NA
3	0	0	0	0	denovo010873	ectoine/hydroxyectoine ABC transporter, ATP-binding protein [Octadecabacter arcticus 238]; gb|EDY89582.1| ectoine/hydroxyectoine ABC transporter, ATP-binding protein [Octadecabacter arcticus 238]	NA	NA	NA	NA	NA	NA	NA	NA	NA	NA	NA	NA	NA	NA	NA	NA	NA	NA	NA	NA	NA	NA	NA	NA	NA	NA	NA	NA	NA	NA	NA	NA	NA	NA	NA	NA	scaffold0024	6602	5155	-	scaffold0024	30740	29293
1	0	0	0	0	denovo010877	NMT1/THI5-like domain-containing protein [Mesorhizobium amorphae CCNWGS0123]; gb|EHH12297.1| NMT1/THI5-like domain-containing protein [Mesorhizobium amorphae CCNWGS0123]	NA	NA	NA	NA	NA	NA	NA	NA	NA	NA	NA	NA	NA	NA	NA	NA	NA	NA	NA	NA	NA	NA	NA	NA	NA	NA	NA	NA	NA	NA	NA	NA	NA	NA	NA	NA	scaffold0026	14372	12474	-	NA	NA	NA
2	0	0	0	0	denovo010879	0	NA	NA	NA	NA	NA	NA	NA	NA	NA	NA	NA	NA	NA	NA	NA	NA	NA	NA	NA	NA	NA	NA	NA	NA	NA	NA	NA	NA	NA	NA	NA	NA	NA	NA	NA	NA	scaffold0026	40468	40163	-	scaffold0031	1187	1492
2	0	0	0	0	denovo010880	transposase IS116/IS110/IS902 [Mesorhizobium amorphae CCNWGS0123]; gb|EHH05483.1| transposase IS116/IS110/IS902 [Mesorhizobium amorphae CCNWGS0123]	NA	NA	NA	NA	NA	NA	NA	NA	NA	NA	NA	NA	NA	NA	NA	NA	NA	NA	NA	NA	NA	NA	NA	NA	NA	NA	NA	NA	NA	NA	NA	NA	NA	NA	NA	NA	scaffold0026	40609	41546	+	scaffold0031	1046	109
2	0	0	0	0	denovo010881	hypothetical protein Rsph17025_3475 [Rhodobacter sphaeroides ATCC 17025]; gb|ABP72351.1| hypothetical protein Rsph17025_3475 [Rhodobacter sphaeroides ATCC 17025]	NA	NA	NA	NA	NA	NA	NA	NA	NA	NA	NA	NA	NA	NA	NA	NA	NA	NA	NA	NA	NA	NA	NA	NA	NA	NA	NA	NA	NA	NA	NA	NA	NA	NA	NA	NA	scaffold0026	8239	7229	-	scaffold0010	3996	3007
2	0	0	0	0	denovo010882	0	NA	NA	NA	NA	NA	NA	NA	NA	NA	NA	NA	NA	NA	NA	NA	NA	NA	NA	NA	NA	NA	NA	NA	NA	NA	NA	NA	NA	NA	NA	NA	NA	NA	NA	NA	NA	scaffold0027	10235	9442	-	scaffold0024	20801	20008
3	0	0	0	0	denovo010883	transposase [Sinorhizobium fredii NGR234]; ref|NP_443939.1| transposase [Sinorhizobium fredii NGR234]; ref|NP_444069.1| transposase [Sinorhizobium fredii NGR234]; ref|YP_002822318.1| transposase number 1 for insertion sequence NGRIS-3d [Sinorhizobium fredii NGR234]; ref|YP_002823144.1| transposase number 1 for insertion sequence NGRIS-3e [Sinorhizobium fredii NGR234]; ref|YP_002823695.1| transpos…	NA	NA	NA	NA	NA	NA	NA	NA	NA	NA	NA	NA	NA	NA	NA	NA	NA	NA	NA	NA	NA	NA	NA	NA	NA	NA	NA	NA	NA	NA	NA	NA	NA	NA	NA	NA	scaffold0027	10497	12776	+	scaffold0024	21063	23342
2	0	0	0	0	denovo010889	transposase, IS1111A\IS1328\IS1533 [Sphingomonas sp. LH128]; gb|EJU13073.1| transposase, IS1111A\IS1328\IS1533 [Sphingomonas sp. LH128]	NA	NA	NA	NA	NA	NA	NA	NA	NA	NA	NA	NA	NA	NA	NA	NA	NA	NA	NA	NA	NA	NA	NA	NA	NA	NA	NA	NA	NA	NA	NA	NA	NA	NA	NA	NA	scaffold0027	9432	10490	+	scaffold0024	19998	21056
2	0	0	0	0	denovo010890	ectoine/hydroxyectoine ABC transporter ATP-binding protein [Nitratireductor pacificus pht-3B]; gb|EKF19616.1| ectoine/hydroxyectoine ABC transporter ATP-binding protein [Nitratireductor pacificus pht-3B]; ref|YP_004611158.1| ectoine/hydroxyectoine ABC transporter ATP-binding protein [Mesorhizobium opportunistum WSM2075]; gb|AEH87064.1| ectoine/hydroxyectoine ABC transporter, ATP-binding protein […	NA	NA	NA	NA	NA	NA	NA	NA	NA	NA	NA	NA	NA	NA	NA	NA	NA	NA	NA	NA	NA	NA	NA	NA	NA	NA	NA	NA	NA	NA	NA	NA	NA	NA	NA	NA	scaffold0029	1907	3349	+	scaffold0032	10307	8865
2	0	0	0	0	denovo010897	type I secretion membrane fusion protein, HlyD family [Rhizobium sp. CF142]; gb|EJJ31100.1| type I secretion membrane fusion protein, HlyD family [Rhizobium sp. CF142]	NA	NA	NA	NA	NA	NA	NA	NA	NA	NA	NA	NA	NA	NA	NA	NA	NA	NA	NA	NA	NA	NA	NA	NA	NA	NA	NA	NA	NA	NA	NA	NA	NA	NA	NA	NA	scaffold0031	1981	452	-	scaffold0006	395475	397004
2	0	0	0	0	denovo010901	transposase [Rhizobium leguminosarum bv. trifolii WSM2012]; gb|EJC75132.1| transposase [Rhizobium leguminosarum bv. trifolii WSM2012]	NA	NA	NA	NA	NA	NA	NA	NA	NA	NA	NA	NA	NA	NA	NA	NA	NA	NA	NA	NA	NA	NA	NA	NA	NA	NA	NA	NA	NA	NA	NA	NA	NA	NA	NA	NA	scaffold0032	4907	5604	+	scaffold0036	4889	5586
3	0	0	0	0	denovo010903	hypothetical protein USDA257_c20330 [Sinorhizobium fredii USDA 257]; gb|AFL50616.1| hypothetical protein USDA257_c20330 [Sinorhizobium fredii USDA 257]	NA	NA	NA	NA	NA	NA	NA	NA	NA	NA	NA	NA	NA	NA	NA	NA	NA	NA	NA	NA	NA	NA	NA	NA	NA	NA	NA	NA	NA	NA	NA	NA	NA	NA	NA	NA	scaffold0033	5490	5368	-	scaffold0038	5363	5241
1	0	0	0	0	denovo010914	0	NA	NA	NA	NA	NA	NA	NA	NA	NA	NA	NA	NA	NA	NA	NA	NA	NA	NA	NA	NA	NA	NA	NA	NA	NA	NA	NA	NA	NA	NA	NA	NA	NA	NA	NA	NA	NA	NA	NA	NA	scaffold0002	67938	68348
1	0	0	0	0	denovo010923	family 1 extracellular solute-binding protein [Mesorhizobium opportunistum WSM2075]; gb|AEH88818.1| extracellular solute-binding protein family 1 [Mesorhizobium opportunistum WSM2075]	NA	NA	NA	NA	NA	NA	NA	NA	NA	NA	NA	NA	NA	NA	NA	NA	NA	NA	NA	NA	NA	NA	NA	NA	NA	NA	NA	NA	NA	NA	NA	NA	NA	NA	NA	NA	NA	NA	NA	NA	scaffold0009	194235	190065
1	0	0	0	0	denovo010926	oligopeptide/dipeptide ABC transporter ATPase [Mesorhizobium ciceri biovar biserrulae WSM1271]; ref|YP_004614754.1| peptide ABC transporter ATPase [Mesorhizobium opportunistum WSM2075]; ref|YP_007307408.1| oligopeptide/dipeptide ABC transporter, ATP-binding protein [Mesorhizobium australicum WSM2073]; gb|ADV14773.1| oligopeptide/dipeptide ABC transporter, ATPase subunit [Mesorhizobium ciceri biov…	NA	NA	NA	NA	NA	NA	NA	NA	NA	NA	NA	NA	NA	NA	NA	NA	NA	NA	NA	NA	NA	NA	NA	NA	NA	NA	NA	NA	NA	NA	NA	NA	NA	NA	NA	NA	NA	NA	NA	NA	scaffold0021	18032	15186
7	0	0	0	0	denovo010931	0	NA	NA	NA	NA	NA	NA	NA	NA	NA	NA	NA	NA	NA	NA	NA	NA	NA	NA	NA	NA	NA	NA	NA	NA	NA	NA	NA	NA	NA	NA	NA	NA	NA	NA	NA	NA	NA	NA	NA	NA	scaffold0023	25350	24952
1	0	0	0	0	denovo010932	transposase [Sinorhizobium fredii NGR234]; ref|NP_443939.1| transposase [Sinorhizobium fredii NGR234]; ref|NP_444069.1| transposase [Sinorhizobium fredii NGR234]; ref|YP_002822318.1| transposase number 1 for insertion sequence NGRIS-3d [Sinorhizobium fredii NGR234]; ref|YP_002823144.1| transposase number 1 for insertion sequence NGRIS-3e [Sinorhizobium fredii NGR234]; ref|YP_002823695.1| transpos…	NA	NA	NA	NA	NA	NA	NA	NA	NA	NA	NA	NA	NA	NA	NA	NA	NA	NA	NA	NA	NA	NA	NA	NA	NA	NA	NA	NA	NA	NA	NA	NA	NA	NA	NA	NA	NA	NA	NA	NA	scaffold0024	23354	21006
1	0	0	0	0	denovo010936	putative transposase, partial [Mesorhizobium amorphae CCNWGS0123]; gb|EHH09287.1| putative transposase, partial [Mesorhizobium amorphae CCNWGS0123]	NA	NA	NA	NA	NA	NA	NA	NA	NA	NA	NA	NA	NA	NA	NA	NA	NA	NA	NA	NA	NA	NA	NA	NA	NA	NA	NA	NA	NA	NA	NA	NA	NA	NA	NA	NA	NA	NA	NA	NA	scaffold0055	17	537
1	0	0	0	0	denovo010999	transmembrane efflux protein [Salinisphaera shabanensis E1L3A]; gb|EGM35373.1| transmembrane efflux protein [Salinisphaera shabanensis E1L3A]	NA	NA	NA	NA	NA	NA	NA	NA	NA	NA	NA	NA	NA	NA	NA	NA	NA	NA	NA	NA	NA	NA	NA	NA	NA	NA	NA	NA	NA	NA	NA	NA	NA	NA	NA	NA	NA	NA	NA	NA	NA	NA	NA
1	0	0	0	0	denovo011011	cytochrome P450 [Citreicella sp. SE45]; gb|EEX14863.1| cytochrome P450 [Citreicella sp. SE45]	NA	NA	NA	NA	NA	NA	NA	NA	NA	NA	NA	NA	NA	NA	NA	NA	NA	NA	NA	NA	NA	NA	NA	NA	NA	NA	NA	NA	NA	NA	NA	NA	NA	NA	NA	NA	NA	NA	NA	NA	NA	NA	NA
1	0	0	0	0	denovo011032	hypothetical protein Ava_4644 [Anabaena variabilis ATCC 29413]; gb|ABA24241.1| conserved hypothetical protein [Anabaena variabilis ATCC 29413]; ref|ZP_01305378.1| hypothetical protein SKA58_16058 [Sphingomonas sp. SKA58]; gb|EAT06761.1| hypothetical protein SKA58_16058 [Sphingomonas sp. SKA58]	NA	NA	NA	NA	NA	NA	NA	NA	NA	NA	NA	NA	NA	NA	NA	NA	NA	NA	NA	NA	NA	NA	NA	NA	NA	NA	NA	NA	NA	NA	NA	NA	NA	NA	NA	NA	NA	NA	NA	NA	NA	NA	NA
1	0	0	0	0	denovo011033	transposase, partial [Rhizobium leguminosarum bv. trifolii WSM597]; gb|EJB02620.1| transposase, partial [Rhizobium leguminosarum bv. trifolii WSM597]	NA	NA	NA	NA	NA	NA	NA	NA	NA	NA	NA	NA	NA	NA	NA	NA	NA	NA	NA	NA	NA	NA	NA	NA	NA	NA	NA	NA	NA	NA	NA	NA	NA	NA	NA	NA	NA	NA	NA	NA	NA	NA	NA
6	0	0	0	0	denovo011080	tzs [Agrobacterium tumefaciens]	NA	NA	NA	NA	NA	NA	NA	NA	NA	NA	NA	NA	NA	NA	NA	NA	NA	NA	NA	NA	NA	NA	NA	NA	NA	NA	NA	NA	NA	NA	NA	NA	NA	NA	NA	NA	NA	NA	NA	NA	NA	NA	NA
5	0	0	0	0	denovo011095	co-chaperonin GroES [Mesorhizobium amorphae CCNWGS0123]; gb|EHH13939.1| co-chaperonin GroES [Mesorhizobium amorphae CCNWGS0123]	NA	NA	NA	NA	NA	NA	NA	NA	NA	NA	NA	NA	NA	NA	NA	NA	NA	NA	NA	NA	NA	NA	NA	NA	NA	NA	NA	NA	NA	NA	NA	NA	NA	NA	NA	NA	NA	NA	NA	NA	NA	NA	NA
2	0	0	0	0	denovo011162	0	NA	NA	NA	NA	NA	NA	NA	NA	NA	NA	NA	NA	NA	NA	NA	NA	NA	NA	NA	NA	NA	NA	NA	NA	NA	NA	NA	NA	NA	NA	NA	NA	NA	NA	NA	NA	NA	NA	NA	NA	NA	NA	NA
2	0	0	0	0	denovo011166	AraC family transcriptional regulator [Mesorhizobium amorphae CCNWGS0123]; gb|EHH14048.1| AraC family transcriptional regulator [Mesorhizobium amorphae CCNWGS0123]	NA	NA	NA	NA	NA	NA	NA	NA	NA	NA	NA	NA	NA	NA	NA	NA	NA	NA	NA	NA	NA	NA	NA	NA	NA	NA	NA	NA	NA	NA	NA	NA	NA	NA	NA	NA	NA	NA	NA	NA	NA	NA	NA
1	0	0	0	0	denovo011168	Mandelate racemase / muconate lactonizing enzyme, C-terminal domain protein [Labrenzia alexandrii DFL-11]; gb|EEE44804.1| Mandelate racemase / muconate lactonizing enzyme, C-terminal domain protein [Labrenzia alexandrii DFL-11]	NA	NA	NA	NA	NA	NA	NA	NA	NA	NA	NA	NA	NA	NA	NA	NA	NA	NA	NA	NA	NA	NA	NA	NA	NA	NA	NA	NA	NA	NA	NA	NA	NA	NA	NA	NA	NA	NA	NA	NA	NA	NA	NA
1	0	0	0	0	denovo011169	transposase [Sphingobium sp. AP49]; gb|EJK78682.1| transposase [Sphingobium sp. AP49]	NA	NA	NA	NA	NA	NA	NA	NA	NA	NA	NA	NA	NA	NA	NA	NA	NA	NA	NA	NA	NA	NA	NA	NA	NA	NA	NA	NA	NA	NA	NA	NA	NA	NA	NA	NA	NA	NA	NA	NA	NA	NA	NA
2	0	0	0	0	denovo011171	extracellular solute-binding protein [Verminephrobacter eiseniae EF01-2]; gb|ABM56197.1| extracellular solute-binding protein, family 5 [Verminephrobacter eiseniae EF01-2]	NA	NA	NA	NA	NA	NA	NA	NA	NA	NA	NA	NA	NA	NA	NA	NA	NA	NA	NA	NA	NA	NA	NA	NA	NA	NA	NA	NA	NA	NA	NA	NA	NA	NA	NA	NA	NA	NA	NA	NA	NA	NA	NA
2	0	0	0	0	denovo011172	glutathione import ATP-binding protein GsiA [Ahrensia sp. R2A130]; gb|EFL88241.1| glutathione import ATP-binding protein GsiA [Ahrensia sp. R2A130]; ref|ZP_15598546.1| peptide ABC transporter, ATP-binding protein [Pseudomonas fluorescens BBc6R8]; gb|EKA24277.1| peptide ABC transporter, ATP-binding protein [Pseudomonas fluorescens BBc6R8]	NA	NA	NA	NA	NA	NA	NA	NA	NA	NA	NA	NA	NA	NA	NA	NA	NA	NA	NA	NA	NA	NA	NA	NA	NA	NA	NA	NA	NA	NA	NA	NA	NA	NA	NA	NA	NA	NA	NA	NA	NA	NA	NA
1	0	0	0	0	denovo011173	0	NA	NA	NA	NA	NA	NA	NA	NA	NA	NA	NA	NA	NA	NA	NA	NA	NA	NA	NA	NA	NA	NA	NA	NA	NA	NA	NA	NA	NA	NA	NA	NA	NA	NA	NA	NA	NA	NA	NA	NA	NA	NA	NA
1	0	0	0	0	denovo011175	glycine cleavage system protein T [Mesorhizobium loti MAFF303099]; dbj|BAB50522.1| aminomethyltransferase [Mesorhizobium loti MAFF303099]	NA	NA	NA	NA	NA	NA	NA	NA	NA	NA	NA	NA	NA	NA	NA	NA	NA	NA	NA	NA	NA	NA	NA	NA	NA	NA	NA	NA	NA	NA	NA	NA	NA	NA	NA	NA	NA	NA	NA	NA	NA	NA	NA
2	0	0	0	0	denovo011180	dipeptide ABC transporter, permease protein [Mesorhizobium amorphae CCNWGS0123]; gb|EHH14059.1| dipeptide ABC transporter, permease protein [Mesorhizobium amorphae CCNWGS0123]	NA	NA	NA	NA	NA	NA	NA	NA	NA	NA	NA	NA	NA	NA	NA	NA	NA	NA	NA	NA	NA	NA	NA	NA	NA	NA	NA	NA	NA	NA	NA	NA	NA	NA	NA	NA	NA	NA	NA	NA	NA	NA	NA
1	0	0	0	0	denovo011181	dipeptide ABC transporter, ATP-binding protein [Mesorhizobium amorphae CCNWGS0123]; gb|EHH14058.1| dipeptide ABC transporter, ATP-binding protein [Mesorhizobium amorphae CCNWGS0123]	NA	NA	NA	NA	NA	NA	NA	NA	NA	NA	NA	NA	NA	NA	NA	NA	NA	NA	NA	NA	NA	NA	NA	NA	NA	NA	NA	NA	NA	NA	NA	NA	NA	NA	NA	NA	NA	NA	NA	NA	NA	NA	NA
1	0	0	0	0	denovo011196	AraC family transcriptional regulator [Mesorhizobium amorphae CCNWGS0123]; gb|EHH11977.1| AraC family transcriptional regulator [Mesorhizobium amorphae CCNWGS0123]	NA	NA	NA	NA	NA	NA	NA	NA	NA	NA	NA	NA	NA	NA	NA	NA	NA	NA	NA	NA	NA	NA	NA	NA	NA	NA	NA	NA	NA	NA	NA	NA	NA	NA	NA	NA	NA	NA	NA	NA	NA	NA	NA
1	0	0	0	0	denovo011198	transposase [Rhizobium etli Kim 5]	NA	NA	NA	NA	NA	NA	NA	NA	NA	NA	NA	NA	NA	NA	NA	NA	NA	NA	NA	NA	NA	NA	NA	NA	NA	NA	NA	NA	NA	NA	NA	NA	NA	NA	NA	NA	NA	NA	NA	NA	NA	NA	NA
1	0	0	0	0	denovo011200	glycine betaine/proline ABC transporter, ATP-binding protein [Mesorhizobium amorphae CCNWGS0123]; gb|EHH11969.1| glycine betaine/proline ABC transporter, ATP-binding protein [Mesorhizobium amorphae CCNWGS0123]	NA	NA	NA	NA	NA	NA	NA	NA	NA	NA	NA	NA	NA	NA	NA	NA	NA	NA	NA	NA	NA	NA	NA	NA	NA	NA	NA	NA	NA	NA	NA	NA	NA	NA	NA	NA	NA	NA	NA	NA	NA	NA	NA
2	0	0	0	0	denovo011368	0	NA	NA	NA	NA	NA	NA	NA	NA	NA	NA	NA	NA	NA	NA	NA	NA	NA	NA	NA	NA	NA	NA	NA	NA	NA	NA	NA	NA	NA	NA	NA	NA	NA	NA	NA	NA	NA	NA	NA	NA	NA	NA	NA
3	0	0	0	0	denovo011392	transposase [Nitrobacter sp. Nb-311A]; gb|EAQ37230.1| transposase [Nitrobacter sp. Nb-311A]	NA	NA	NA	NA	NA	NA	NA	NA	NA	NA	NA	NA	NA	NA	NA	NA	NA	NA	NA	NA	NA	NA	NA	NA	NA	NA	NA	NA	NA	NA	NA	NA	NA	NA	NA	NA	NA	NA	NA	NA	NA	NA	NA
2	0	0	0	0	denovo011403	hypothetical protein Rleg5DRAFT_6967, partial [Rhizobium leguminosarum bv. viciae WSM1455]; gb|EJC71131.1| hypothetical protein Rleg5DRAFT_6967, partial [Rhizobium leguminosarum bv. viciae WSM1455]	NA	NA	NA	NA	NA	NA	NA	NA	NA	NA	NA	NA	NA	NA	NA	NA	NA	NA	NA	NA	NA	NA	NA	NA	NA	NA	NA	NA	NA	NA	NA	NA	NA	NA	NA	NA	NA	NA	NA	NA	NA	NA	NA
1	0	0	0	0	denovo011444	0	NA	NA	NA	NA	NA	NA	NA	NA	NA	NA	NA	NA	NA	NA	NA	NA	NA	NA	NA	NA	NA	NA	NA	NA	NA	NA	NA	NA	NA	NA	NA	NA	NA	NA	NA	NA	NA	NA	NA	NA	NA	NA	NA
1	0	0	0	0	denovo011448	binding-protein-dependent transport systems inner membrane component [Mesorhizobium amorphae CCNWGS0123]; gb|EHH10182.1| binding-protein-dependent transport systems inner membrane component [Mesorhizobium amorphae CCNWGS0123]	NA	NA	NA	NA	NA	NA	NA	NA	NA	NA	NA	NA	NA	NA	NA	NA	NA	NA	NA	NA	NA	NA	NA	NA	NA	NA	NA	NA	NA	NA	NA	NA	NA	NA	NA	NA	NA	NA	NA	NA	NA	NA	NA
5	0	0	0	0	denovo011450	hypothetical protein MEA186_35799 [Mesorhizobium amorphae CCNWGS0123]; gb|EHH02122.1| hypothetical protein MEA186_35799 [Mesorhizobium amorphae CCNWGS0123]	NA	NA	NA	NA	NA	NA	NA	NA	NA	NA	NA	NA	NA	NA	NA	NA	NA	NA	NA	NA	NA	NA	NA	NA	NA	NA	NA	NA	NA	NA	NA	NA	NA	NA	NA	NA	NA	NA	NA	NA	NA	NA	NA
1	0	0	0	0	denovo011472	0	NA	NA	NA	NA	NA	NA	NA	NA	NA	NA	NA	NA	NA	NA	NA	NA	NA	NA	NA	NA	NA	NA	NA	NA	NA	NA	NA	NA	NA	NA	NA	NA	NA	NA	NA	NA	NA	NA	NA	NA	NA	NA	NA
2	0	0	0	0	denovo011495	hypothetical protein [Mesorhizobium ciceri biovar biserrulae WSM1271]; gb|ADV10001.1| hypothetical protein Mesci_0834 [Mesorhizobium ciceri biovar biserrulae WSM1271]	NA	NA	NA	NA	NA	NA	NA	NA	NA	NA	NA	NA	NA	NA	NA	NA	NA	NA	NA	NA	NA	NA	NA	NA	NA	NA	NA	NA	NA	NA	NA	NA	NA	NA	NA	NA	NA	NA	NA	NA	NA	NA	NA
1	0	0	0	0	denovo011509	ABC transporter [Rhizobium sp. CCGE 510]; gb|EJT05207.1| ABC transporter [Rhizobium sp. CCGE 510]; ref|ZP_09294668.1| sucrose ABC transporter [Mesorhizobium alhagi CCNWXJ12-2]; gb|EHK55449.1| sucrose ABC transporter [Mesorhizobium alhagi CCNWXJ12-2]	NA	NA	NA	NA	NA	NA	NA	NA	NA	NA	NA	NA	NA	NA	NA	NA	NA	NA	NA	NA	NA	NA	NA	NA	NA	NA	NA	NA	NA	NA	NA	NA	NA	NA	NA	NA	NA	NA	NA	NA	NA	NA	NA
1	0	0	0	0	denovo011515	ABC transporter related protein [Mesorhizobium alhagi CCNWXJ12-2]; gb|EHK53024.1| ABC transporter related protein [Mesorhizobium alhagi CCNWXJ12-2]	NA	NA	NA	NA	NA	NA	NA	NA	NA	NA	NA	NA	NA	NA	NA	NA	NA	NA	NA	NA	NA	NA	NA	NA	NA	NA	NA	NA	NA	NA	NA	NA	NA	NA	NA	NA	NA	NA	NA	NA	NA	NA	NA
2	0	0	0	0	denovo011517	hypothetical protein MAXJ12_31654 [Mesorhizobium alhagi CCNWXJ12-2]; gb|EHK53150.1| hypothetical protein MAXJ12_31654 [Mesorhizobium alhagi CCNWXJ12-2]	NA	NA	NA	NA	NA	NA	NA	NA	NA	NA	NA	NA	NA	NA	NA	NA	NA	NA	NA	NA	NA	NA	NA	NA	NA	NA	NA	NA	NA	NA	NA	NA	NA	NA	NA	NA	NA	NA	NA	NA	NA	NA	NA
2	0	0	0	0	denovo011520	hypothetical protein Mesci_6371 [Mesorhizobium ciceri biovar biserrulae WSM1271]; gb|ADV15347.1| hypothetical protein Mesci_6371 [Mesorhizobium ciceri biovar biserrulae WSM1271]	NA	NA	NA	NA	NA	NA	NA	NA	NA	NA	NA	NA	NA	NA	NA	NA	NA	NA	NA	NA	NA	NA	NA	NA	NA	NA	NA	NA	NA	NA	NA	NA	NA	NA	NA	NA	NA	NA	NA	NA	NA	NA	NA
1	0	0	0	0	denovo011527	D-amino-acid dehydrogenase [Sinorhizobium meliloti AK83]; gb|AEG57926.1| D-amino-acid dehydrogenase [Sinorhizobium meliloti AK83]	NA	NA	NA	NA	NA	NA	NA	NA	NA	NA	NA	NA	NA	NA	NA	NA	NA	NA	NA	NA	NA	NA	NA	NA	NA	NA	NA	NA	NA	NA	NA	NA	NA	NA	NA	NA	NA	NA	NA	NA	NA	NA	NA
3	0	0	0	0	denovo011531	DNA integration/recombination/inversion protein [Mesorhizobium amorphae CCNWGS0123]; gb|EHH13628.1| DNA integration/recombination/inversion protein [Mesorhizobium amorphae CCNWGS0123]	NA	NA	NA	NA	NA	NA	NA	NA	NA	NA	NA	NA	NA	NA	NA	NA	NA	NA	NA	NA	NA	NA	NA	NA	NA	NA	NA	NA	NA	NA	NA	NA	NA	NA	NA	NA	NA	NA	NA	NA	NA	NA	NA
1	0	0	0	0	denovo011532	transposase IS116/IS110/IS902 family protein [Novosphingobium pentaromativorans US6-1]; gb|EHJ59871.1| transposase IS116/IS110/IS902 family protein [Novosphingobium pentaromativorans US6-1]	NA	NA	NA	NA	NA	NA	NA	NA	NA	NA	NA	NA	NA	NA	NA	NA	NA	NA	NA	NA	NA	NA	NA	NA	NA	NA	NA	NA	NA	NA	NA	NA	NA	NA	NA	NA	NA	NA	NA	NA	NA	NA	NA
1	0	0	0	0	denovo011533	0	NA	NA	NA	NA	NA	NA	NA	NA	NA	NA	NA	NA	NA	NA	NA	NA	NA	NA	NA	NA	NA	NA	NA	NA	NA	NA	NA	NA	NA	NA	NA	NA	NA	NA	NA	NA	NA	NA	NA	NA	NA	NA	NA
1	0	0	0	0	denovo011535	hypothetical protein NGR_c35230 [Sinorhizobium fredii NGR234]; gb|ACP27247.1| hypothetical protein NGR_c35230 [Sinorhizobium fredii NGR234]	NA	NA	NA	NA	NA	NA	NA	NA	NA	NA	NA	NA	NA	NA	NA	NA	NA	NA	NA	NA	NA	NA	NA	NA	NA	NA	NA	NA	NA	NA	NA	NA	NA	NA	NA	NA	NA	NA	NA	NA	NA	NA	NA
2	0	0	0	0	denovo011542	transposase, IS4 [Rhizobium sp. Pop5]; gb|EJZ16554.1| transposase, IS4 [Rhizobium sp. Pop5]	NA	NA	NA	NA	NA	NA	NA	NA	NA	NA	NA	NA	NA	NA	NA	NA	NA	NA	NA	NA	NA	NA	NA	NA	NA	NA	NA	NA	NA	NA	NA	NA	NA	NA	NA	NA	NA	NA	NA	NA	NA	NA	NA
2	0	0	0	0	denovo011545	transposase [Pseudomonas sp. K-62]; dbj|BAM13988.1| transposase [Pseudomonas sp. K-62]; ref|ZP_10733340.1| transposase [Rhizobium sp. CF122]; gb|EJL57799.1| transposase [Rhizobium sp. CF122]	NA	NA	NA	NA	NA	NA	NA	NA	NA	NA	NA	NA	NA	NA	NA	NA	NA	NA	NA	NA	NA	NA	NA	NA	NA	NA	NA	NA	NA	NA	NA	NA	NA	NA	NA	NA	NA	NA	NA	NA	NA	NA	NA
1	0	0	0	0	denovo011549	oligopeptide/dipeptide ABC transporter ATPase [Mesorhizobium ciceri biovar biserrulae WSM1271]; ref|YP_004614754.1| peptide ABC transporter ATPase [Mesorhizobium opportunistum WSM2075]; ref|YP_007307408.1| oligopeptide/dipeptide ABC transporter, ATP-binding protein [Mesorhizobium australicum WSM2073]; gb|ADV14773.1| oligopeptide/dipeptide ABC transporter, ATPase subunit [Mesorhizobium ciceri biov…	NA	NA	NA	NA	NA	NA	NA	NA	NA	NA	NA	NA	NA	NA	NA	NA	NA	NA	NA	NA	NA	NA	NA	NA	NA	NA	NA	NA	NA	NA	NA	NA	NA	NA	NA	NA	NA	NA	NA	NA	NA	NA	NA
1	0	0	0	0	denovo011558	0	NA	NA	NA	NA	NA	NA	NA	NA	NA	NA	NA	NA	NA	NA	NA	NA	NA	NA	NA	NA	NA	NA	NA	NA	NA	NA	NA	NA	NA	NA	NA	NA	NA	NA	NA	NA	NA	NA	NA	NA	NA	NA	NA
1	0	0	0	0	denovo011559	ABC transporter-like protein [Burkholderia sp. CCGE1003]; gb|ADN61937.1| ABC transporter related protein [Burkholderia sp. CCGE1003]	NA	NA	NA	NA	NA	NA	NA	NA	NA	NA	NA	NA	NA	NA	NA	NA	NA	NA	NA	NA	NA	NA	NA	NA	NA	NA	NA	NA	NA	NA	NA	NA	NA	NA	NA	NA	NA	NA	NA	NA	NA	NA	NA
1	0	0	0	0	denovo011573	RNA polymerase sigma factor, sigma-70 family [Mesorhizobium australicum WSM2073]; gb|AGB43860.1| RNA polymerase sigma factor, sigma-70 family [Mesorhizobium australicum WSM2073]	NA	NA	NA	NA	NA	NA	NA	NA	NA	NA	NA	NA	NA	NA	NA	NA	NA	NA	NA	NA	NA	NA	NA	NA	NA	NA	NA	NA	NA	NA	NA	NA	NA	NA	NA	NA	NA	NA	NA	NA	NA	NA	NA
1	0	0	0	0	denovo011576	putative family M24 metallopeptidase [Rhizobium tropici CIAT 899]; gb|AGB73635.1| putative family M24 metallopeptidase [Rhizobium tropici CIAT 899]	NA	NA	NA	NA	NA	NA	NA	NA	NA	NA	NA	NA	NA	NA	NA	NA	NA	NA	NA	NA	NA	NA	NA	NA	NA	NA	NA	NA	NA	NA	NA	NA	NA	NA	NA	NA	NA	NA	NA	NA	NA	NA	NA
2	0	0	0	0	denovo011582	transposase ISLbp10 [Leptospira borgpetersenii serovar Hardjo-bovis str. L550]; ref|YP_800432.1| transposase ISLbp10 [Leptospira borgpetersenii serovar Hardjo-bovis str. JB197]; gb|ABJ79416.1| Transposase, ISLbp10 [Leptospira borgpetersenii serovar Hardjo-bovis str. L550]; gb|ABJ75674.1| Transposase, ISLbp10 [Leptospira borgpetersenii serovar Hardjo-bovis str. JB197]	NA	NA	NA	NA	NA	NA	NA	NA	NA	NA	NA	NA	NA	NA	NA	NA	NA	NA	NA	NA	NA	NA	NA	NA	NA	NA	NA	NA	NA	NA	NA	NA	NA	NA	NA	NA	NA	NA	NA	NA	NA	NA	NA
1	0	0	0	0	denovo011583	ectoine/hydroxyectoine ABC transporter, ATP-binding protein [Phyllobacterium sp. YR531]; gb|EJN04892.1| ectoine/hydroxyectoine ABC transporter, ATP-binding protein [Phyllobacterium sp. YR531]	NA	NA	NA	NA	NA	NA	NA	NA	NA	NA	NA	NA	NA	NA	NA	NA	NA	NA	NA	NA	NA	NA	NA	NA	NA	NA	NA	NA	NA	NA	NA	NA	NA	NA	NA	NA	NA	NA	NA	NA	NA	NA	NA
1	0	0	0	0	denovo011585	amino acid ABC transporter substrate-binding protein [Mesorhizobium loti MAFF303099]; dbj|BAB53298.1| amino acid ABC transporter protein, permease protein [Mesorhizobium loti MAFF303099]	NA	NA	NA	NA	NA	NA	NA	NA	NA	NA	NA	NA	NA	NA	NA	NA	NA	NA	NA	NA	NA	NA	NA	NA	NA	NA	NA	NA	NA	NA	NA	NA	NA	NA	NA	NA	NA	NA	NA	NA	NA	NA	NA
3	0	0	0	0	denovo011594	HYPOTHETICAL CONSERVED TRANSMEMBRANE PROTEIN [Mesorhizobium loti R7A]	NA	NA	NA	NA	NA	NA	NA	NA	NA	NA	NA	NA	NA	NA	NA	NA	NA	NA	NA	NA	NA	NA	NA	NA	NA	NA	NA	NA	NA	NA	NA	NA	NA	NA	NA	NA	NA	NA	NA	NA	NA	NA	NA
3	0	0	0	0	denovo011617	ATPase component of ABC-type sugar transporter [Mesorhizobium australicum WSM2073]; gb|AGB44176.1| ATPase component of ABC-type sugar transporter [Mesorhizobium australicum WSM2073]; ref|ZP_09086059.1| ABC transporter-like protein [Mesorhizobium amorphae CCNWGS0123]; gb|EHH13281.1| ABC transporter-like protein [Mesorhizobium amorphae CCNWGS0123]	NA	NA	NA	NA	NA	NA	NA	NA	NA	NA	NA	NA	NA	NA	NA	NA	NA	NA	NA	NA	NA	NA	NA	NA	NA	NA	NA	NA	NA	NA	NA	NA	NA	NA	NA	NA	NA	NA	NA	NA	NA	NA	NA
4	0	0	0	0	denovo011637	ABC-type nitrate/sulfonate/bicarbonate transport system, permease component [Rhizobium leguminosarum bv. trifolii WSM597]; gb|EJB07010.1| ABC-type nitrate/sulfonate/bicarbonate transport system, permease component [Rhizobium leguminosarum bv. trifolii WSM597]	NA	NA	NA	NA	NA	NA	NA	NA	NA	NA	NA	NA	NA	NA	NA	NA	NA	NA	NA	NA	NA	NA	NA	NA	NA	NA	NA	NA	NA	NA	NA	NA	NA	NA	NA	NA	NA	NA	NA	NA	NA	NA	NA
1	0	0	0	0	denovo011642	aldehyde dehydrogenase [Starkeya novella DSM 506]; gb|ADH88560.1| Aldehyde Dehydrogenase [Starkeya novella DSM 506]	NA	NA	NA	NA	NA	NA	NA	NA	NA	NA	NA	NA	NA	NA	NA	NA	NA	NA	NA	NA	NA	NA	NA	NA	NA	NA	NA	NA	NA	NA	NA	NA	NA	NA	NA	NA	NA	NA	NA	NA	NA	NA	NA
1	0	0	0	0	denovo011658	0	NA	NA	NA	NA	NA	NA	NA	NA	NA	NA	NA	NA	NA	NA	NA	NA	NA	NA	NA	NA	NA	NA	NA	NA	NA	NA	NA	NA	NA	NA	NA	NA	NA	NA	NA	NA	NA	NA	NA	NA	NA	NA	NA
1	0	0	0	0	denovo011686	ectoine/hydroxyectoine ABC transporter permease EhuD [Nitrosococcus halophilus Nc4]; gb|ADE15778.1| ectoine/hydroxyectoine ABC transporter, permease protein EhuD [Nitrosococcus halophilus Nc4]	NA	NA	NA	NA	NA	NA	NA	NA	NA	NA	NA	NA	NA	NA	NA	NA	NA	NA	NA	NA	NA	NA	NA	NA	NA	NA	NA	NA	NA	NA	NA	NA	NA	NA	NA	NA	NA	NA	NA	NA	NA	NA	NA
1	0	0	0	0	denovo011694	hypothetical protein [Sinorhizobium meliloti]; gb|AFJ91476.1| Xaa-Pro metalloaminopeptidase [Sinorhizobium meliloti]	NA	NA	NA	NA	NA	NA	NA	NA	NA	NA	NA	NA	NA	NA	NA	NA	NA	NA	NA	NA	NA	NA	NA	NA	NA	NA	NA	NA	NA	NA	NA	NA	NA	NA	NA	NA	NA	NA	NA	NA	NA	NA	NA
1	0	0	0	0	denovo011695	0	NA	NA	NA	NA	NA	NA	NA	NA	NA	NA	NA	NA	NA	NA	NA	NA	NA	NA	NA	NA	NA	NA	NA	NA	NA	NA	NA	NA	NA	NA	NA	NA	NA	NA	NA	NA	NA	NA	NA	NA	NA	NA	NA
1	0	0	0	0	denovo011698	hypothetical protein MEA186_01151 [Mesorhizobium amorphae CCNWGS0123]; gb|EHH13893.1| hypothetical protein MEA186_01151 [Mesorhizobium amorphae CCNWGS0123]	NA	NA	NA	NA	NA	NA	NA	NA	NA	NA	NA	NA	NA	NA	NA	NA	NA	NA	NA	NA	NA	NA	NA	NA	NA	NA	NA	NA	NA	NA	NA	NA	NA	NA	NA	NA	NA	NA	NA	NA	NA	NA	NA
1	0	0	0	0	denovo011699	Resolvase domain [Acetobacter aceti NBRC 14818]	NA	NA	NA	NA	NA	NA	NA	NA	NA	NA	NA	NA	NA	NA	NA	NA	NA	NA	NA	NA	NA	NA	NA	NA	NA	NA	NA	NA	NA	NA	NA	NA	NA	NA	NA	NA	NA	NA	NA	NA	NA	NA	NA
1	0	0	0	0	denovo011704	0	NA	NA	NA	NA	NA	NA	NA	NA	NA	NA	NA	NA	NA	NA	NA	NA	NA	NA	NA	NA	NA	NA	NA	NA	NA	NA	NA	NA	NA	NA	NA	NA	NA	NA	NA	NA	NA	NA	NA	NA	NA	NA	NA
1	0	0	0	0	denovo011708	putative transposase [Sinorhizobium medicae WSM419]; gb|ABR64760.1| putative transposase [Sinorhizobium medicae WSM419]	NA	NA	NA	NA	NA	NA	NA	NA	NA	NA	NA	NA	NA	NA	NA	NA	NA	NA	NA	NA	NA	NA	NA	NA	NA	NA	NA	NA	NA	NA	NA	NA	NA	NA	NA	NA	NA	NA	NA	NA	NA	NA	NA
1	0	0	0	0	denovo011711	spermidine/putrescine ABC transporter ATPase [Sinorhizobium meliloti AK83]; gb|AEG57888.1| spermidine/putrescine ABC transporter ATPase subunit [Sinorhizobium meliloti AK83]	NA	NA	NA	NA	NA	NA	NA	NA	NA	NA	NA	NA	NA	NA	NA	NA	NA	NA	NA	NA	NA	NA	NA	NA	NA	NA	NA	NA	NA	NA	NA	NA	NA	NA	NA	NA	NA	NA	NA	NA	NA	NA	NA
1	0	0	0	0	denovo011713	insertion sequence transposase, partial [Rhizobium sp. Pop5]; gb|EJZ16340.1| insertion sequence transposase, partial [Rhizobium sp. Pop5]	NA	NA	NA	NA	NA	NA	NA	NA	NA	NA	NA	NA	NA	NA	NA	NA	NA	NA	NA	NA	NA	NA	NA	NA	NA	NA	NA	NA	NA	NA	NA	NA	NA	NA	NA	NA	NA	NA	NA	NA	NA	NA	NA
3	0	0	0	0	denovo011723	transposase family protein [Microvirga sp. WSM3557]; gb|EIM31273.1| transposase family protein [Microvirga sp. WSM3557]	NA	NA	NA	NA	NA	NA	NA	NA	NA	NA	NA	NA	NA	NA	NA	NA	NA	NA	NA	NA	NA	NA	NA	NA	NA	NA	NA	NA	NA	NA	NA	NA	NA	NA	NA	NA	NA	NA	NA	NA	NA	NA	NA
1	0	0	0	0	denovo011728	transposase [Microvirga sp. WSM3557]; gb|EIM30684.1| transposase [Microvirga sp. WSM3557]	NA	NA	NA	NA	NA	NA	NA	NA	NA	NA	NA	NA	NA	NA	NA	NA	NA	NA	NA	NA	NA	NA	NA	NA	NA	NA	NA	NA	NA	NA	NA	NA	NA	NA	NA	NA	NA	NA	NA	NA	NA	NA	NA
1	0	0	0	0	denovo011795	hypothetical protein OantC_13687 [Ochrobactrum anthropi CTS-325]	NA	NA	NA	NA	NA	NA	NA	NA	NA	NA	NA	NA	NA	NA	NA	NA	NA	NA	NA	NA	NA	NA	NA	NA	NA	NA	NA	NA	NA	NA	NA	NA	NA	NA	NA	NA	NA	NA	NA	NA	NA	NA	NA
1	0	0	0	0	denovo011796	0	NA	NA	NA	NA	NA	NA	NA	NA	NA	NA	NA	NA	NA	NA	NA	NA	NA	NA	NA	NA	NA	NA	NA	NA	NA	NA	NA	NA	NA	NA	NA	NA	NA	NA	NA	NA	NA	NA	NA	NA	NA	NA	NA
1	0	0	0	0	denovo011797	putative transposase for insertion sequence element [Novosphingobium pentaromativorans US6-1]; gb|EHJ61992.1| putative transposase for insertion sequence element [Novosphingobium pentaromativorans US6-1]	NA	NA	NA	NA	NA	NA	NA	NA	NA	NA	NA	NA	NA	NA	NA	NA	NA	NA	NA	NA	NA	NA	NA	NA	NA	NA	NA	NA	NA	NA	NA	NA	NA	NA	NA	NA	NA	NA	NA	NA	NA	NA	NA
5	0	0	0	0	denovo011801	3-oxoacyl-(acyl carrier protein) synthase [Mesorhizobium alhagi CCNWXJ12-2]; gb|EHK53151.1| 3-oxoacyl-(acyl carrier protein) synthase [Mesorhizobium alhagi CCNWXJ12-2]	NA	NA	NA	NA	NA	NA	NA	NA	NA	NA	NA	NA	NA	NA	NA	NA	NA	NA	NA	NA	NA	NA	NA	NA	NA	NA	NA	NA	NA	NA	NA	NA	NA	NA	NA	NA	NA	NA	NA	NA	NA	NA	NA
6	0	0	0	0	denovo011804	hypothetical protein MAXJ12_31674 [Mesorhizobium alhagi CCNWXJ12-2]; gb|EHK53154.1| hypothetical protein MAXJ12_31674 [Mesorhizobium alhagi CCNWXJ12-2]	NA	NA	NA	NA	NA	NA	NA	NA	NA	NA	NA	NA	NA	NA	NA	NA	NA	NA	NA	NA	NA	NA	NA	NA	NA	NA	NA	NA	NA	NA	NA	NA	NA	NA	NA	NA	NA	NA	NA	NA	NA	NA	NA
1	0	0	0	0	denovo011814	hypothetical protein PMI11_00251 [Rhizobium sp. CF142]; gb|EJJ31529.1| hypothetical protein PMI11_00251 [Rhizobium sp. CF142]	NA	NA	NA	NA	NA	NA	NA	NA	NA	NA	NA	NA	NA	NA	NA	NA	NA	NA	NA	NA	NA	NA	NA	NA	NA	NA	NA	NA	NA	NA	NA	NA	NA	NA	NA	NA	NA	NA	NA	NA	NA	NA	NA
1	0	0	0	0	denovo011822	type I secretion membrane fusion protein, HlyD family [Rhizobium sp. CF142]; gb|EJJ31100.1| type I secretion membrane fusion protein, HlyD family [Rhizobium sp. CF142]	NA	NA	NA	NA	NA	NA	NA	NA	NA	NA	NA	NA	NA	NA	NA	NA	NA	NA	NA	NA	NA	NA	NA	NA	NA	NA	NA	NA	NA	NA	NA	NA	NA	NA	NA	NA	NA	NA	NA	NA	NA	NA	NA
1	0	0	0	0	denovo011845	transposase, IS4 [Chelativorans sp. BNC1]; gb|ABG61278.1| transposase, IS4 family [Chelativorans sp. BNC1]	NA	NA	NA	NA	NA	NA	NA	NA	NA	NA	NA	NA	NA	NA	NA	NA	NA	NA	NA	NA	NA	NA	NA	NA	NA	NA	NA	NA	NA	NA	NA	NA	NA	NA	NA	NA	NA	NA	NA	NA	NA	NA	NA
1	0	0	0	0	denovo011846	inner-membrane translocator [Sinorhizobium meliloti CCNWSX0020]; gb|EHK76541.1| inner-membrane translocator [Sinorhizobium meliloti CCNWSX0020]	NA	NA	NA	NA	NA	NA	NA	NA	NA	NA	NA	NA	NA	NA	NA	NA	NA	NA	NA	NA	NA	NA	NA	NA	NA	NA	NA	NA	NA	NA	NA	NA	NA	NA	NA	NA	NA	NA	NA	NA	NA	NA	NA
1	0	0	0	0	denovo011847	Bacterial regulatory proteins, AsnC family:Bacterial regulatory protein, GntR family [Pelagibaca bermudensis HTCC2601]; gb|EAU47941.1| Bacterial regulatory proteins, AsnC family:Bacterial regulatory protein, GntR family [Roseovarius sp. HTCC2601]	NA	NA	NA	NA	NA	NA	NA	NA	NA	NA	NA	NA	NA	NA	NA	NA	NA	NA	NA	NA	NA	NA	NA	NA	NA	NA	NA	NA	NA	NA	NA	NA	NA	NA	NA	NA	NA	NA	NA	NA	NA	NA	NA
3	0	0	0	0	denovo011852	hypothetical protein SMa1171 [Sinorhizobium meliloti 1021]; gb|AAK65295.1| Hypothetical protein SMa1171 [Sinorhizobium meliloti 1021]; ref|ZP_09295197.1| integrase, catalytic region [Mesorhizobium alhagi CCNWXJ12-2]; gb|EHK54829.1| integrase, catalytic region [Mesorhizobium alhagi CCNWXJ12-2]; ref|YP_006985099.1| hypothetical protein B932_2617 [Gluconobacter oxydans H24]; gb|AFW02168.1| hypotheti…	NA	NA	NA	NA	NA	NA	NA	NA	NA	NA	NA	NA	NA	NA	NA	NA	NA	NA	NA	NA	NA	NA	NA	NA	NA	NA	NA	NA	NA	NA	NA	NA	NA	NA	NA	NA	NA	NA	NA	NA	NA	NA	NA
2	0	0	0	0	denovo011856	proline dipeptidase [Pseudomonas mandelii JR-1]	NA	NA	NA	NA	NA	NA	NA	NA	NA	NA	NA	NA	NA	NA	NA	NA	NA	NA	NA	NA	NA	NA	NA	NA	NA	NA	NA	NA	NA	NA	NA	NA	NA	NA	NA	NA	NA	NA	NA	NA	NA	NA	NA
2	0	0	0	0	denovo011863	PUTATIVE INTEGRASE/RECOMBINASE PROTEIN [Mesorhizobium loti R7A]	NA	NA	NA	NA	NA	NA	NA	NA	NA	NA	NA	NA	NA	NA	NA	NA	NA	NA	NA	NA	NA	NA	NA	NA	NA	NA	NA	NA	NA	NA	NA	NA	NA	NA	NA	NA	NA	NA	NA	NA	NA	NA	NA
1	0	0	0	0	denovo011865	putative IS6 family transposase [Rhizobium tropici CIAT 899]; gb|AGB75068.1| putative IS6 family transposase [Rhizobium tropici CIAT 899]	NA	NA	NA	NA	NA	NA	NA	NA	NA	NA	NA	NA	NA	NA	NA	NA	NA	NA	NA	NA	NA	NA	NA	NA	NA	NA	NA	NA	NA	NA	NA	NA	NA	NA	NA	NA	NA	NA	NA	NA	NA	NA	NA
1	0	0	0	0	denovo011874	0	NA	NA	NA	NA	NA	NA	NA	NA	NA	NA	NA	NA	NA	NA	NA	NA	NA	NA	NA	NA	NA	NA	NA	NA	NA	NA	NA	NA	NA	NA	NA	NA	NA	NA	NA	NA	NA	NA	NA	NA	NA	NA	NA
1	0	0	0	0	denovo011876	0	NA	NA	NA	NA	NA	NA	NA	NA	NA	NA	NA	NA	NA	NA	NA	NA	NA	NA	NA	NA	NA	NA	NA	NA	NA	NA	NA	NA	NA	NA	NA	NA	NA	NA	NA	NA	NA	NA	NA	NA	NA	NA	NA
1	0	0	0	0	denovo011877	hypothetical protein HMPREF9718_00346 [Sphingobium yanoikuyae ATCC 51230]; ref|ZP_18900525.1| hypothetical protein HMPREF9718_02999 [Sphingobium yanoikuyae ATCC 51230]; ref|ZP_18900619.1| hypothetical protein HMPREF9718_03093 [Sphingobium yanoikuyae ATCC 51230]; ref|ZP_18902143.1| hypothetical protein HMPREF9718_04617 [Sphingobium yanoikuyae ATCC 51230]; gb|EKU73254.1| hypothetical protein HMPREF…	NA	NA	NA	NA	NA	NA	NA	NA	NA	NA	NA	NA	NA	NA	NA	NA	NA	NA	NA	NA	NA	NA	NA	NA	NA	NA	NA	NA	NA	NA	NA	NA	NA	NA	NA	NA	NA	NA	NA	NA	NA	NA	NA
1	0	0	0	0	denovo011878	RNA-directed DNA polymerase (Reverse transcriptase) [Burkholderia vietnamiensis G4]; gb|ABO59899.1| RNA-directed DNA polymerase (Reverse transcriptase) [Burkholderia vietnamiensis G4]	NA	NA	NA	NA	NA	NA	NA	NA	NA	NA	NA	NA	NA	NA	NA	NA	NA	NA	NA	NA	NA	NA	NA	NA	NA	NA	NA	NA	NA	NA	NA	NA	NA	NA	NA	NA	NA	NA	NA	NA	NA	NA	NA
1	0	0	0	0	denovo011880	oligopeptide/dipeptide ABC transporter ATP-binding protein-like protein [SAR324 cluster bacterium SCGC AAA001-C10]	NA	NA	NA	NA	NA	NA	NA	NA	NA	NA	NA	NA	NA	NA	NA	NA	NA	NA	NA	NA	NA	NA	NA	NA	NA	NA	NA	NA	NA	NA	NA	NA	NA	NA	NA	NA	NA	NA	NA	NA	NA	NA	NA
1	0	0	0	0	denovo011881	0	NA	NA	NA	NA	NA	NA	NA	NA	NA	NA	NA	NA	NA	NA	NA	NA	NA	NA	NA	NA	NA	NA	NA	NA	NA	NA	NA	NA	NA	NA	NA	NA	NA	NA	NA	NA	NA	NA	NA	NA	NA	NA	NA
1	0	0	0	0	denovo011883	peptide/nickel/opine uptake family ABC transporter, permease protein [Rhodobacterales bacterium HTCC2150]; gb|EBA03079.1| peptide/nickel/opine uptake family ABC transporter, permease protein [Rhodobacterales bacterium HTCC2150]	NA	NA	NA	NA	NA	NA	NA	NA	NA	NA	NA	NA	NA	NA	NA	NA	NA	NA	NA	NA	NA	NA	NA	NA	NA	NA	NA	NA	NA	NA	NA	NA	NA	NA	NA	NA	NA	NA	NA	NA	NA	NA	NA
1	0	0	0	0	denovo011884	peptide/nickel/opine uptake family ABC transporter, permease protein [Hoeflea phototrophica DFL-43]; gb|EDQ35036.1| peptide/nickel/opine uptake family ABC transporter, permease protein [Hoeflea phototrophica DFL-43]	NA	NA	NA	NA	NA	NA	NA	NA	NA	NA	NA	NA	NA	NA	NA	NA	NA	NA	NA	NA	NA	NA	NA	NA	NA	NA	NA	NA	NA	NA	NA	NA	NA	NA	NA	NA	NA	NA	NA	NA	NA	NA	NA
1	0	0	0	0	denovo011885	hypothetical protein ACD_54C00900G0002 [uncultured bacterium]	NA	NA	NA	NA	NA	NA	NA	NA	NA	NA	NA	NA	NA	NA	NA	NA	NA	NA	NA	NA	NA	NA	NA	NA	NA	NA	NA	NA	NA	NA	NA	NA	NA	NA	NA	NA	NA	NA	NA	NA	NA	NA	NA
1	0	0	0	0	denovo011988	transporter [Mesorhizobium amorphae CCNWGS0123]; gb|EHH10920.1| transporter [Mesorhizobium amorphae CCNWGS0123]	NA	NA	NA	NA	NA	NA	NA	NA	NA	NA	NA	NA	NA	NA	NA	NA	NA	NA	NA	NA	NA	NA	NA	NA	NA	NA	NA	NA	NA	NA	NA	NA	NA	NA	NA	NA	NA	NA	NA	NA	NA	NA	NA
1	0	0	0	0	denovo011989	drug resistance transporter, EmrB/QacA subfamily [Mesorhizobium australicum WSM2073]; gb|AGB45660.1| drug resistance transporter, EmrB/QacA subfamily [Mesorhizobium australicum WSM2073]	NA	NA	NA	NA	NA	NA	NA	NA	NA	NA	NA	NA	NA	NA	NA	NA	NA	NA	NA	NA	NA	NA	NA	NA	NA	NA	NA	NA	NA	NA	NA	NA	NA	NA	NA	NA	NA	NA	NA	NA	NA	NA	NA
1	0	0	0	0	denovo011991	inner-membrane translocator [Vibrio nigripulchritudo ATCC 27043]; gb|EGU54344.1| inner-membrane translocator [Vibrio nigripulchritudo ATCC 27043]; ref|ZP_11263099.1| D-ribose transporter subunit ; membrane component of ABC superfamily [Rhizobium mesoamericanum STM3625]; emb|CCM74246.1| D-ribose transporter subunit ; membrane component of ABC superfamily [Rhizobium mesoamericanum STM3625]	NA	NA	NA	NA	NA	NA	NA	NA	NA	NA	NA	NA	NA	NA	NA	NA	NA	NA	NA	NA	NA	NA	NA	NA	NA	NA	NA	NA	NA	NA	NA	NA	NA	NA	NA	NA	NA	NA	NA	NA	NA	NA	NA
1	0	0	0	0	denovo011992	ribose ABC transporter, ATP-binding protein rbsA [Geobacillus thermoglucosidans TNO-09.020]; gb|EID42315.1| ribose ABC transporter, ATP-binding protein rbsA [Geobacillus thermoglucosidans TNO-09.020]	NA	NA	NA	NA	NA	NA	NA	NA	NA	NA	NA	NA	NA	NA	NA	NA	NA	NA	NA	NA	NA	NA	NA	NA	NA	NA	NA	NA	NA	NA	NA	NA	NA	NA	NA	NA	NA	NA	NA	NA	NA	NA	NA
1	0	0	0	0	denovo011994	0	NA	NA	NA	NA	NA	NA	NA	NA	NA	NA	NA	NA	NA	NA	NA	NA	NA	NA	NA	NA	NA	NA	NA	NA	NA	NA	NA	NA	NA	NA	NA	NA	NA	NA	NA	NA	NA	NA	NA	NA	NA	NA	NA
1	0	0	0	0	denovo011995	ABC-type sugar transport system, ATPase component [Rhizobium leguminosarum bv. trifolii WU95]; gb|EIW43810.1| ABC-type sugar transport system, ATPase component [Rhizobium leguminosarum bv. trifolii WU95]	NA	NA	NA	NA	NA	NA	NA	NA	NA	NA	NA	NA	NA	NA	NA	NA	NA	NA	NA	NA	NA	NA	NA	NA	NA	NA	NA	NA	NA	NA	NA	NA	NA	NA	NA	NA	NA	NA	NA	NA	NA	NA	NA
1	0	0	0	0	denovo011996	mannitol dehydrogenase domain-containing protein [Verminephrobacter aporrectodeae subsp. tuberculatae At4]	NA	NA	NA	NA	NA	NA	NA	NA	NA	NA	NA	NA	NA	NA	NA	NA	NA	NA	NA	NA	NA	NA	NA	NA	NA	NA	NA	NA	NA	NA	NA	NA	NA	NA	NA	NA	NA	NA	NA	NA	NA	NA	NA
1	0	0	0	0	denovo012006	hypothetical protein PDO_1370 [Rhizobium sp. PDO1-076]; gb|EHS52610.1| hypothetical protein PDO_1370 [Rhizobium sp. PDO1-076]	NA	NA	NA	NA	NA	NA	NA	NA	NA	NA	NA	NA	NA	NA	NA	NA	NA	NA	NA	NA	NA	NA	NA	NA	NA	NA	NA	NA	NA	NA	NA	NA	NA	NA	NA	NA	NA	NA	NA	NA	NA	NA	NA
1	0	0	0	0	denovo012040	hypothetical protein Mesci_6376 [Mesorhizobium ciceri biovar biserrulae WSM1271]; gb|ADV15352.1| Protein of unknown function DUF2169 [Mesorhizobium ciceri biovar biserrulae WSM1271]	NA	NA	NA	NA	NA	NA	NA	NA	NA	NA	NA	NA	NA	NA	NA	NA	NA	NA	NA	NA	NA	NA	NA	NA	NA	NA	NA	NA	NA	NA	NA	NA	NA	NA	NA	NA	NA	NA	NA	NA	NA	NA	NA
1	0	0	0	0	denovo012058	ABC-type proline/glycine betaine transport system, permease component [Brevibacillus sp. CF112]; gb|EJL43436.1| ABC-type proline/glycine betaine transport system, permease component [Brevibacillus sp. CF112]; ref|ZP_20501982.1| glycine/betaine ABC transporter permease [Brevibacillus agri BAB-2500]; gb|ELK40640.1| glycine/betaine ABC transporter permease [Brevibacillus agri BAB-2500]	NA	NA	NA	NA	NA	NA	NA	NA	NA	NA	NA	NA	NA	NA	NA	NA	NA	NA	NA	NA	NA	NA	NA	NA	NA	NA	NA	NA	NA	NA	NA	NA	NA	NA	NA	NA	NA	NA	NA	NA	NA	NA	NA
1	0	0	0	0	denovo012059	predicted protein [Populus trichocarpa]	NA	NA	NA	NA	NA	NA	NA	NA	NA	NA	NA	NA	NA	NA	NA	NA	NA	NA	NA	NA	NA	NA	NA	NA	NA	NA	NA	NA	NA	NA	NA	NA	NA	NA	NA	NA	NA	NA	NA	NA	NA	NA	NA
1	0	0	0	0	denovo012086	hypothetical protein [Mesorhizobium ciceri biovar biserrulae WSM1271]; gb|ADV11597.1| hypothetical protein Mesci_2452 [Mesorhizobium ciceri biovar biserrulae WSM1271]	NA	NA	NA	NA	NA	NA	NA	NA	NA	NA	NA	NA	NA	NA	NA	NA	NA	NA	NA	NA	NA	NA	NA	NA	NA	NA	NA	NA	NA	NA	NA	NA	NA	NA	NA	NA	NA	NA	NA	NA	NA	NA	NA
1	0	0	0	0	denovo012087	TadE family protein [Mesorhizobium amorphae CCNWGS0123]; gb|EHH12592.1| TadE family protein [Mesorhizobium amorphae CCNWGS0123]	NA	NA	NA	NA	NA	NA	NA	NA	NA	NA	NA	NA	NA	NA	NA	NA	NA	NA	NA	NA	NA	NA	NA	NA	NA	NA	NA	NA	NA	NA	NA	NA	NA	NA	NA	NA	NA	NA	NA	NA	NA	NA	NA
1	0	0	0	0	denovo012088	transposase (fragment) [Bradyrhizobium sp. ORS 375]; emb|CCD95298.1| transposase (fragment) [Bradyrhizobium sp. ORS 375]	NA	NA	NA	NA	NA	NA	NA	NA	NA	NA	NA	NA	NA	NA	NA	NA	NA	NA	NA	NA	NA	NA	NA	NA	NA	NA	NA	NA	NA	NA	NA	NA	NA	NA	NA	NA	NA	NA	NA	NA	NA	NA	NA
1	0	0	0	0	denovo012101	amino acid ABC transporter ATP-binding protein [Rhizobium etli CFN 42]; gb|ABC94302.1| probable amino acid ABC transporter, ATP-binding protein [Rhizobium etli CFN 42]	NA	NA	NA	NA	NA	NA	NA	NA	NA	NA	NA	NA	NA	NA	NA	NA	NA	NA	NA	NA	NA	NA	NA	NA	NA	NA	NA	NA	NA	NA	NA	NA	NA	NA	NA	NA	NA	NA	NA	NA	NA	NA	NA
1	0	0	0	0	denovo012105	trimethylamine methyltransferase MttB-like protein [Ruegeria sp. TW15]	NA	NA	NA	NA	NA	NA	NA	NA	NA	NA	NA	NA	NA	NA	NA	NA	NA	NA	NA	NA	NA	NA	NA	NA	NA	NA	NA	NA	NA	NA	NA	NA	NA	NA	NA	NA	NA	NA	NA	NA	NA	NA	NA
2	0	0	0	0	denovo012121	cytochrome oxidase maturation protein, cbb3-type [Mesorhizobium amorphae CCNWGS0123]; gb|EHH02429.1| cytochrome oxidase maturation protein, cbb3-type [Mesorhizobium amorphae CCNWGS0123]	NA	NA	NA	NA	NA	NA	NA	NA	NA	NA	NA	NA	NA	NA	NA	NA	NA	NA	NA	NA	NA	NA	NA	NA	NA	NA	NA	NA	NA	NA	NA	NA	NA	NA	NA	NA	NA	NA	NA	NA	NA	NA	NA
1	0	0	0	0	denovo012123	transposase [Rhizobium sp. CCGE 510]; gb|EJT01301.1| transposase [Rhizobium sp. CCGE 510]	NA	NA	NA	NA	NA	NA	NA	NA	NA	NA	NA	NA	NA	NA	NA	NA	NA	NA	NA	NA	NA	NA	NA	NA	NA	NA	NA	NA	NA	NA	NA	NA	NA	NA	NA	NA	NA	NA	NA	NA	NA	NA	NA
1	0	0	0	0	denovo012124	transposase IS116/IS110/IS902 family protein [Methylobacterium extorquens DSM 13060]; gb|EHP91652.1| transposase IS116/IS110/IS902 family protein [Methylobacterium extorquens DSM 13060]	NA	NA	NA	NA	NA	NA	NA	NA	NA	NA	NA	NA	NA	NA	NA	NA	NA	NA	NA	NA	NA	NA	NA	NA	NA	NA	NA	NA	NA	NA	NA	NA	NA	NA	NA	NA	NA	NA	NA	NA	NA	NA	NA
1	0	0	0	0	denovo012125	transposase [Rhizobium sp. CF122]; gb|EJL57799.1| transposase [Rhizobium sp. CF122]	NA	NA	NA	NA	NA	NA	NA	NA	NA	NA	NA	NA	NA	NA	NA	NA	NA	NA	NA	NA	NA	NA	NA	NA	NA	NA	NA	NA	NA	NA	NA	NA	NA	NA	NA	NA	NA	NA	NA	NA	NA	NA	NA
1	0	0	0	0	denovo012128	IstB-like ATP-binding protein [alpha proteobacterium BAL199]; gb|EDP63910.1| IstB-like ATP-binding protein [alpha proteobacterium BAL199]	NA	NA	NA	NA	NA	NA	NA	NA	NA	NA	NA	NA	NA	NA	NA	NA	NA	NA	NA	NA	NA	NA	NA	NA	NA	NA	NA	NA	NA	NA	NA	NA	NA	NA	NA	NA	NA	NA	NA	NA	NA	NA	NA
1	0	0	0	0	denovo012129	hypothetical protein B932_2242 [Gluconobacter oxydans H24]; gb|AFW01804.1| hypothetical protein B932_2242 [Gluconobacter oxydans H24]	NA	NA	NA	NA	NA	NA	NA	NA	NA	NA	NA	NA	NA	NA	NA	NA	NA	NA	NA	NA	NA	NA	NA	NA	NA	NA	NA	NA	NA	NA	NA	NA	NA	NA	NA	NA	NA	NA	NA	NA	NA	NA	NA
1	0	0	0	0	denovo012130	0	NA	NA	NA	NA	NA	NA	NA	NA	NA	NA	NA	NA	NA	NA	NA	NA	NA	NA	NA	NA	NA	NA	NA	NA	NA	NA	NA	NA	NA	NA	NA	NA	NA	NA	NA	NA	NA	NA	NA	NA	NA	NA	NA
1	0	0	0	0	denovo012131	transposase, partial [Sphingomonas sp. PAMC 26621]	NA	NA	NA	NA	NA	NA	NA	NA	NA	NA	NA	NA	NA	NA	NA	NA	NA	NA	NA	NA	NA	NA	NA	NA	NA	NA	NA	NA	NA	NA	NA	NA	NA	NA	NA	NA	NA	NA	NA	NA	NA	NA	NA
1	0	0	0	0	denovo012134	helix-turn-helix domain protein [Rhizobium sp. PDO1-076]; gb|EHS51867.1| helix-turn-helix domain protein [Rhizobium sp. PDO1-076]	NA	NA	NA	NA	NA	NA	NA	NA	NA	NA	NA	NA	NA	NA	NA	NA	NA	NA	NA	NA	NA	NA	NA	NA	NA	NA	NA	NA	NA	NA	NA	NA	NA	NA	NA	NA	NA	NA	NA	NA	NA	NA	NA
1	0	0	0	0	denovo012136	hypothetical protein Retl8_11896 [Rhizobium etli 8C-3]	NA	NA	NA	NA	NA	NA	NA	NA	NA	NA	NA	NA	NA	NA	NA	NA	NA	NA	NA	NA	NA	NA	NA	NA	NA	NA	NA	NA	NA	NA	NA	NA	NA	NA	NA	NA	NA	NA	NA	NA	NA	NA	NA
1	0	0	0	0	denovo012137	0	NA	NA	NA	NA	NA	NA	NA	NA	NA	NA	NA	NA	NA	NA	NA	NA	NA	NA	NA	NA	NA	NA	NA	NA	NA	NA	NA	NA	NA	NA	NA	NA	NA	NA	NA	NA	NA	NA	NA	NA	NA	NA	NA
1	0	0	0	0	denovo012139	hypothetical protein BBta_1583 [Bradyrhizobium sp. BTAi1]; gb|ABQ33797.1| hypothetical protein BBta_1583 [Bradyrhizobium sp. BTAi1]	NA	NA	NA	NA	NA	NA	NA	NA	NA	NA	NA	NA	NA	NA	NA	NA	NA	NA	NA	NA	NA	NA	NA	NA	NA	NA	NA	NA	NA	NA	NA	NA	NA	NA	NA	NA	NA	NA	NA	NA	NA	NA	NA
1	0	0	0	0	denovo012150	putative transposase for insertion sequence element [Sinorhizobium meliloti CCNWSX0020]; gb|EHK79312.1| putative transposase for insertion sequence element [Sinorhizobium meliloti CCNWSX0020]	NA	NA	NA	NA	NA	NA	NA	NA	NA	NA	NA	NA	NA	NA	NA	NA	NA	NA	NA	NA	NA	NA	NA	NA	NA	NA	NA	NA	NA	NA	NA	NA	NA	NA	NA	NA	NA	NA	NA	NA	NA	NA	NA
1	0	0	0	0	denovo012156	possible insertion element ISR1 [Stappia aggregata IAM 12614]; gb|EAV40989.1| possible insertion element ISR1 [Stappia aggregata IAM 12614]	NA	NA	NA	NA	NA	NA	NA	NA	NA	NA	NA	NA	NA	NA	NA	NA	NA	NA	NA	NA	NA	NA	NA	NA	NA	NA	NA	NA	NA	NA	NA	NA	NA	NA	NA	NA	NA	NA	NA	NA	NA	NA	NA
1	0	0	0	0	denovo012157	0	NA	NA	NA	NA	NA	NA	NA	NA	NA	NA	NA	NA	NA	NA	NA	NA	NA	NA	NA	NA	NA	NA	NA	NA	NA	NA	NA	NA	NA	NA	NA	NA	NA	NA	NA	NA	NA	NA	NA	NA	NA	NA	NA
1	0	0	0	0	denovo012158	hypothetical protein RPE_1079 [Rhodopseudomonas palustris BisA53]; ref|YP_780068.1| hypothetical protein RPE_1136 [Rhodopseudomonas palustris BisA53]; gb|ABJ05032.1| hypothetical protein RPE_1079 [Rhodopseudomonas palustris BisA53]; gb|ABJ05088.1| hypothetical protein RPE_1136 [Rhodopseudomonas palustris BisA53]	NA	NA	NA	NA	NA	NA	NA	NA	NA	NA	NA	NA	NA	NA	NA	NA	NA	NA	NA	NA	NA	NA	NA	NA	NA	NA	NA	NA	NA	NA	NA	NA	NA	NA	NA	NA	NA	NA	NA	NA	NA	NA	NA
1	0	0	0	0	denovo012159	HipA-like protein [Sinorhizobium fredii NGR234]; gb|ACP22367.1| HipA-like protein [Sinorhizobium fredii NGR234]	NA	NA	NA	NA	NA	NA	NA	NA	NA	NA	NA	NA	NA	NA	NA	NA	NA	NA	NA	NA	NA	NA	NA	NA	NA	NA	NA	NA	NA	NA	NA	NA	NA	NA	NA	NA	NA	NA	NA	NA	NA	NA	NA
1	0	0	0	0	denovo012167	0	NA	NA	NA	NA	NA	NA	NA	NA	NA	NA	NA	NA	NA	NA	NA	NA	NA	NA	NA	NA	NA	NA	NA	NA	NA	NA	NA	NA	NA	NA	NA	NA	NA	NA	NA	NA	NA	NA	NA	NA	NA	NA	NA
1	0	0	0	0	denovo012168	0	NA	NA	NA	NA	NA	NA	NA	NA	NA	NA	NA	NA	NA	NA	NA	NA	NA	NA	NA	NA	NA	NA	NA	NA	NA	NA	NA	NA	NA	NA	NA	NA	NA	NA	NA	NA	NA	NA	NA	NA	NA	NA	NA
1	0	0	0	0	denovo012169	ABC transporter ATP-binding protein [Halomonas elongata DSM 2581]; emb|CBV41045.1| ABC-type transport system ATP-binding protein [Halomonas elongata DSM 2581]	NA	NA	NA	NA	NA	NA	NA	NA	NA	NA	NA	NA	NA	NA	NA	NA	NA	NA	NA	NA	NA	NA	NA	NA	NA	NA	NA	NA	NA	NA	NA	NA	NA	NA	NA	NA	NA	NA	NA	NA	NA	NA	NA
1	0	0	0	0	denovo012170	ABC transporter permease [Halomonas sp. KM-1]	NA	NA	NA	NA	NA	NA	NA	NA	NA	NA	NA	NA	NA	NA	NA	NA	NA	NA	NA	NA	NA	NA	NA	NA	NA	NA	NA	NA	NA	NA	NA	NA	NA	NA	NA	NA	NA	NA	NA	NA	NA	NA	NA
1	0	0	0	0	denovo012174	dehydrogenase of unknown specificity, short-chain alcohol dehydrogenase like protein [Pseudomonas sp. GM55]; gb|EJM74913.1| dehydrogenase of unknown specificity, short-chain alcohol dehydrogenase like protein [Pseudomonas sp. GM55]	NA	NA	NA	NA	NA	NA	NA	NA	NA	NA	NA	NA	NA	NA	NA	NA	NA	NA	NA	NA	NA	NA	NA	NA	NA	NA	NA	NA	NA	NA	NA	NA	NA	NA	NA	NA	NA	NA	NA	NA	NA	NA	NA
1	0	0	0	0	denovo012186	carbon monoxide dehydrogenase, small subunit [Ahrensia sp. R2A130]; gb|EFL87826.1| carbon monoxide dehydrogenase, small subunit [Ahrensia sp. R2A130]	NA	NA	NA	NA	NA	NA	NA	NA	NA	NA	NA	NA	NA	NA	NA	NA	NA	NA	NA	NA	NA	NA	NA	NA	NA	NA	NA	NA	NA	NA	NA	NA	NA	NA	NA	NA	NA	NA	NA	NA	NA	NA	NA
1	0	0	0	0	denovo012187	oxidoreductase [Ahrensia sp. R2A130]; gb|EFL87827.1| oxidoreductase [Ahrensia sp. R2A130]	NA	NA	NA	NA	NA	NA	NA	NA	NA	NA	NA	NA	NA	NA	NA	NA	NA	NA	NA	NA	NA	NA	NA	NA	NA	NA	NA	NA	NA	NA	NA	NA	NA	NA	NA	NA	NA	NA	NA	NA	NA	NA	NA
1	0	0	0	0	denovo012191	ABC transporter permease [Bradyrhizobium sp. ORS 278]; emb|CAL78511.1| putative ABC transporter, permease protein [Bradyrhizobium sp. ORS 278]	NA	NA	NA	NA	NA	NA	NA	NA	NA	NA	NA	NA	NA	NA	NA	NA	NA	NA	NA	NA	NA	NA	NA	NA	NA	NA	NA	NA	NA	NA	NA	NA	NA	NA	NA	NA	NA	NA	NA	NA	NA	NA	NA
5	0	0	0	0	denovo012203	binding-protein-dependent transport systems inner membrane component [Sinorhizobium medicae WSM419]; gb|ABR64362.1| binding-protein-dependent transport systems inner membrane component [Sinorhizobium medicae WSM419]; ref|YP_005718287.1| ABC transporter [Sinorhizobium meliloti BL225C]; gb|AEG07527.1| ABC-type transporter, integral membrane subunit [Sinorhizobium meliloti BL225C]	NA	NA	NA	NA	NA	NA	NA	NA	NA	NA	NA	NA	NA	NA	NA	NA	NA	NA	NA	NA	NA	NA	NA	NA	NA	NA	NA	NA	NA	NA	NA	NA	NA	NA	NA	NA	NA	NA	NA	NA	NA	NA	NA
2	0	0	0	0	denovo012235	inner-membrane translocator [Mesorhizobium opportunistum WSM2075]; gb|AEH87517.1| inner-membrane translocator [Mesorhizobium opportunistum WSM2075]	NA	NA	NA	NA	NA	NA	NA	NA	NA	NA	NA	NA	NA	NA	NA	NA	NA	NA	NA	NA	NA	NA	NA	NA	NA	NA	NA	NA	NA	NA	NA	NA	NA	NA	NA	NA	NA	NA	NA	NA	NA	NA	NA
1	0	0	0	0	denovo012259	hypothetical protein MEA186_19515 [Mesorhizobium amorphae CCNWGS0123]; gb|EHH10306.1| hypothetical protein MEA186_19515 [Mesorhizobium amorphae CCNWGS0123]	NA	NA	NA	NA	NA	NA	NA	NA	NA	NA	NA	NA	NA	NA	NA	NA	NA	NA	NA	NA	NA	NA	NA	NA	NA	NA	NA	NA	NA	NA	NA	NA	NA	NA	NA	NA	NA	NA	NA	NA	NA	NA	NA
1	0	0	0	0	denovo012267	ABC transporter [Achromobacter xylosoxidans A8]; gb|ADP18816.1| ABC transporter family protein 85 [Achromobacter xylosoxidans A8]	NA	NA	NA	NA	NA	NA	NA	NA	NA	NA	NA	NA	NA	NA	NA	NA	NA	NA	NA	NA	NA	NA	NA	NA	NA	NA	NA	NA	NA	NA	NA	NA	NA	NA	NA	NA	NA	NA	NA	NA	NA	NA	NA
1	0	0	0	0	denovo012268	ABC transporter [Achromobacter xylosoxidans A8]; gb|ADP18816.1| ABC transporter family protein 85 [Achromobacter xylosoxidans A8]	NA	NA	NA	NA	NA	NA	NA	NA	NA	NA	NA	NA	NA	NA	NA	NA	NA	NA	NA	NA	NA	NA	NA	NA	NA	NA	NA	NA	NA	NA	NA	NA	NA	NA	NA	NA	NA	NA	NA	NA	NA	NA	NA
1	0	0	0	0	denovo012269	Tat pathway signal sequence domain-containing protein 25 [Achromobacter xylosoxidans A8]; gb|ADP18817.1| Tat pathway signal sequence domain protein 25 [Achromobacter xylosoxidans A8]	NA	NA	NA	NA	NA	NA	NA	NA	NA	NA	NA	NA	NA	NA	NA	NA	NA	NA	NA	NA	NA	NA	NA	NA	NA	NA	NA	NA	NA	NA	NA	NA	NA	NA	NA	NA	NA	NA	NA	NA	NA	NA	NA
1	0	0	0	0	denovo012270	binding-protein-dependent transporters inner membrane component [Conexibacter woesei DSM 14684]; gb|ADB53355.1| binding-protein-dependent transport systems inner membrane component [Conexibacter woesei DSM 14684]	NA	NA	NA	NA	NA	NA	NA	NA	NA	NA	NA	NA	NA	NA	NA	NA	NA	NA	NA	NA	NA	NA	NA	NA	NA	NA	NA	NA	NA	NA	NA	NA	NA	NA	NA	NA	NA	NA	NA	NA	NA	NA	NA
2	0	0	0	0	denovo012276	hypothetical protein OCA5_c29840 [Oligotropha carboxidovorans OM5]; gb|AEI07672.1| hypothetical protein OCA5_c29840 [Oligotropha carboxidovorans OM5]; ref|ZP_00210238.1| COG2801: Transposase and inactivated derivatives [Magnetospirillum magnetotacticum MS-1]	NA	NA	NA	NA	NA	NA	NA	NA	NA	NA	NA	NA	NA	NA	NA	NA	NA	NA	NA	NA	NA	NA	NA	NA	NA	NA	NA	NA	NA	NA	NA	NA	NA	NA	NA	NA	NA	NA	NA	NA	NA	NA	NA
1	0	0	0	0	denovo012288	ATPase component of various ABC-type transport systems with duplicated ATPase domain [Herbaspirillum sp. YR522]; gb|EJN09430.1| ATPase component of various ABC-type transport systems with duplicated ATPase domain [Herbaspirillum sp. YR522]; ref|ZP_06687788.1| ABC superfamily ATP binding cassette transporter, ATPase subunit [Achromobacter piechaudii ATCC 43553]; gb|EFF75233.1| ABC superfamily ATP …	NA	NA	NA	NA	NA	NA	NA	NA	NA	NA	NA	NA	NA	NA	NA	NA	NA	NA	NA	NA	NA	NA	NA	NA	NA	NA	NA	NA	NA	NA	NA	NA	NA	NA	NA	NA	NA	NA	NA	NA	NA	NA	NA
1	0	0	0	0	denovo012289	ABC transporter permease [Sinorhizobium meliloti 1021]; gb|AAK65795.1| ABC transporter, permease [Sinorhizobium meliloti 1021]	NA	NA	NA	NA	NA	NA	NA	NA	NA	NA	NA	NA	NA	NA	NA	NA	NA	NA	NA	NA	NA	NA	NA	NA	NA	NA	NA	NA	NA	NA	NA	NA	NA	NA	NA	NA	NA	NA	NA	NA	NA	NA	NA
1	0	0	0	0	denovo012301	putative IS21 family transposase IstB protein [Rhizobium tropici CIAT 899]; gb|AGB73605.1| putative IS21 family transposase IstB protein [Rhizobium tropici CIAT 899]; ref|ZP_03503928.1| IstB ATP binding domain-containing protein [Rhizobium etli Kim 5]; ref|ZP_03508854.1| IstB ATP binding domain-containing protein [Rhizobium etli Brasil 5]; ref|ZP_03513300.1| IstB ATP binding domain-containing pro…	NA	NA	NA	NA	NA	NA	NA	NA	NA	NA	NA	NA	NA	NA	NA	NA	NA	NA	NA	NA	NA	NA	NA	NA	NA	NA	NA	NA	NA	NA	NA	NA	NA	NA	NA	NA	NA	NA	NA	NA	NA	NA	NA
1	0	0	0	0	denovo012302	hypothetical protein WSK_4161, partial [Novosphingobium sp. Rr 2-17]; gb|EIZ77272.1| hypothetical protein WSK_4161, partial [Novosphingobium sp. Rr 2-17]	NA	NA	NA	NA	NA	NA	NA	NA	NA	NA	NA	NA	NA	NA	NA	NA	NA	NA	NA	NA	NA	NA	NA	NA	NA	NA	NA	NA	NA	NA	NA	NA	NA	NA	NA	NA	NA	NA	NA	NA	NA	NA	NA
1	0	0	0	0	denovo012303	hypothetical protein Nham_3072 [Nitrobacter hamburgensis X14]; gb|ABE63812.1| hypothetical protein Nham_3072 [Nitrobacter hamburgensis X14]	NA	NA	NA	NA	NA	NA	NA	NA	NA	NA	NA	NA	NA	NA	NA	NA	NA	NA	NA	NA	NA	NA	NA	NA	NA	NA	NA	NA	NA	NA	NA	NA	NA	NA	NA	NA	NA	NA	NA	NA	NA	NA	NA
2	0	0	0	0	denovo012304	insertion sequence IS21 putative ATP-binding protein [Sinorhizobium fredii HH103]; emb|CCE97872.1| Insertion sequence IS21 putative ATP-binding protein [Sinorhizobium fredii HH103]	NA	NA	NA	NA	NA	NA	NA	NA	NA	NA	NA	NA	NA	NA	NA	NA	NA	NA	NA	NA	NA	NA	NA	NA	NA	NA	NA	NA	NA	NA	NA	NA	NA	NA	NA	NA	NA	NA	NA	NA	NA	NA	NA
1	0	0	0	0	denovo012305	transposase IS66 [Ochrobactrum anthropi ATCC 49188]; gb|ABS15437.1| transposase IS66 [Ochrobactrum anthropi ATCC 49188]	NA	NA	NA	NA	NA	NA	NA	NA	NA	NA	NA	NA	NA	NA	NA	NA	NA	NA	NA	NA	NA	NA	NA	NA	NA	NA	NA	NA	NA	NA	NA	NA	NA	NA	NA	NA	NA	NA	NA	NA	NA	NA	NA
1	0	0	0	0	denovo012313	ABC-type spermidine/putrescine transport system, ATPase component [Bradyrhizobium sp. WSM471]; gb|EHR01012.1| ABC-type spermidine/putrescine transport system, ATPase component [Bradyrhizobium sp. WSM471]	NA	NA	NA	NA	NA	NA	NA	NA	NA	NA	NA	NA	NA	NA	NA	NA	NA	NA	NA	NA	NA	NA	NA	NA	NA	NA	NA	NA	NA	NA	NA	NA	NA	NA	NA	NA	NA	NA	NA	NA	NA	NA	NA
1	0	0	0	0	denovo012314	glycine cleavage system T protein (aminomethyltransferase) [Bradyrhizobium sp. WSM471]; gb|EHR01013.1| glycine cleavage system T protein (aminomethyltransferase) [Bradyrhizobium sp. WSM471]	NA	NA	NA	NA	NA	NA	NA	NA	NA	NA	NA	NA	NA	NA	NA	NA	NA	NA	NA	NA	NA	NA	NA	NA	NA	NA	NA	NA	NA	NA	NA	NA	NA	NA	NA	NA	NA	NA	NA	NA	NA	NA	NA
1	0	0	0	0	denovo012315	0	NA	NA	NA	NA	NA	NA	NA	NA	NA	NA	NA	NA	NA	NA	NA	NA	NA	NA	NA	NA	NA	NA	NA	NA	NA	NA	NA	NA	NA	NA	NA	NA	NA	NA	NA	NA	NA	NA	NA	NA	NA	NA	NA
1	0	0	0	0	denovo012343	ATPase component of ABC-type sugar transporter [Microvirga sp. WSM3557]; gb|EIM28466.1| ATPase component of ABC-type sugar transporter [Microvirga sp. WSM3557]	NA	NA	NA	NA	NA	NA	NA	NA	NA	NA	NA	NA	NA	NA	NA	NA	NA	NA	NA	NA	NA	NA	NA	NA	NA	NA	NA	NA	NA	NA	NA	NA	NA	NA	NA	NA	NA	NA	NA	NA	NA	NA	NA
2	0	0	0	0	denovo012366	FAD linked oxidase [Agrobacterium tumefaciens CCNWGS0286]; gb|EHH03615.1| FAD linked oxidase [Agrobacterium tumefaciens CCNWGS0286]	NA	NA	NA	NA	NA	NA	NA	NA	NA	NA	NA	NA	NA	NA	NA	NA	NA	NA	NA	NA	NA	NA	NA	NA	NA	NA	NA	NA	NA	NA	NA	NA	NA	NA	NA	NA	NA	NA	NA	NA	NA	NA	NA
1	0	0	0	0	denovo012367	0	NA	NA	NA	NA	NA	NA	NA	NA	NA	NA	NA	NA	NA	NA	NA	NA	NA	NA	NA	NA	NA	NA	NA	NA	NA	NA	NA	NA	NA	NA	NA	NA	NA	NA	NA	NA	NA	NA	NA	NA	NA	NA	NA
2	0	0	0	0	denovo012368	spermidine/putrescine ABC transporter ATP-binding subunit [Bradyrhizobium sp. WSM1253]; gb|EIG61333.1| spermidine/putrescine ABC transporter ATP-binding subunit [Bradyrhizobium sp. WSM1253]	NA	NA	NA	NA	NA	NA	NA	NA	NA	NA	NA	NA	NA	NA	NA	NA	NA	NA	NA	NA	NA	NA	NA	NA	NA	NA	NA	NA	NA	NA	NA	NA	NA	NA	NA	NA	NA	NA	NA	NA	NA	NA	NA
1	0	0	0	0	denovo012369	ABC polyamine/opine transporter, ATPase subunit [alpha proteobacterium BAL199]; gb|EDP63471.1| ABC polyamine/opine transporter, ATPase subunit [alpha proteobacterium BAL199]	NA	NA	NA	NA	NA	NA	NA	NA	NA	NA	NA	NA	NA	NA	NA	NA	NA	NA	NA	NA	NA	NA	NA	NA	NA	NA	NA	NA	NA	NA	NA	NA	NA	NA	NA	NA	NA	NA	NA	NA	NA	NA	NA
2	0	0	0	0	denovo012370	ABC transporter substrate-binding protein [Sinorhizobium fredii NGR234]; gb|AAQ87212.1| Spermidine/putrescine-binding protein [Sinorhizobium fredii NGR234]; gb|ACP23109.1| ABC transporter substrate-binding protein [Sinorhizobium fredii NGR234]; ref|ZP_10838074.1| ABC transporter substrate-binding protein [Rhizobium sp. CCGE 510]; gb|EJT02059.1| ABC transporter substrate-binding protein [Rhizobium…	NA	NA	NA	NA	NA	NA	NA	NA	NA	NA	NA	NA	NA	NA	NA	NA	NA	NA	NA	NA	NA	NA	NA	NA	NA	NA	NA	NA	NA	NA	NA	NA	NA	NA	NA	NA	NA	NA	NA	NA	NA	NA	NA
2	0	0	0	0	denovo012371	ABC-type spermidine/putrescine transport system, permease component I [Bradyrhizobium sp. WSM471]; gb|EHR01039.1| ABC-type spermidine/putrescine transport system, permease component I [Bradyrhizobium sp. WSM471]	NA	NA	NA	NA	NA	NA	NA	NA	NA	NA	NA	NA	NA	NA	NA	NA	NA	NA	NA	NA	NA	NA	NA	NA	NA	NA	NA	NA	NA	NA	NA	NA	NA	NA	NA	NA	NA	NA	NA	NA	NA	NA	NA
2	0	0	0	0	denovo012372	binding-protein-dependent transport system inner membrane protein [Celeribacter baekdonensis B30]; gb|EKE70444.1| binding-protein-dependent transport system inner membrane protein [Celeribacter baekdonensis B30]	NA	NA	NA	NA	NA	NA	NA	NA	NA	NA	NA	NA	NA	NA	NA	NA	NA	NA	NA	NA	NA	NA	NA	NA	NA	NA	NA	NA	NA	NA	NA	NA	NA	NA	NA	NA	NA	NA	NA	NA	NA	NA	NA
2	0	0	0	0	denovo012373	membrane protein, methyltransferase [Sinorhizobium meliloti 1021]; ref|YP_005715948.1| trimethylamine methyltransferase [Sinorhizobium meliloti BL225C]; ref|YP_006843096.1| membrane protein, methyltransferase [Sinorhizobium meliloti Rm41]; emb|CAC49244.1| putative membrane protein, similar to methyltransferases [Sinorhizobium meliloti 1021]; gb|AEG08127.1| trimethylamine methyltransferase [Sinorh…	NA	NA	NA	NA	NA	NA	NA	NA	NA	NA	NA	NA	NA	NA	NA	NA	NA	NA	NA	NA	NA	NA	NA	NA	NA	NA	NA	NA	NA	NA	NA	NA	NA	NA	NA	NA	NA	NA	NA	NA	NA	NA	NA
1	0	0	0	0	denovo012375	0	NA	NA	NA	NA	NA	NA	NA	NA	NA	NA	NA	NA	NA	NA	NA	NA	NA	NA	NA	NA	NA	NA	NA	NA	NA	NA	NA	NA	NA	NA	NA	NA	NA	NA	NA	NA	NA	NA	NA	NA	NA	NA	NA
2	0	0	0	0	denovo012376	4-aminobutyrate aminotransferase [Agrobacterium tumefaciens CCNWGS0286]; gb|EHH02366.1| 4-aminobutyrate aminotransferase [Agrobacterium tumefaciens CCNWGS0286]	NA	NA	NA	NA	NA	NA	NA	NA	NA	NA	NA	NA	NA	NA	NA	NA	NA	NA	NA	NA	NA	NA	NA	NA	NA	NA	NA	NA	NA	NA	NA	NA	NA	NA	NA	NA	NA	NA	NA	NA	NA	NA	NA
2	0	0	0	0	denovo012377	FAD-dependent oxidoreductase [Agrobacterium tumefaciens CCNWGS0286]; gb|EHH02367.1| FAD-dependent oxidoreductase [Agrobacterium tumefaciens CCNWGS0286]	NA	NA	NA	NA	NA	NA	NA	NA	NA	NA	NA	NA	NA	NA	NA	NA	NA	NA	NA	NA	NA	NA	NA	NA	NA	NA	NA	NA	NA	NA	NA	NA	NA	NA	NA	NA	NA	NA	NA	NA	NA	NA	NA
2	0	0	0	0	denovo012381	0	NA	NA	NA	NA	NA	NA	NA	NA	NA	NA	NA	NA	NA	NA	NA	NA	NA	NA	NA	NA	NA	NA	NA	NA	NA	NA	NA	NA	NA	NA	NA	NA	NA	NA	NA	NA	NA	NA	NA	NA	NA	NA	NA
2	0	0	0	0	denovo012382	0	NA	NA	NA	NA	NA	NA	NA	NA	NA	NA	NA	NA	NA	NA	NA	NA	NA	NA	NA	NA	NA	NA	NA	NA	NA	NA	NA	NA	NA	NA	NA	NA	NA	NA	NA	NA	NA	NA	NA	NA	NA	NA	NA
2	0	0	0	0	denovo012383	hypothetical protein HMPREF9687_01660 [Klebsiella oxytoca 10-5243]; gb|EHS97541.1| hypothetical protein HMPREF9687_01660 [Klebsiella oxytoca 10-5243]	NA	NA	NA	NA	NA	NA	NA	NA	NA	NA	NA	NA	NA	NA	NA	NA	NA	NA	NA	NA	NA	NA	NA	NA	NA	NA	NA	NA	NA	NA	NA	NA	NA	NA	NA	NA	NA	NA	NA	NA	NA	NA	NA
2	0	0	0	0	denovo012384	periplasmic binding protein/LacI transcriptional regulator [Klebsiella oxytoca KCTC 1686]; ref|YP_006498759.1| ABC-type sugar transport system [Klebsiella oxytoca E718]; gb|AEX05909.1| periplasmic binding protein/LacI transcriptional regulator [Klebsiella oxytoca KCTC 1686]; gb|AFN29596.1| ABC-type sugar transport system [Klebsiella oxytoca E718]; ref|ZP_16165811.1| periplasmic binding protein/La…	NA	NA	NA	NA	NA	NA	NA	NA	NA	NA	NA	NA	NA	NA	NA	NA	NA	NA	NA	NA	NA	NA	NA	NA	NA	NA	NA	NA	NA	NA	NA	NA	NA	NA	NA	NA	NA	NA	NA	NA	NA	NA	NA
2	0	0	0	0	denovo012392	Dipeptide transport system permease protein dppB [Brucella abortus str. 2308 A]; gb|EEP62477.1| Dipeptide transport system permease protein dppB [Brucella abortus str. 2308 A]	NA	NA	NA	NA	NA	NA	NA	NA	NA	NA	NA	NA	NA	NA	NA	NA	NA	NA	NA	NA	NA	NA	NA	NA	NA	NA	NA	NA	NA	NA	NA	NA	NA	NA	NA	NA	NA	NA	NA	NA	NA	NA	NA
2	0	0	0	0	denovo012394	binding-protein-dependent transport system inner membrane protein [Mesorhizobium ciceri biovar biserrulae WSM1271]; gb|ADV09439.1| binding-protein-dependent transport systems inner membrane component [Mesorhizobium ciceri biovar biserrulae WSM1271]	NA	NA	NA	NA	NA	NA	NA	NA	NA	NA	NA	NA	NA	NA	NA	NA	NA	NA	NA	NA	NA	NA	NA	NA	NA	NA	NA	NA	NA	NA	NA	NA	NA	NA	NA	NA	NA	NA	NA	NA	NA	NA	NA
2	0	0	0	0	denovo012395	oligopeptide transport ATP-binding protein OPPD [Brucella melitensis bv. 1 str. 16M]; ref|NP_700241.1| peptide ABC transporter ATP-binding protein [Brucella suis 1330]; ref|YP_223757.1| peptide ABC transporter ATP-binding protein [Brucella abortus bv. 1 str. 9-941]; ref|YP_419172.1| ABC transporter ATPase [Brucella melitensis biovar Abortus 2308]; ref|YP_001595013.1| oligopeptide/dipeptide ABC tr…	NA	NA	NA	NA	NA	NA	NA	NA	NA	NA	NA	NA	NA	NA	NA	NA	NA	NA	NA	NA	NA	NA	NA	NA	NA	NA	NA	NA	NA	NA	NA	NA	NA	NA	NA	NA	NA	NA	NA	NA	NA	NA	NA
2	0	0	0	0	denovo012396	0	NA	NA	NA	NA	NA	NA	NA	NA	NA	NA	NA	NA	NA	NA	NA	NA	NA	NA	NA	NA	NA	NA	NA	NA	NA	NA	NA	NA	NA	NA	NA	NA	NA	NA	NA	NA	NA	NA	NA	NA	NA	NA	NA
2	0	0	0	0	denovo012397	oligopeptide/dipeptide ABC transporter ATPase [Mesorhizobium ciceri biovar biserrulae WSM1271]; gb|ADV09437.1| oligopeptide/dipeptide ABC transporter, ATPase subunit [Mesorhizobium ciceri biovar biserrulae WSM1271]	NA	NA	NA	NA	NA	NA	NA	NA	NA	NA	NA	NA	NA	NA	NA	NA	NA	NA	NA	NA	NA	NA	NA	NA	NA	NA	NA	NA	NA	NA	NA	NA	NA	NA	NA	NA	NA	NA	NA	NA	NA	NA	NA
2	0	0	0	0	denovo012398	0	NA	NA	NA	NA	NA	NA	NA	NA	NA	NA	NA	NA	NA	NA	NA	NA	NA	NA	NA	NA	NA	NA	NA	NA	NA	NA	NA	NA	NA	NA	NA	NA	NA	NA	NA	NA	NA	NA	NA	NA	NA	NA	NA
2	0	0	0	0	denovo012405	ribose ABC transporter permease [Agrobacterium vitis S4]; gb|ACM38454.1| ABC transporter membrane spanning protein (ribose) [Agrobacterium vitis S4]	NA	NA	NA	NA	NA	NA	NA	NA	NA	NA	NA	NA	NA	NA	NA	NA	NA	NA	NA	NA	NA	NA	NA	NA	NA	NA	NA	NA	NA	NA	NA	NA	NA	NA	NA	NA	NA	NA	NA	NA	NA	NA	NA
2	0	0	0	0	denovo012408	succinate-semialdehyde dehydrogenase [Roseomonas cervicalis ATCC 49957]; gb|EFH10764.1| succinate-semialdehyde dehydrogenase [Roseomonas cervicalis ATCC 49957]	NA	NA	NA	NA	NA	NA	NA	NA	NA	NA	NA	NA	NA	NA	NA	NA	NA	NA	NA	NA	NA	NA	NA	NA	NA	NA	NA	NA	NA	NA	NA	NA	NA	NA	NA	NA	NA	NA	NA	NA	NA	NA	NA
2	0	0	0	0	denovo012409	succinate-semialdehyde dehydrogenase [Roseomonas cervicalis ATCC 49957]; gb|EFH10764.1| succinate-semialdehyde dehydrogenase [Roseomonas cervicalis ATCC 49957]	NA	NA	NA	NA	NA	NA	NA	NA	NA	NA	NA	NA	NA	NA	NA	NA	NA	NA	NA	NA	NA	NA	NA	NA	NA	NA	NA	NA	NA	NA	NA	NA	NA	NA	NA	NA	NA	NA	NA	NA	NA	NA	NA
2	0	0	0	0	denovo012411	ATPase component of various ABC-type transport systems, contain duplicated ATPase [Solibacillus silvestris StLB046]; dbj|BAK16258.1| ATPase component of various ABC-type transport systems, contain duplicated ATPase [Solibacillus silvestris StLB046]	NA	NA	NA	NA	NA	NA	NA	NA	NA	NA	NA	NA	NA	NA	NA	NA	NA	NA	NA	NA	NA	NA	NA	NA	NA	NA	NA	NA	NA	NA	NA	NA	NA	NA	NA	NA	NA	NA	NA	NA	NA	NA	NA
2	0	0	0	0	denovo012412	ATPase component of various ABC-type transport systems, contain duplicated ATPase [Solibacillus silvestris StLB046]; dbj|BAK16258.1| ATPase component of various ABC-type transport systems, contain duplicated ATPase [Solibacillus silvestris StLB046]	NA	NA	NA	NA	NA	NA	NA	NA	NA	NA	NA	NA	NA	NA	NA	NA	NA	NA	NA	NA	NA	NA	NA	NA	NA	NA	NA	NA	NA	NA	NA	NA	NA	NA	NA	NA	NA	NA	NA	NA	NA	NA	NA
1	0	0	0	0	denovo012415	PREDICTED: ribose import ATP-binding protein RbsA 1-like [Xenopus (Silurana) tropicalis]	NA	NA	NA	NA	NA	NA	NA	NA	NA	NA	NA	NA	NA	NA	NA	NA	NA	NA	NA	NA	NA	NA	NA	NA	NA	NA	NA	NA	NA	NA	NA	NA	NA	NA	NA	NA	NA	NA	NA	NA	NA	NA	NA
2	0	0	0	0	denovo012420	hypothetical protein PaTRP_16302 [Paracoccus sp. TRP]	NA	NA	NA	NA	NA	NA	NA	NA	NA	NA	NA	NA	NA	NA	NA	NA	NA	NA	NA	NA	NA	NA	NA	NA	NA	NA	NA	NA	NA	NA	NA	NA	NA	NA	NA	NA	NA	NA	NA	NA	NA	NA	NA
1	0	0	0	0	denovo012499	transposase, partial [Rhizobium leguminosarum bv. trifolii WSM2012]; gb|EJC75004.1| transposase, partial [Rhizobium leguminosarum bv. trifolii WSM2012]	NA	NA	NA	NA	NA	NA	NA	NA	NA	NA	NA	NA	NA	NA	NA	NA	NA	NA	NA	NA	NA	NA	NA	NA	NA	NA	NA	NA	NA	NA	NA	NA	NA	NA	NA	NA	NA	NA	NA	NA	NA	NA	NA
1	0	0	0	0	denovo012500	Transposase IS116/IS110/IS902 family protein [Acidiphilium sp. PM]; gb|EGO93372.1| Transposase IS116/IS110/IS902 family protein [Acidiphilium sp. PM]	NA	NA	NA	NA	NA	NA	NA	NA	NA	NA	NA	NA	NA	NA	NA	NA	NA	NA	NA	NA	NA	NA	NA	NA	NA	NA	NA	NA	NA	NA	NA	NA	NA	NA	NA	NA	NA	NA	NA	NA	NA	NA	NA
1	0	0	0	0	denovo012503	transposase IS4 family protein, partial [Rhizobium sp. PDO1-076]; gb|EHS50594.1| transposase IS4 family protein, partial [Rhizobium sp. PDO1-076]	NA	NA	NA	NA	NA	NA	NA	NA	NA	NA	NA	NA	NA	NA	NA	NA	NA	NA	NA	NA	NA	NA	NA	NA	NA	NA	NA	NA	NA	NA	NA	NA	NA	NA	NA	NA	NA	NA	NA	NA	NA	NA	NA
1	0	0	0	0	denovo012506	0	NA	NA	NA	NA	NA	NA	NA	NA	NA	NA	NA	NA	NA	NA	NA	NA	NA	NA	NA	NA	NA	NA	NA	NA	NA	NA	NA	NA	NA	NA	NA	NA	NA	NA	NA	NA	NA	NA	NA	NA	NA	NA	NA
2	0	0	0	0	denovo012517	hypothetical protein IMCC3088_859 [gamma proteobacterium IMCC3088]; gb|EGG28166.1| hypothetical protein IMCC3088_859 [gamma proteobacterium IMCC3088]	NA	NA	NA	NA	NA	NA	NA	NA	NA	NA	NA	NA	NA	NA	NA	NA	NA	NA	NA	NA	NA	NA	NA	NA	NA	NA	NA	NA	NA	NA	NA	NA	NA	NA	NA	NA	NA	NA	NA	NA	NA	NA	NA
3	0	0	0	0	denovo012519	putative transcriptional regulator [Mesorhizobium australicum WSM2073]; gb|AGB43053.1| putative transcriptional regulator [Mesorhizobium australicum WSM2073]	NA	NA	NA	NA	NA	NA	NA	NA	NA	NA	NA	NA	NA	NA	NA	NA	NA	NA	NA	NA	NA	NA	NA	NA	NA	NA	NA	NA	NA	NA	NA	NA	NA	NA	NA	NA	NA	NA	NA	NA	NA	NA	NA
3	0	0	0	0	denovo012520	class III aminotransferase [Oceanibaculum indicum P24]; gb|EKE73887.1| class III aminotransferase [Oceanibaculum indicum P24]	NA	NA	NA	NA	NA	NA	NA	NA	NA	NA	NA	NA	NA	NA	NA	NA	NA	NA	NA	NA	NA	NA	NA	NA	NA	NA	NA	NA	NA	NA	NA	NA	NA	NA	NA	NA	NA	NA	NA	NA	NA	NA	NA
4	0	0	0	0	denovo012569	hypothetical protein SFHH103_04154 [Sinorhizobium fredii HH103]; ref|YP_006529391.1| hypothetical protein USDA257_p05830 [Sinorhizobium fredii USDA 257]; ref|YP_006529420.1| hypothetical protein USDA257_p00010 [Sinorhizobium fredii USDA 257]; ref|YP_006575481.1| hypothetical protein SFHH103_04463 [Sinorhizobium fredii HH103]; ref|YP_006575553.1| hypothetical protein SFHH103_04536 [Sinorhizobium f…	NA	NA	NA	NA	NA	NA	NA	NA	NA	NA	NA	NA	NA	NA	NA	NA	NA	NA	NA	NA	NA	NA	NA	NA	NA	NA	NA	NA	NA	NA	NA	NA	NA	NA	NA	NA	NA	NA	NA	NA	NA	NA	NA
4	0	0	0	0	denovo012570	0	NA	NA	NA	NA	NA	NA	NA	NA	NA	NA	NA	NA	NA	NA	NA	NA	NA	NA	NA	NA	NA	NA	NA	NA	NA	NA	NA	NA	NA	NA	NA	NA	NA	NA	NA	NA	NA	NA	NA	NA	NA	NA	NA
4	0	0	0	0	denovo012581	dipeptide binding protein [Mesorhizobium alhagi CCNWXJ12-2]; gb|EHK52959.1| dipeptide binding protein [Mesorhizobium alhagi CCNWXJ12-2]	NA	NA	NA	NA	NA	NA	NA	NA	NA	NA	NA	NA	NA	NA	NA	NA	NA	NA	NA	NA	NA	NA	NA	NA	NA	NA	NA	NA	NA	NA	NA	NA	NA	NA	NA	NA	NA	NA	NA	NA	NA	NA	NA
2	0	0	0	0	denovo012582	0	NA	NA	NA	NA	NA	NA	NA	NA	NA	NA	NA	NA	NA	NA	NA	NA	NA	NA	NA	NA	NA	NA	NA	NA	NA	NA	NA	NA	NA	NA	NA	NA	NA	NA	NA	NA	NA	NA	NA	NA	NA	NA	NA
4	0	0	0	0	denovo012585	hypothetical protein Rsph17025_3484 [Rhodobacter sphaeroides ATCC 17025]; gb|ABP72359.1| hypothetical protein Rsph17025_3484 [Rhodobacter sphaeroides ATCC 17025]	NA	NA	NA	NA	NA	NA	NA	NA	NA	NA	NA	NA	NA	NA	NA	NA	NA	NA	NA	NA	NA	NA	NA	NA	NA	NA	NA	NA	NA	NA	NA	NA	NA	NA	NA	NA	NA	NA	NA	NA	NA	NA	NA
5	0	0	0	0	denovo012591	agmatinase SpeB [Sinorhizobium fredii NGR234]; gb|ACP26294.1| agmatinase SpeB [Sinorhizobium fredii NGR234]; ref|YP_005189718.1| putative arginase or agmatinase [Sinorhizobium fredii HH103]; emb|CCE96893.1| putative arginase or agmatinase [Sinorhizobium fredii HH103]	NA	NA	NA	NA	NA	NA	NA	NA	NA	NA	NA	NA	NA	NA	NA	NA	NA	NA	NA	NA	NA	NA	NA	NA	NA	NA	NA	NA	NA	NA	NA	NA	NA	NA	NA	NA	NA	NA	NA	NA	NA	NA	NA
3	0	0	0	0	denovo012593	0	NA	NA	NA	NA	NA	NA	NA	NA	NA	NA	NA	NA	NA	NA	NA	NA	NA	NA	NA	NA	NA	NA	NA	NA	NA	NA	NA	NA	NA	NA	NA	NA	NA	NA	NA	NA	NA	NA	NA	NA	NA	NA	NA
4	0	0	0	0	denovo012612	transposase [Gluconobacter oxydans H24]; gb|AFW01738.1| transposase [Gluconobacter oxydans H24]	NA	NA	NA	NA	NA	NA	NA	NA	NA	NA	NA	NA	NA	NA	NA	NA	NA	NA	NA	NA	NA	NA	NA	NA	NA	NA	NA	NA	NA	NA	NA	NA	NA	NA	NA	NA	NA	NA	NA	NA	NA	NA	NA
1	0	0	0	0	denovo012616	Transposase IS4 family protein, partial [Rhodospirillum photometricum DSM 122]; emb|CCG08340.1| Transposase IS4 family protein [Rhodospirillum photometricum DSM 122]	NA	NA	NA	NA	NA	NA	NA	NA	NA	NA	NA	NA	NA	NA	NA	NA	NA	NA	NA	NA	NA	NA	NA	NA	NA	NA	NA	NA	NA	NA	NA	NA	NA	NA	NA	NA	NA	NA	NA	NA	NA	NA	NA
1	0	0	0	0	denovo012617	0	NA	NA	NA	NA	NA	NA	NA	NA	NA	NA	NA	NA	NA	NA	NA	NA	NA	NA	NA	NA	NA	NA	NA	NA	NA	NA	NA	NA	NA	NA	NA	NA	NA	NA	NA	NA	NA	NA	NA	NA	NA	NA	NA
1	0	0	0	0	denovo013257	extracellular solute-binding protein family 5 [Rhodobacter sp. SW2]; gb|EEW25033.1| extracellular solute-binding protein family 5 [Rhodobacter sp. SW2]	NA	NA	NA	NA	NA	NA	NA	NA	NA	NA	NA	NA	NA	NA	NA	NA	NA	NA	NA	NA	NA	NA	NA	NA	NA	NA	NA	NA	NA	NA	NA	NA	NA	NA	NA	NA	NA	NA	NA	NA	NA	NA	NA
3	0	0	0	0	denovo013259	binding-protein-dependent transport systems inner membrane component [Rhodobacter sp. SW2]; gb|EEW25035.1| binding-protein-dependent transport systems inner membrane component [Rhodobacter sp. SW2]	NA	NA	NA	NA	NA	NA	NA	NA	NA	NA	NA	NA	NA	NA	NA	NA	NA	NA	NA	NA	NA	NA	NA	NA	NA	NA	NA	NA	NA	NA	NA	NA	NA	NA	NA	NA	NA	NA	NA	NA	NA	NA	NA
1	0	0	0	0	denovo013460	0	NA	NA	NA	NA	NA	NA	NA	NA	NA	NA	NA	NA	NA	NA	NA	NA	NA	NA	NA	NA	NA	NA	NA	NA	NA	NA	NA	NA	NA	NA	NA	NA	NA	NA	NA	NA	NA	NA	NA	NA	NA	NA	NA
1	0	0	0	0	denovo013496	transposase [Azorhizobium caulinodans ORS 571]; dbj|BAF87282.1| putative transposase [Azorhizobium caulinodans ORS 571]; ref|YP_002546898.1| transposase number 2 for insertion sequence [Agrobacterium radiobacter K84]; gb|ACM31434.1| transposase number 2 for insertion sequence [Agrobacterium radiobacter K84]	NA	NA	NA	NA	NA	NA	NA	NA	NA	NA	NA	NA	NA	NA	NA	NA	NA	NA	NA	NA	NA	NA	NA	NA	NA	NA	NA	NA	NA	NA	NA	NA	NA	NA	NA	NA	NA	NA	NA	NA	NA	NA	NA
1	0	0	0	0	denovo013503	integral membrane sensor signal transduction histidine kinase [Granulicella mallensis MP5ACTX8]; gb|AEU35858.1| integral membrane sensor signal transduction histidine kinase [Granulicella mallensis MP5ACTX8]	NA	NA	NA	NA	NA	NA	NA	NA	NA	NA	NA	NA	NA	NA	NA	NA	NA	NA	NA	NA	NA	NA	NA	NA	NA	NA	NA	NA	NA	NA	NA	NA	NA	NA	NA	NA	NA	NA	NA	NA	NA	NA	NA
1	0	0	0	0	denovo013504	OmpR family response regulator [Pseudomonas brassicacearum subsp. brassicacearum NFM421]; ref|ZP_17672212.1| two component transcriptional regulatory protein [Pseudomonas fluorescens Q8r1-96]; gb|AEA69528.1| putative Response regulator, OmpR family [Pseudomonas brassicacearum subsp. brassicacearum NFM421]; gb|EIK66842.1| two component transcriptional regulatory protein [Pseudomonas fluorescens Q8…	NA	NA	NA	NA	NA	NA	NA	NA	NA	NA	NA	NA	NA	NA	NA	NA	NA	NA	NA	NA	NA	NA	NA	NA	NA	NA	NA	NA	NA	NA	NA	NA	NA	NA	NA	NA	NA	NA	NA	NA	NA	NA	NA
1	0	0	0	0	denovo013505	OmpR family response regulator [Pseudomonas brassicacearum subsp. brassicacearum NFM421]; ref|ZP_17672212.1| two component transcriptional regulatory protein [Pseudomonas fluorescens Q8r1-96]; gb|AEA69528.1| putative Response regulator, OmpR family [Pseudomonas brassicacearum subsp. brassicacearum NFM421]; gb|EIK66842.1| two component transcriptional regulatory protein [Pseudomonas fluorescens Q8…	NA	NA	NA	NA	NA	NA	NA	NA	NA	NA	NA	NA	NA	NA	NA	NA	NA	NA	NA	NA	NA	NA	NA	NA	NA	NA	NA	NA	NA	NA	NA	NA	NA	NA	NA	NA	NA	NA	NA	NA	NA	NA	NA
1	0	0	0	0	denovo013527	oligopeptide/dipeptide ABC transporter ATPase [Bacillus sp. 10403023]	NA	NA	NA	NA	NA	NA	NA	NA	NA	NA	NA	NA	NA	NA	NA	NA	NA	NA	NA	NA	NA	NA	NA	NA	NA	NA	NA	NA	NA	NA	NA	NA	NA	NA	NA	NA	NA	NA	NA	NA	NA	NA	NA
1	0	0	0	0	denovo013528	oligopeptide/dipeptide ABC transporter ATPase [Bacillus sp. 10403023]	NA	NA	NA	NA	NA	NA	NA	NA	NA	NA	NA	NA	NA	NA	NA	NA	NA	NA	NA	NA	NA	NA	NA	NA	NA	NA	NA	NA	NA	NA	NA	NA	NA	NA	NA	NA	NA	NA	NA	NA	NA	NA	NA
1	0	0	0	0	denovo013530	0	NA	NA	NA	NA	NA	NA	NA	NA	NA	NA	NA	NA	NA	NA	NA	NA	NA	NA	NA	NA	NA	NA	NA	NA	NA	NA	NA	NA	NA	NA	NA	NA	NA	NA	NA	NA	NA	NA	NA	NA	NA	NA	NA
1	0	0	0	0	denovo013540	adenylate cyclase [Mesorhizobium loti MAFF303099]; dbj|BAB48490.1| adenylate cyclase [Mesorhizobium loti MAFF303099]	NA	NA	NA	NA	NA	NA	NA	NA	NA	NA	NA	NA	NA	NA	NA	NA	NA	NA	NA	NA	NA	NA	NA	NA	NA	NA	NA	NA	NA	NA	NA	NA	NA	NA	NA	NA	NA	NA	NA	NA	NA	NA	NA
1	0	0	0	0	denovo013541	hypothetical protein MEA186_30322, partial [Mesorhizobium amorphae CCNWGS0123]; gb|EHH05219.1| hypothetical protein MEA186_30322, partial [Mesorhizobium amorphae CCNWGS0123]	NA	NA	NA	NA	NA	NA	NA	NA	NA	NA	NA	NA	NA	NA	NA	NA	NA	NA	NA	NA	NA	NA	NA	NA	NA	NA	NA	NA	NA	NA	NA	NA	NA	NA	NA	NA	NA	NA	NA	NA	NA	NA	NA
1	0	0	0	0	denovo013544	IS30 family transposase [Rhodobacter sphaeroides ATCC 17025]; gb|ABP69382.1| Transposase and inactivated derivatives IS30 family-like protein [Rhodobacter sphaeroides ATCC 17025]	NA	NA	NA	NA	NA	NA	NA	NA	NA	NA	NA	NA	NA	NA	NA	NA	NA	NA	NA	NA	NA	NA	NA	NA	NA	NA	NA	NA	NA	NA	NA	NA	NA	NA	NA	NA	NA	NA	NA	NA	NA	NA	NA
2	0	0	0	0	denovo013555	hypothetical protein P24_05562 [Oceanibaculum indicum P24]; gb|EKE77223.1| hypothetical protein P24_05562 [Oceanibaculum indicum P24]	NA	NA	NA	NA	NA	NA	NA	NA	NA	NA	NA	NA	NA	NA	NA	NA	NA	NA	NA	NA	NA	NA	NA	NA	NA	NA	NA	NA	NA	NA	NA	NA	NA	NA	NA	NA	NA	NA	NA	NA	NA	NA	NA
4	0	0	0	0	denovo013565	PUTATIVE TRANSPOSASE NUMBER 1 FOR INSERTION SEQUENCE [Mesorhizobium loti R7A]; ref|YP_001524200.1| transposase [Azorhizobium caulinodans ORS 571]; dbj|BAF87282.1| putative transposase [Azorhizobium caulinodans ORS 571]; emb|CAD31332.1| PUTATIVE TRANSPOSASE NUMBER 2 FOR INSERTION SEQUENCE [Mesorhizobium loti R7A]	NA	NA	NA	NA	NA	NA	NA	NA	NA	NA	NA	NA	NA	NA	NA	NA	NA	NA	NA	NA	NA	NA	NA	NA	NA	NA	NA	NA	NA	NA	NA	NA	NA	NA	NA	NA	NA	NA	NA	NA	NA	NA	NA
1	0	0	0	0	denovo013566	0	NA	NA	NA	NA	NA	NA	NA	NA	NA	NA	NA	NA	NA	NA	NA	NA	NA	NA	NA	NA	NA	NA	NA	NA	NA	NA	NA	NA	NA	NA	NA	NA	NA	NA	NA	NA	NA	NA	NA	NA	NA	NA	NA
1	0	0	0	0	denovo013571	transposase, partial [Sinorhizobium meliloti 1021]; gb|AAK65691.1| transposase, fragment [Sinorhizobium meliloti 1021]	NA	NA	NA	NA	NA	NA	NA	NA	NA	NA	NA	NA	NA	NA	NA	NA	NA	NA	NA	NA	NA	NA	NA	NA	NA	NA	NA	NA	NA	NA	NA	NA	NA	NA	NA	NA	NA	NA	NA	NA	NA	NA	NA
2	0	0	0	0	denovo013572	IS30 family transposase [Rhodobacter sphaeroides ATCC 17025]; gb|ABP69382.1| Transposase and inactivated derivatives IS30 family-like protein [Rhodobacter sphaeroides ATCC 17025]	NA	NA	NA	NA	NA	NA	NA	NA	NA	NA	NA	NA	NA	NA	NA	NA	NA	NA	NA	NA	NA	NA	NA	NA	NA	NA	NA	NA	NA	NA	NA	NA	NA	NA	NA	NA	NA	NA	NA	NA	NA	NA	NA
1	0	0	0	0	denovo013574	class III aminotransferase [Oceanibaculum indicum P24]; gb|EKE73887.1| class III aminotransferase [Oceanibaculum indicum P24]	NA	NA	NA	NA	NA	NA	NA	NA	NA	NA	NA	NA	NA	NA	NA	NA	NA	NA	NA	NA	NA	NA	NA	NA	NA	NA	NA	NA	NA	NA	NA	NA	NA	NA	NA	NA	NA	NA	NA	NA	NA	NA	NA
1	0	0	0	0	denovo013584	0	NA	NA	NA	NA	NA	NA	NA	NA	NA	NA	NA	NA	NA	NA	NA	NA	NA	NA	NA	NA	NA	NA	NA	NA	NA	NA	NA	NA	NA	NA	NA	NA	NA	NA	NA	NA	NA	NA	NA	NA	NA	NA	NA
1	0	0	0	0	denovo013659	ABC transporter substrate-binding protein [Sinorhizobium meliloti 1021]; gb|AAK65561.1| ABC transporter, periplasmic solute-binding protein [Sinorhizobium meliloti 1021]; ref|YP_004551724.1| ABC transporter periplasmic protein [Sinorhizobium meliloti AK83]; ref|YP_005724632.1| ABC transporter substrate-binding protein [Sinorhizobium meliloti SM11]; ref|YP_006814721.1| ABC transporter substrate-bi…	NA	NA	NA	NA	NA	NA	NA	NA	NA	NA	NA	NA	NA	NA	NA	NA	NA	NA	NA	NA	NA	NA	NA	NA	NA	NA	NA	NA	NA	NA	NA	NA	NA	NA	NA	NA	NA	NA	NA	NA	NA	NA	NA
2	0	0	0	0	denovo013660	Nitrilotriacetate monooxygenase component B [Pseudomonas pseudoalcaligenes KF707]; gb|ELS25718.1| Nitrilotriacetate monooxygenase component B [Pseudomonas pseudoalcaligenes KF707]	NA	NA	NA	NA	NA	NA	NA	NA	NA	NA	NA	NA	NA	NA	NA	NA	NA	NA	NA	NA	NA	NA	NA	NA	NA	NA	NA	NA	NA	NA	NA	NA	NA	NA	NA	NA	NA	NA	NA	NA	NA	NA	NA
1	0	0	0	0	denovo013661	solute-binding component of ABC transporter [Rhizobium leguminosarum bv. viciae 3841]; emb|CAK06540.1| putative solute-binding component of ABC transporter [Rhizobium leguminosarum bv. viciae 3841]	NA	NA	NA	NA	NA	NA	NA	NA	NA	NA	NA	NA	NA	NA	NA	NA	NA	NA	NA	NA	NA	NA	NA	NA	NA	NA	NA	NA	NA	NA	NA	NA	NA	NA	NA	NA	NA	NA	NA	NA	NA	NA	NA
1	0	0	0	0	denovo013662	ABC transporter ATP-binding protein [Sinorhizobium meliloti 1021]; ref|YP_004551720.1| oligopeptide/dipeptide ABC transporter ATPase [Sinorhizobium meliloti AK83]; ref|YP_005718284.1| oligopeptide/dipeptide ABC transporter ATPase [Sinorhizobium meliloti BL225C]; ref|YP_005724636.1| ABC transporter ATP-binding protein [Sinorhizobium meliloti SM11]; ref|YP_006814717.1| Putative peptide import ATP-b…	NA	NA	NA	NA	NA	NA	NA	NA	NA	NA	NA	NA	NA	NA	NA	NA	NA	NA	NA	NA	NA	NA	NA	NA	NA	NA	NA	NA	NA	NA	NA	NA	NA	NA	NA	NA	NA	NA	NA	NA	NA	NA	NA
2	0	0	0	0	denovo013666	0	NA	NA	NA	NA	NA	NA	NA	NA	NA	NA	NA	NA	NA	NA	NA	NA	NA	NA	NA	NA	NA	NA	NA	NA	NA	NA	NA	NA	NA	NA	NA	NA	NA	NA	NA	NA	NA	NA	NA	NA	NA	NA	NA
2	0	0	0	0	denovo013667	transposase for insertion sequence NGRIS-20g [Sinorhizobium fredii NGR234]; ref|YP_002823070.1| transposase for insertion sequence NGRIS-20h [Sinorhizobium fredii NGR234]; ref|YP_002828062.1| transposase for insertion sequence NGRIS-20a [Sinorhizobium fredii NGR234]; gb|AAQ87442.1| Hypothetical protein RNGR00316 [Sinorhizobium fredii NGR234]; gb|ACP21980.1| putative transposase for insertion sequ…	NA	NA	NA	NA	NA	NA	NA	NA	NA	NA	NA	NA	NA	NA	NA	NA	NA	NA	NA	NA	NA	NA	NA	NA	NA	NA	NA	NA	NA	NA	NA	NA	NA	NA	NA	NA	NA	NA	NA	NA	NA	NA	NA
1	0	0	0	0	denovo013668	hypothetical protein GPB2148_1081 [marine gamma proteobacterium HTCC2148]; gb|EEB76755.1| hypothetical protein GPB2148_1081 [marine gamma proteobacterium HTCC2148]	NA	NA	NA	NA	NA	NA	NA	NA	NA	NA	NA	NA	NA	NA	NA	NA	NA	NA	NA	NA	NA	NA	NA	NA	NA	NA	NA	NA	NA	NA	NA	NA	NA	NA	NA	NA	NA	NA	NA	NA	NA	NA	NA
2	0	0	0	0	denovo013669	hypothetical protein MAXJ12_24487 [Mesorhizobium alhagi CCNWXJ12-2]; gb|EHK54589.1| hypothetical protein MAXJ12_24487 [Mesorhizobium alhagi CCNWXJ12-2]; emb|CAD31576.1| HYPOTHETICAL PROTEIN [Mesorhizobium loti R7A]	NA	NA	NA	NA	NA	NA	NA	NA	NA	NA	NA	NA	NA	NA	NA	NA	NA	NA	NA	NA	NA	NA	NA	NA	NA	NA	NA	NA	NA	NA	NA	NA	NA	NA	NA	NA	NA	NA	NA	NA	NA	NA	NA
2	0	0	0	0	denovo013670	HYPOTHETICAL PROTEIN [Mesorhizobium loti R7A]	NA	NA	NA	NA	NA	NA	NA	NA	NA	NA	NA	NA	NA	NA	NA	NA	NA	NA	NA	NA	NA	NA	NA	NA	NA	NA	NA	NA	NA	NA	NA	NA	NA	NA	NA	NA	NA	NA	NA	NA	NA	NA	NA
1	0	0	0	0	denovo013673	transposase [Sinorhizobium fredii NGR234]; gb|ACP22333.1| putative transposase [Sinorhizobium fredii NGR234]	NA	NA	NA	NA	NA	NA	NA	NA	NA	NA	NA	NA	NA	NA	NA	NA	NA	NA	NA	NA	NA	NA	NA	NA	NA	NA	NA	NA	NA	NA	NA	NA	NA	NA	NA	NA	NA	NA	NA	NA	NA	NA	NA
2	0	0	0	0	denovo013684	ATPase component of various ABC-type transport systems with duplicated ATPase domain [Pseudomonas sp. GM49]; gb|EJM64493.1| ATPase component of various ABC-type transport systems with duplicated ATPase domain [Pseudomonas sp. GM49]	NA	NA	NA	NA	NA	NA	NA	NA	NA	NA	NA	NA	NA	NA	NA	NA	NA	NA	NA	NA	NA	NA	NA	NA	NA	NA	NA	NA	NA	NA	NA	NA	NA	NA	NA	NA	NA	NA	NA	NA	NA	NA	NA
2	0	0	0	0	denovo013685	ABC-type dipeptide/oligopeptide/nickel transport system, permease component [Pseudomonas sp. GM33]; gb|EJM33872.1| ABC-type dipeptide/oligopeptide/nickel transport system, permease component [Pseudomonas sp. GM33]	NA	NA	NA	NA	NA	NA	NA	NA	NA	NA	NA	NA	NA	NA	NA	NA	NA	NA	NA	NA	NA	NA	NA	NA	NA	NA	NA	NA	NA	NA	NA	NA	NA	NA	NA	NA	NA	NA	NA	NA	NA	NA	NA
1	0	0	0	0	denovo013690	IS4 insertion sequence transposase protein [Rhizobium etli CIAT 894]	NA	NA	NA	NA	NA	NA	NA	NA	NA	NA	NA	NA	NA	NA	NA	NA	NA	NA	NA	NA	NA	NA	NA	NA	NA	NA	NA	NA	NA	NA	NA	NA	NA	NA	NA	NA	NA	NA	NA	NA	NA	NA	NA
2	0	0	0	0	denovo013691	transposase IS3/IS911 family protein [Ochrobactrum anthropi ATCC 49188]; gb|ABS15435.1| transposase IS3/IS911 family protein [Ochrobactrum anthropi ATCC 49188]	NA	NA	NA	NA	NA	NA	NA	NA	NA	NA	NA	NA	NA	NA	NA	NA	NA	NA	NA	NA	NA	NA	NA	NA	NA	NA	NA	NA	NA	NA	NA	NA	NA	NA	NA	NA	NA	NA	NA	NA	NA	NA	NA
2	0	0	0	0	denovo013692	0	NA	NA	NA	NA	NA	NA	NA	NA	NA	NA	NA	NA	NA	NA	NA	NA	NA	NA	NA	NA	NA	NA	NA	NA	NA	NA	NA	NA	NA	NA	NA	NA	NA	NA	NA	NA	NA	NA	NA	NA	NA	NA	NA
1	0	0	0	0	denovo013693	hypothetical protein SFHH103_04032 [Sinorhizobium fredii HH103]; emb|CCE98523.1| hypothetical protein SFHH103_04032 [Sinorhizobium fredii HH103]	NA	NA	NA	NA	NA	NA	NA	NA	NA	NA	NA	NA	NA	NA	NA	NA	NA	NA	NA	NA	NA	NA	NA	NA	NA	NA	NA	NA	NA	NA	NA	NA	NA	NA	NA	NA	NA	NA	NA	NA	NA	NA	NA
1	0	0	0	0	denovo013694	0	NA	NA	NA	NA	NA	NA	NA	NA	NA	NA	NA	NA	NA	NA	NA	NA	NA	NA	NA	NA	NA	NA	NA	NA	NA	NA	NA	NA	NA	NA	NA	NA	NA	NA	NA	NA	NA	NA	NA	NA	NA	NA	NA
1	0	0	0	0	denovo013695	Low calcium response locus protein S [Roseibium sp. TrichSKD4]; gb|EFO31896.1| Low calcium response locus protein S [Roseibium sp. TrichSKD4]	NA	NA	NA	NA	NA	NA	NA	NA	NA	NA	NA	NA	NA	NA	NA	NA	NA	NA	NA	NA	NA	NA	NA	NA	NA	NA	NA	NA	NA	NA	NA	NA	NA	NA	NA	NA	NA	NA	NA	NA	NA	NA	NA
2	0	0	0	0	denovo013696	histone deacetylase superfamily protein [Mesorhizobium opportunistum WSM2075]; gb|AEH89188.1| histone deacetylase superfamily [Mesorhizobium opportunistum WSM2075]	NA	NA	NA	NA	NA	NA	NA	NA	NA	NA	NA	NA	NA	NA	NA	NA	NA	NA	NA	NA	NA	NA	NA	NA	NA	NA	NA	NA	NA	NA	NA	NA	NA	NA	NA	NA	NA	NA	NA	NA	NA	NA	NA
1	0	0	0	0	denovo013698	transposase [Azorhizobium caulinodans ORS 571]; dbj|BAF87282.1| putative transposase [Azorhizobium caulinodans ORS 571]	NA	NA	NA	NA	NA	NA	NA	NA	NA	NA	NA	NA	NA	NA	NA	NA	NA	NA	NA	NA	NA	NA	NA	NA	NA	NA	NA	NA	NA	NA	NA	NA	NA	NA	NA	NA	NA	NA	NA	NA	NA	NA	NA
1	0	0	0	0	denovo013702	transposase IS3/IS911 family protein [Xanthobacter autotrophicus Py2]; gb|ABS70062.1| transposase IS3/IS911 family protein [Xanthobacter autotrophicus Py2]	NA	NA	NA	NA	NA	NA	NA	NA	NA	NA	NA	NA	NA	NA	NA	NA	NA	NA	NA	NA	NA	NA	NA	NA	NA	NA	NA	NA	NA	NA	NA	NA	NA	NA	NA	NA	NA	NA	NA	NA	NA	NA	NA
1	0	0	0	0	denovo013707	transposase [Mesorhizobium sp. BNC1]; gb|ABG65535.1| Transposase-like protein [Chelativorans sp. BNC1]	NA	NA	NA	NA	NA	NA	NA	NA	NA	NA	NA	NA	NA	NA	NA	NA	NA	NA	NA	NA	NA	NA	NA	NA	NA	NA	NA	NA	NA	NA	NA	NA	NA	NA	NA	NA	NA	NA	NA	NA	NA	NA	NA
1	0	0	0	0	denovo013710	0	NA	NA	NA	NA	NA	NA	NA	NA	NA	NA	NA	NA	NA	NA	NA	NA	NA	NA	NA	NA	NA	NA	NA	NA	NA	NA	NA	NA	NA	NA	NA	NA	NA	NA	NA	NA	NA	NA	NA	NA	NA	NA	NA
1	0	0	0	0	denovo013729	conjugal transfer protein [Oligotropha carboxidovorans OM5]; gb|ACI91156.1| conjugal transfer protein [Oligotropha carboxidovorans OM5]	NA	NA	NA	NA	NA	NA	NA	NA	NA	NA	NA	NA	NA	NA	NA	NA	NA	NA	NA	NA	NA	NA	NA	NA	NA	NA	NA	NA	NA	NA	NA	NA	NA	NA	NA	NA	NA	NA	NA	NA	NA	NA	NA
1	0	0	0	0	denovo013737	ABC transporter [Mesorhizobium opportunistum WSM2075]; gb|AEH89270.1| ABC transporter related protein [Mesorhizobium opportunistum WSM2075]	NA	NA	NA	NA	NA	NA	NA	NA	NA	NA	NA	NA	NA	NA	NA	NA	NA	NA	NA	NA	NA	NA	NA	NA	NA	NA	NA	NA	NA	NA	NA	NA	NA	NA	NA	NA	NA	NA	NA	NA	NA	NA	NA
1	0	0	0	0	denovo013738	ABC transporter permease [Marinomonas posidonica IVIA-Po-181]; gb|AEF53132.1| ABC-type transporter, integral membrane subunit [Marinomonas posidonica IVIA-Po-181]	NA	NA	NA	NA	NA	NA	NA	NA	NA	NA	NA	NA	NA	NA	NA	NA	NA	NA	NA	NA	NA	NA	NA	NA	NA	NA	NA	NA	NA	NA	NA	NA	NA	NA	NA	NA	NA	NA	NA	NA	NA	NA	NA
1	0	0	0	0	denovo013739	PREDICTED: ribose import ATP-binding protein RbsA 1-like [Xenopus (Silurana) tropicalis]	NA	NA	NA	NA	NA	NA	NA	NA	NA	NA	NA	NA	NA	NA	NA	NA	NA	NA	NA	NA	NA	NA	NA	NA	NA	NA	NA	NA	NA	NA	NA	NA	NA	NA	NA	NA	NA	NA	NA	NA	NA	NA	NA
1	0	0	0	0	denovo013786	NodO [Rhizobium sp. BR816]	NA	NA	NA	NA	NA	NA	NA	NA	NA	NA	NA	NA	NA	NA	NA	NA	NA	NA	NA	NA	NA	NA	NA	NA	NA	NA	NA	NA	NA	NA	NA	NA	NA	NA	NA	NA	NA	NA	NA	NA	NA	NA	NA
1	0	0	0	0	denovo013795	short-chain dehydrogenase/reductase SDR [Natronorubrum bangense JCM 10635]; gb|ELY51486.1| short-chain dehydrogenase/reductase SDR [Natronorubrum bangense JCM 10635]	NA	NA	NA	NA	NA	NA	NA	NA	NA	NA	NA	NA	NA	NA	NA	NA	NA	NA	NA	NA	NA	NA	NA	NA	NA	NA	NA	NA	NA	NA	NA	NA	NA	NA	NA	NA	NA	NA	NA	NA	NA	NA	NA
1	0	0	0	0	denovo013804	ABC transporter integral membrane protein [Sinorhizobium meliloti AK83]; gb|AEG58056.1| ABC-type transporter, integral membrane subunit [Sinorhizobium meliloti AK83]	NA	NA	NA	NA	NA	NA	NA	NA	NA	NA	NA	NA	NA	NA	NA	NA	NA	NA	NA	NA	NA	NA	NA	NA	NA	NA	NA	NA	NA	NA	NA	NA	NA	NA	NA	NA	NA	NA	NA	NA	NA	NA	NA
1	0	0	0	0	denovo013807	transposase [Mesorhizobium amorphae CCNWGS0123]; gb|EHH13733.1| transposase [Mesorhizobium amorphae CCNWGS0123]	NA	NA	NA	NA	NA	NA	NA	NA	NA	NA	NA	NA	NA	NA	NA	NA	NA	NA	NA	NA	NA	NA	NA	NA	NA	NA	NA	NA	NA	NA	NA	NA	NA	NA	NA	NA	NA	NA	NA	NA	NA	NA	NA
1	0	0	0	0	denovo013811	transposase [Microvirga sp. WSM3557]; gb|EIM26260.1| transposase [Microvirga sp. WSM3557]	NA	NA	NA	NA	NA	NA	NA	NA	NA	NA	NA	NA	NA	NA	NA	NA	NA	NA	NA	NA	NA	NA	NA	NA	NA	NA	NA	NA	NA	NA	NA	NA	NA	NA	NA	NA	NA	NA	NA	NA	NA	NA	NA
1	0	0	0	0	denovo013812	transposase IS66, partial [Mesorhizobium alhagi CCNWXJ12-2]; gb|EHK52222.1| transposase IS66, partial [Mesorhizobium alhagi CCNWXJ12-2]	NA	NA	NA	NA	NA	NA	NA	NA	NA	NA	NA	NA	NA	NA	NA	NA	NA	NA	NA	NA	NA	NA	NA	NA	NA	NA	NA	NA	NA	NA	NA	NA	NA	NA	NA	NA	NA	NA	NA	NA	NA	NA	NA
1	0	0	0	0	denovo013816	hypothetical protein SM11_pC1221 [Sinorhizobium meliloti SM11]; gb|AEH82294.1| Hypothetical protein SM11_pC1221 [Sinorhizobium meliloti SM11]	NA	NA	NA	NA	NA	NA	NA	NA	NA	NA	NA	NA	NA	NA	NA	NA	NA	NA	NA	NA	NA	NA	NA	NA	NA	NA	NA	NA	NA	NA	NA	NA	NA	NA	NA	NA	NA	NA	NA	NA	NA	NA	NA
1	0	0	0	0	denovo013817	IS21 family insertion sequence ATP-binding protein [Rhizobium etli GR56]	NA	NA	NA	NA	NA	NA	NA	NA	NA	NA	NA	NA	NA	NA	NA	NA	NA	NA	NA	NA	NA	NA	NA	NA	NA	NA	NA	NA	NA	NA	NA	NA	NA	NA	NA	NA	NA	NA	NA	NA	NA	NA	NA
1	0	0	0	0	denovo013819	transposase [Sulfitobacter sp. NAS-14.1]; gb|EAP79722.1| transposase [Sulfitobacter sp. NAS-14.1]	NA	NA	NA	NA	NA	NA	NA	NA	NA	NA	NA	NA	NA	NA	NA	NA	NA	NA	NA	NA	NA	NA	NA	NA	NA	NA	NA	NA	NA	NA	NA	NA	NA	NA	NA	NA	NA	NA	NA	NA	NA	NA	NA
1	0	0	0	0	denovo013822	insertion sequence transposase protein [Sinorhizobium fredii USDA 257]; gb|AFL48855.1| putative insertion sequence transposase protein [Sinorhizobium fredii USDA 257]	NA	NA	NA	NA	NA	NA	NA	NA	NA	NA	NA	NA	NA	NA	NA	NA	NA	NA	NA	NA	NA	NA	NA	NA	NA	NA	NA	NA	NA	NA	NA	NA	NA	NA	NA	NA	NA	NA	NA	NA	NA	NA	NA
1	0	0	0	0	denovo013833	dipeptide ABC transporter, periplasmic dipeptide-binding protein [Roseobacter sp. SK209-2-6]; gb|EBA17852.1| dipeptide ABC transporter, periplasmic dipeptide-binding protein [Roseobacter sp. SK209-2-6]	NA	NA	NA	NA	NA	NA	NA	NA	NA	NA	NA	NA	NA	NA	NA	NA	NA	NA	NA	NA	NA	NA	NA	NA	NA	NA	NA	NA	NA	NA	NA	NA	NA	NA	NA	NA	NA	NA	NA	NA	NA	NA	NA
2	0	0	0	0	denovo013906	hypothetical protein MEA186_12463 [Mesorhizobium amorphae CCNWGS0123]; gb|EHH11742.1| hypothetical protein MEA186_12463 [Mesorhizobium amorphae CCNWGS0123]; ref|ZP_09087672.1| hypothetical protein MEA186_12458 [Mesorhizobium amorphae CCNWGS0123]; gb|EHH11741.1| hypothetical protein MEA186_12458 [Mesorhizobium amorphae CCNWGS0123]	NA	NA	NA	NA	NA	NA	NA	NA	NA	NA	NA	NA	NA	NA	NA	NA	NA	NA	NA	NA	NA	NA	NA	NA	NA	NA	NA	NA	NA	NA	NA	NA	NA	NA	NA	NA	NA	NA	NA	NA	NA	NA	NA
1	0	0	0	0	denovo013923	amidase [Acidocella sp. MX-AZ02]; gb|EKM99529.1| amidase [Acidocella sp. MX-AZ02]	NA	NA	NA	NA	NA	NA	NA	NA	NA	NA	NA	NA	NA	NA	NA	NA	NA	NA	NA	NA	NA	NA	NA	NA	NA	NA	NA	NA	NA	NA	NA	NA	NA	NA	NA	NA	NA	NA	NA	NA	NA	NA	NA
1	0	0	0	0	denovo013930	putative transposase of insertion sequence ISRm10-1, orfA protein [Rhizobium sp. CCGE 510]; gb|EJT01220.1| putative transposase of insertion sequence ISRm10-1, orfA protein [Rhizobium sp. CCGE 510]	NA	NA	NA	NA	NA	NA	NA	NA	NA	NA	NA	NA	NA	NA	NA	NA	NA	NA	NA	NA	NA	NA	NA	NA	NA	NA	NA	NA	NA	NA	NA	NA	NA	NA	NA	NA	NA	NA	NA	NA	NA	NA	NA
1	0	0	0	0	denovo013933	amino acid ABC transporter substrate-binding protein [Mesorhizobium loti MAFF303099]; dbj|BAB53298.1| amino acid ABC transporter protein, permease protein [Mesorhizobium loti MAFF303099]; ref|ZP_10586545.1| ectoine/hydroxyectoine ABC transporter, permease protein EhuD [Phyllobacterium sp. YR531]; gb|EJN04889.1| ectoine/hydroxyectoine ABC transporter, permease protein EhuD [Phyllobacterium sp. YR5…	NA	NA	NA	NA	NA	NA	NA	NA	NA	NA	NA	NA	NA	NA	NA	NA	NA	NA	NA	NA	NA	NA	NA	NA	NA	NA	NA	NA	NA	NA	NA	NA	NA	NA	NA	NA	NA	NA	NA	NA	NA	NA	NA
1	0	0	0	0	denovo013936	hypothetical protein GGI1_16584 [Acidithiobacillus sp. GGI-221]; gb|EGQ63027.1| hypothetical protein GGI1_16584 [Acidithiobacillus sp. GGI-221]; ref|YP_005613702.1| hypothetical protein BJ6T_88720 [Bradyrhizobium japonicum USDA 6]; dbj|BAL14114.1| hypothetical protein BJ6T_88720 [Bradyrhizobium japonicum USDA 6]	NA	NA	NA	NA	NA	NA	NA	NA	NA	NA	NA	NA	NA	NA	NA	NA	NA	NA	NA	NA	NA	NA	NA	NA	NA	NA	NA	NA	NA	NA	NA	NA	NA	NA	NA	NA	NA	NA	NA	NA	NA	NA	NA
1	0	0	0	0	denovo013938	hypothetical protein PMI11_00185 [Rhizobium sp. CF142]; gb|EJJ31463.1| hypothetical protein PMI11_00185 [Rhizobium sp. CF142]	NA	NA	NA	NA	NA	NA	NA	NA	NA	NA	NA	NA	NA	NA	NA	NA	NA	NA	NA	NA	NA	NA	NA	NA	NA	NA	NA	NA	NA	NA	NA	NA	NA	NA	NA	NA	NA	NA	NA	NA	NA	NA	NA
1	0	0	0	0	denovo013939	alkyl hydroperoxide reductase [Sinorhizobium meliloti SM11]; gb|AEH79197.1| alkyl hydroperoxide reductase/ Thiol specific antioxidant/ Mal allergen [Sinorhizobium meliloti SM11]	NA	NA	NA	NA	NA	NA	NA	NA	NA	NA	NA	NA	NA	NA	NA	NA	NA	NA	NA	NA	NA	NA	NA	NA	NA	NA	NA	NA	NA	NA	NA	NA	NA	NA	NA	NA	NA	NA	NA	NA	NA	NA	NA
1	0	0	0	0	denovo013940	hypothetical protein RPE_1013 [Rhodopseudomonas palustris BisA53]; gb|ABJ04969.1| conserved hypothetical protein [Rhodopseudomonas palustris BisA53]	NA	NA	NA	NA	NA	NA	NA	NA	NA	NA	NA	NA	NA	NA	NA	NA	NA	NA	NA	NA	NA	NA	NA	NA	NA	NA	NA	NA	NA	NA	NA	NA	NA	NA	NA	NA	NA	NA	NA	NA	NA	NA	NA
1	0	0	0	0	denovo013944	0	NA	NA	NA	NA	NA	NA	NA	NA	NA	NA	NA	NA	NA	NA	NA	NA	NA	NA	NA	NA	NA	NA	NA	NA	NA	NA	NA	NA	NA	NA	NA	NA	NA	NA	NA	NA	NA	NA	NA	NA	NA	NA	NA
1	0	0	0	0	denovo013958	0	NA	NA	NA	NA	NA	NA	NA	NA	NA	NA	NA	NA	NA	NA	NA	NA	NA	NA	NA	NA	NA	NA	NA	NA	NA	NA	NA	NA	NA	NA	NA	NA	NA	NA	NA	NA	NA	NA	NA	NA	NA	NA	NA
1	0	0	0	0	denovo013966	putative transposase [Sphingobium japonicum UT26S]; ref|ZP_10217882.1| putative transposase [Sphingobium indicum B90A]; dbj|BAI99198.1| putative transposase [Sphingobium japonicum UT26S]; gb|EIM69514.1| putative transposase [Sphingobium indicum B90A]	NA	NA	NA	NA	NA	NA	NA	NA	NA	NA	NA	NA	NA	NA	NA	NA	NA	NA	NA	NA	NA	NA	NA	NA	NA	NA	NA	NA	NA	NA	NA	NA	NA	NA	NA	NA	NA	NA	NA	NA	NA	NA	NA
1	0	0	0	0	denovo013978	putative insertion sequence transposase protein [Rhizobium etli Kim 5]	NA	NA	NA	NA	NA	NA	NA	NA	NA	NA	NA	NA	NA	NA	NA	NA	NA	NA	NA	NA	NA	NA	NA	NA	NA	NA	NA	NA	NA	NA	NA	NA	NA	NA	NA	NA	NA	NA	NA	NA	NA	NA	NA
1	0	0	0	0	denovo013979	PROBABLE VIRB10 TYPE IV SECRETION PROTEIN [Mesorhizobium loti R7A]	NA	NA	NA	NA	NA	NA	NA	NA	NA	NA	NA	NA	NA	NA	NA	NA	NA	NA	NA	NA	NA	NA	NA	NA	NA	NA	NA	NA	NA	NA	NA	NA	NA	NA	NA	NA	NA	NA	NA	NA	NA	NA	NA
1	0	0	0	0	denovo013980	type IV secretory pathway component VirB8 protein [Mesorhizobium ciceri biovar biserrulae WSM1271]; ref|YP_004614667.1| VirB8 family protein [Mesorhizobium opportunistum WSM2075]; ref|YP_007307321.1| type IV secretory pathway, component VirB8 [Mesorhizobium australicum WSM2073]; gb|ADV14687.1| Type IV secretory pathway component VirB8 protein [Mesorhizobium ciceri biovar biserrulae WSM1271]; gb|A…	NA	NA	NA	NA	NA	NA	NA	NA	NA	NA	NA	NA	NA	NA	NA	NA	NA	NA	NA	NA	NA	NA	NA	NA	NA	NA	NA	NA	NA	NA	NA	NA	NA	NA	NA	NA	NA	NA	NA	NA	NA	NA	NA
1	0	0	0	0	denovo013982	7-cyano-7-deazaguanosine (preQ0) biosynthesis protein QueE [Mesorhizobium amorphae CCNWGS0123]; gb|EHH06342.1| 7-cyano-7-deazaguanosine (preQ0) biosynthesis protein QueE [Mesorhizobium amorphae CCNWGS0123]	NA	NA	NA	NA	NA	NA	NA	NA	NA	NA	NA	NA	NA	NA	NA	NA	NA	NA	NA	NA	NA	NA	NA	NA	NA	NA	NA	NA	NA	NA	NA	NA	NA	NA	NA	NA	NA	NA	NA	NA	NA	NA	NA
1	0	0	0	0	denovo013986	0	NA	NA	NA	NA	NA	NA	NA	NA	NA	NA	NA	NA	NA	NA	NA	NA	NA	NA	NA	NA	NA	NA	NA	NA	NA	NA	NA	NA	NA	NA	NA	NA	NA	NA	NA	NA	NA	NA	NA	NA	NA	NA	NA
1	0	0	0	0	denovo013998	hypothetical protein Meso_2345 [Chelativorans sp. BNC1]; gb|ABG63732.1| conserved hypothetical protein [Chelativorans sp. BNC1]	NA	NA	NA	NA	NA	NA	NA	NA	NA	NA	NA	NA	NA	NA	NA	NA	NA	NA	NA	NA	NA	NA	NA	NA	NA	NA	NA	NA	NA	NA	NA	NA	NA	NA	NA	NA	NA	NA	NA	NA	NA	NA	NA
1	0	0	0	0	denovo013999	0	NA	NA	NA	NA	NA	NA	NA	NA	NA	NA	NA	NA	NA	NA	NA	NA	NA	NA	NA	NA	NA	NA	NA	NA	NA	NA	NA	NA	NA	NA	NA	NA	NA	NA	NA	NA	NA	NA	NA	NA	NA	NA	NA
1	0	0	0	0	denovo014020	0	NA	NA	NA	NA	NA	NA	NA	NA	NA	NA	NA	NA	NA	NA	NA	NA	NA	NA	NA	NA	NA	NA	NA	NA	NA	NA	NA	NA	NA	NA	NA	NA	NA	NA	NA	NA	NA	NA	NA	NA	NA	NA	NA
2	0	0	0	0	denovo014023	hypothetical protein HMPREF0185_03274, partial [Brevundimonas diminuta 470-4]; gb|EKY24206.1| hypothetical protein HMPREF0185_03274, partial [Brevundimonas diminuta 470-4]	NA	NA	NA	NA	NA	NA	NA	NA	NA	NA	NA	NA	NA	NA	NA	NA	NA	NA	NA	NA	NA	NA	NA	NA	NA	NA	NA	NA	NA	NA	NA	NA	NA	NA	NA	NA	NA	NA	NA	NA	NA	NA	NA
1	0	0	0	0	denovo014025	pilin subunit [Mesorhizobium loti MAFF303099]; dbj|BAB52769.1| pilin subunit [Mesorhizobium loti MAFF303099]	NA	NA	NA	NA	NA	NA	NA	NA	NA	NA	NA	NA	NA	NA	NA	NA	NA	NA	NA	NA	NA	NA	NA	NA	NA	NA	NA	NA	NA	NA	NA	NA	NA	NA	NA	NA	NA	NA	NA	NA	NA	NA	NA
3	0	0	0	0	denovo014027	histidine kinase [Chelativorans sp. BNC1]; gb|ABG65443.1| histidine kinase [Chelativorans sp. BNC1]	NA	NA	NA	NA	NA	NA	NA	NA	NA	NA	NA	NA	NA	NA	NA	NA	NA	NA	NA	NA	NA	NA	NA	NA	NA	NA	NA	NA	NA	NA	NA	NA	NA	NA	NA	NA	NA	NA	NA	NA	NA	NA	NA
1	0	0	0	0	denovo014052	Uncharacterized protein y4hO [Sinorhizobium fredii HH103]; ref|YP_006529389.1| probabable insertion sequence transposase protein [Sinorhizobium fredii USDA 257]; ref|YP_006529423.1| probabable insertion sequence transposase protein [Sinorhizobium fredii USDA 257]; ref|YP_006575478.1| hypothetical protein SFHH103_04460 [Sinorhizobium fredii HH103]; ref|YP_006575556.1| hypothetical protein SFHH103_…	NA	NA	NA	NA	NA	NA	NA	NA	NA	NA	NA	NA	NA	NA	NA	NA	NA	NA	NA	NA	NA	NA	NA	NA	NA	NA	NA	NA	NA	NA	NA	NA	NA	NA	NA	NA	NA	NA	NA	NA	NA	NA	NA
1	0	0	0	0	denovo014053	Uncharacterized protein y4hO [Sinorhizobium fredii HH103]; ref|YP_006529389.1| probabable insertion sequence transposase protein [Sinorhizobium fredii USDA 257]; ref|YP_006529423.1| probabable insertion sequence transposase protein [Sinorhizobium fredii USDA 257]; ref|YP_006575478.1| hypothetical protein SFHH103_04460 [Sinorhizobium fredii HH103]; ref|YP_006575556.1| hypothetical protein SFHH103_…	NA	NA	NA	NA	NA	NA	NA	NA	NA	NA	NA	NA	NA	NA	NA	NA	NA	NA	NA	NA	NA	NA	NA	NA	NA	NA	NA	NA	NA	NA	NA	NA	NA	NA	NA	NA	NA	NA	NA	NA	NA	NA	NA
1	0	0	0	0	denovo014054	hypothetical protein PDO_5354 [Rhizobium sp. PDO1-076]; gb|EHS50599.1| hypothetical protein PDO_5354 [Rhizobium sp. PDO1-076]	NA	NA	NA	NA	NA	NA	NA	NA	NA	NA	NA	NA	NA	NA	NA	NA	NA	NA	NA	NA	NA	NA	NA	NA	NA	NA	NA	NA	NA	NA	NA	NA	NA	NA	NA	NA	NA	NA	NA	NA	NA	NA	NA
1	0	0	0	0	denovo014055	Transposase, [Nitrobacter sp. Nb-311A]; gb|EAQ33578.1| Transposase, [Nitrobacter sp. Nb-311A]	NA	NA	NA	NA	NA	NA	NA	NA	NA	NA	NA	NA	NA	NA	NA	NA	NA	NA	NA	NA	NA	NA	NA	NA	NA	NA	NA	NA	NA	NA	NA	NA	NA	NA	NA	NA	NA	NA	NA	NA	NA	NA	NA
1	0	0	0	0	denovo014056	hypothetical protein RetlB5_17835 [Rhizobium etli Brasil 5]; ref|ZP_03509470.1| hypothetical protein Retl8_02521 [Rhizobium etli 8C-3]	NA	NA	NA	NA	NA	NA	NA	NA	NA	NA	NA	NA	NA	NA	NA	NA	NA	NA	NA	NA	NA	NA	NA	NA	NA	NA	NA	NA	NA	NA	NA	NA	NA	NA	NA	NA	NA	NA	NA	NA	NA	NA	NA
1	0	0	0	0	denovo014059	transposase IS3/IS911 [Rhizobium sp. PDO1-076]; gb|EHS51008.1| transposase IS3/IS911 [Rhizobium sp. PDO1-076]	NA	NA	NA	NA	NA	NA	NA	NA	NA	NA	NA	NA	NA	NA	NA	NA	NA	NA	NA	NA	NA	NA	NA	NA	NA	NA	NA	NA	NA	NA	NA	NA	NA	NA	NA	NA	NA	NA	NA	NA	NA	NA	NA
1	0	0	0	0	denovo014060	transposase (fragment) [Rhizobium sp.]	NA	NA	NA	NA	NA	NA	NA	NA	NA	NA	NA	NA	NA	NA	NA	NA	NA	NA	NA	NA	NA	NA	NA	NA	NA	NA	NA	NA	NA	NA	NA	NA	NA	NA	NA	NA	NA	NA	NA	NA	NA	NA	NA
1	0	0	0	0	denovo014065	transposase, partial [Oceanicola batsensis HTCC2597]; gb|EAQ02712.1| transposase, partial [Oceanicola batsensis HTCC2597]	NA	NA	NA	NA	NA	NA	NA	NA	NA	NA	NA	NA	NA	NA	NA	NA	NA	NA	NA	NA	NA	NA	NA	NA	NA	NA	NA	NA	NA	NA	NA	NA	NA	NA	NA	NA	NA	NA	NA	NA	NA	NA	NA
1	0	0	0	0	denovo014066	transposase of ISMex29, IS110 family [Methylobacterium extorquens DM4]; emb|CAX17076.1| transposase of ISMex29, IS110 family [Methylobacterium extorquens DM4]	NA	NA	NA	NA	NA	NA	NA	NA	NA	NA	NA	NA	NA	NA	NA	NA	NA	NA	NA	NA	NA	NA	NA	NA	NA	NA	NA	NA	NA	NA	NA	NA	NA	NA	NA	NA	NA	NA	NA	NA	NA	NA	NA
1	0	0	0	0	denovo014091	transposase IS66 [Agrobacterium albertimagni AOL15]; gb|EKF57653.1| transposase IS66 [Agrobacterium albertimagni AOL15]	NA	NA	NA	NA	NA	NA	NA	NA	NA	NA	NA	NA	NA	NA	NA	NA	NA	NA	NA	NA	NA	NA	NA	NA	NA	NA	NA	NA	NA	NA	NA	NA	NA	NA	NA	NA	NA	NA	NA	NA	NA	NA	NA
1	0	0	0	0	denovo014092	transposase IS66 [Agrobacterium tumefaciens CCNWGS0286]; gb|EHH02569.1| transposase IS66 [Agrobacterium tumefaciens CCNWGS0286]	NA	NA	NA	NA	NA	NA	NA	NA	NA	NA	NA	NA	NA	NA	NA	NA	NA	NA	NA	NA	NA	NA	NA	NA	NA	NA	NA	NA	NA	NA	NA	NA	NA	NA	NA	NA	NA	NA	NA	NA	NA	NA	NA
1	0	0	0	0	denovo014117	ABC transporter [Sinorhizobium meliloti BL225C]; ref|YP_005723476.1| probabable sugar ABC transporter [Sinorhizobium meliloti SM11]; ref|YP_006843480.1| ABC transporter [Sinorhizobium meliloti Rm41]; gb|AEG08483.1| ABC-type transporter, integral membrane subunit [Sinorhizobium meliloti BL225C]; gb|AEH83975.1| probabable sugar ABC transporter [Sinorhizobium meliloti SM11]; emb|CCM72480.1| ABC tran…	NA	NA	NA	NA	NA	NA	NA	NA	NA	NA	NA	NA	NA	NA	NA	NA	NA	NA	NA	NA	NA	NA	NA	NA	NA	NA	NA	NA	NA	NA	NA	NA	NA	NA	NA	NA	NA	NA	NA	NA	NA	NA	NA
1	0	0	0	0	denovo014119	Orf28 [Mesorhizobium sp. CJ1]	NA	NA	NA	NA	NA	NA	NA	NA	NA	NA	NA	NA	NA	NA	NA	NA	NA	NA	NA	NA	NA	NA	NA	NA	NA	NA	NA	NA	NA	NA	NA	NA	NA	NA	NA	NA	NA	NA	NA	NA	NA	NA	NA
1	0	0	0	0	denovo014135	succinic semialdehyde dehydrogenase, partial [Sinorhizobium meliloti CCNWSX0020]; gb|EHK73808.1| succinic semialdehyde dehydrogenase, partial [Sinorhizobium meliloti CCNWSX0020]	NA	NA	NA	NA	NA	NA	NA	NA	NA	NA	NA	NA	NA	NA	NA	NA	NA	NA	NA	NA	NA	NA	NA	NA	NA	NA	NA	NA	NA	NA	NA	NA	NA	NA	NA	NA	NA	NA	NA	NA	NA	NA	NA
1	0	0	0	0	denovo014140	0	NA	NA	NA	NA	NA	NA	NA	NA	NA	NA	NA	NA	NA	NA	NA	NA	NA	NA	NA	NA	NA	NA	NA	NA	NA	NA	NA	NA	NA	NA	NA	NA	NA	NA	NA	NA	NA	NA	NA	NA	NA	NA	NA
1	0	0	0	0	denovo014144	putative amino acid permease [Burkholderia phenoliruptrix BR3459a]; gb|AFT90355.1| putative amino acid permease [Burkholderia phenoliruptrix BR3459a]	NA	NA	NA	NA	NA	NA	NA	NA	NA	NA	NA	NA	NA	NA	NA	NA	NA	NA	NA	NA	NA	NA	NA	NA	NA	NA	NA	NA	NA	NA	NA	NA	NA	NA	NA	NA	NA	NA	NA	NA	NA	NA	NA
1	0	0	0	0	denovo014153	ABC transporter, nucleotide binding/ATPase protein (nopaline) [Agrobacterium fabrum str. C58]; sp|P35116.1|NOCP_AGRT5 RecName: Full=Nopaline permease ATP-binding protein P gb|AAA50510.1| transport protein [Agrobacterium tumefaciens]; gb|AAK90986.2| ABC transporter, nucleotide binding/ATPase protein (nopaline) [Agrobacterium fabrum str. C58]	NA	NA	NA	NA	NA	NA	NA	NA	NA	NA	NA	NA	NA	NA	NA	NA	NA	NA	NA	NA	NA	NA	NA	NA	NA	NA	NA	NA	NA	NA	NA	NA	NA	NA	NA	NA	NA	NA	NA	NA	NA	NA	NA
1	0	0	0	0	denovo014154	ABC transporter, nucleotide binding/ATPase protein (nopaline) [Agrobacterium fabrum str. C58]; sp|P35116.1|NOCP_AGRT5 RecName: Full=Nopaline permease ATP-binding protein P gb|AAA50510.1| transport protein [Agrobacterium tumefaciens]; gb|AAK90986.2| ABC transporter, nucleotide binding/ATPase protein (nopaline) [Agrobacterium fabrum str. C58]	NA	NA	NA	NA	NA	NA	NA	NA	NA	NA	NA	NA	NA	NA	NA	NA	NA	NA	NA	NA	NA	NA	NA	NA	NA	NA	NA	NA	NA	NA	NA	NA	NA	NA	NA	NA	NA	NA	NA	NA	NA	NA	NA
1	0	0	0	0	denovo014155	hypothetical protein pTi-SAKURA_p004 [Agrobacterium tumefaciens]; ref|NP_396543.1| ABC transporter, membrane spanning protein (nopaline) [Agrobacterium fabrum str. C58]; sp|P35118.1|NOCQ_AGRT5 RecName: Full=Nopaline transport system permease protein NocQ gb|AAA50512.1| transport protein [Agrobacterium tumefaciens]; dbj|BAA87628.1| tiorf3 [Agrobacterium tumefaciens]; gb|AAK90984.1| ABC transporter…	NA	NA	NA	NA	NA	NA	NA	NA	NA	NA	NA	NA	NA	NA	NA	NA	NA	NA	NA	NA	NA	NA	NA	NA	NA	NA	NA	NA	NA	NA	NA	NA	NA	NA	NA	NA	NA	NA	NA	NA	NA	NA	NA
1	0	0	0	0	denovo014158	Glutathione import ATP-binding protein GsiA [Bacillus isronensis B3W22]; gb|EKB46496.1| Glutathione import ATP-binding protein GsiA [Bacillus isronensis B3W22]	NA	NA	NA	NA	NA	NA	NA	NA	NA	NA	NA	NA	NA	NA	NA	NA	NA	NA	NA	NA	NA	NA	NA	NA	NA	NA	NA	NA	NA	NA	NA	NA	NA	NA	NA	NA	NA	NA	NA	NA	NA	NA	NA
1	0	0	0	0	denovo014159	oligopeptide/dipeptide ABC transporter ATPase [Nitrosomonas eutropha C91]; gb|ABI60650.1| oligopeptide/dipeptide ABC transporter, ATPase subunit [Nitrosomonas eutropha C91]	NA	NA	NA	NA	NA	NA	NA	NA	NA	NA	NA	NA	NA	NA	NA	NA	NA	NA	NA	NA	NA	NA	NA	NA	NA	NA	NA	NA	NA	NA	NA	NA	NA	NA	NA	NA	NA	NA	NA	NA	NA	NA	NA
1	0	0	0	0	denovo014163	transcriptional regulator containing an amidase domain and an AraC-type DNA-binding HTH domain [Pseudomonas sp. GM84]; gb|EJN34007.1| transcriptional regulator containing an amidase domain and an AraC-type DNA-binding HTH domain [Pseudomonas sp. GM84]	NA	NA	NA	NA	NA	NA	NA	NA	NA	NA	NA	NA	NA	NA	NA	NA	NA	NA	NA	NA	NA	NA	NA	NA	NA	NA	NA	NA	NA	NA	NA	NA	NA	NA	NA	NA	NA	NA	NA	NA	NA	NA	NA
1	0	0	0	0	denovo014171	hypothetical protein RetlC8_18042 [Rhizobium etli CIAT 894]	NA	NA	NA	NA	NA	NA	NA	NA	NA	NA	NA	NA	NA	NA	NA	NA	NA	NA	NA	NA	NA	NA	NA	NA	NA	NA	NA	NA	NA	NA	NA	NA	NA	NA	NA	NA	NA	NA	NA	NA	NA	NA	NA
1	0	0	0	0	denovo014174	transposase IS116/IS110/IS902 family protein [Paracoccus denitrificans PD1222]; ref|YP_916937.1| transposase IS116/IS110/IS902 family protein [Paracoccus denitrificans PD1222]; ref|YP_917326.1| transposase IS116/IS110/IS902 family protein [Paracoccus denitrificans PD1222]; ref|YP_917606.1| transposase IS116/IS110/IS902 family protein [Paracoccus denitrificans PD1222]; gb|ABL69128.1| transposase I…	NA	NA	NA	NA	NA	NA	NA	NA	NA	NA	NA	NA	NA	NA	NA	NA	NA	NA	NA	NA	NA	NA	NA	NA	NA	NA	NA	NA	NA	NA	NA	NA	NA	NA	NA	NA	NA	NA	NA	NA	NA	NA	NA
1	0	0	0	0	denovo014175	transposase [Mesorhizobium loti MAFF303099]; dbj|BAB52161.1| transposase [Mesorhizobium loti MAFF303099]	NA	NA	NA	NA	NA	NA	NA	NA	NA	NA	NA	NA	NA	NA	NA	NA	NA	NA	NA	NA	NA	NA	NA	NA	NA	NA	NA	NA	NA	NA	NA	NA	NA	NA	NA	NA	NA	NA	NA	NA	NA	NA	NA
1	0	0	0	0	denovo014176	hypothetical protein Rsph17025_3475 [Rhodobacter sphaeroides ATCC 17025]; gb|ABP72351.1| hypothetical protein Rsph17025_3475 [Rhodobacter sphaeroides ATCC 17025]	NA	NA	NA	NA	NA	NA	NA	NA	NA	NA	NA	NA	NA	NA	NA	NA	NA	NA	NA	NA	NA	NA	NA	NA	NA	NA	NA	NA	NA	NA	NA	NA	NA	NA	NA	NA	NA	NA	NA	NA	NA	NA	NA
1	0	0	0	0	denovo014177	aldehyde dehydrogenase family protein [Rhodococcus sp. JVH1]; gb|EJI99193.1| aldehyde dehydrogenase family protein [Rhodococcus sp. JVH1]	NA	NA	NA	NA	NA	NA	NA	NA	NA	NA	NA	NA	NA	NA	NA	NA	NA	NA	NA	NA	NA	NA	NA	NA	NA	NA	NA	NA	NA	NA	NA	NA	NA	NA	NA	NA	NA	NA	NA	NA	NA	NA	NA
2	0	0	0	0	denovo014180	ectoine/hydroxyectoine ABC transporter ATP-binding protein [Nitratireductor pacificus pht-3B]; gb|EKF19616.1| ectoine/hydroxyectoine ABC transporter ATP-binding protein [Nitratireductor pacificus pht-3B]	NA	NA	NA	NA	NA	NA	NA	NA	NA	NA	NA	NA	NA	NA	NA	NA	NA	NA	NA	NA	NA	NA	NA	NA	NA	NA	NA	NA	NA	NA	NA	NA	NA	NA	NA	NA	NA	NA	NA	NA	NA	NA	NA
1	0	0	0	0	denovo014181	ectoine/hydroxyectoine ABC transporter, permease protein EhuC [Octadecabacter arcticus 238]; gb|EDY88207.1| ectoine/hydroxyectoine ABC transporter, permease protein EhuC [Octadecabacter arcticus 238]	NA	NA	NA	NA	NA	NA	NA	NA	NA	NA	NA	NA	NA	NA	NA	NA	NA	NA	NA	NA	NA	NA	NA	NA	NA	NA	NA	NA	NA	NA	NA	NA	NA	NA	NA	NA	NA	NA	NA	NA	NA	NA	NA
2	0	0	0	0	denovo014183	ectoine/hydroxyectoine ABC transporter permease EhuD [Nitratireductor pacificus pht-3B]; gb|EKF19615.1| ectoine/hydroxyectoine ABC transporter permease EhuD [Nitratireductor pacificus pht-3B]	NA	NA	NA	NA	NA	NA	NA	NA	NA	NA	NA	NA	NA	NA	NA	NA	NA	NA	NA	NA	NA	NA	NA	NA	NA	NA	NA	NA	NA	NA	NA	NA	NA	NA	NA	NA	NA	NA	NA	NA	NA	NA	NA
1	0	0	0	0	denovo014211	ABC transporter related protein [Mesorhizobium alhagi CCNWXJ12-2]; gb|EHK53024.1| ABC transporter related protein [Mesorhizobium alhagi CCNWXJ12-2]	NA	NA	NA	NA	NA	NA	NA	NA	NA	NA	NA	NA	NA	NA	NA	NA	NA	NA	NA	NA	NA	NA	NA	NA	NA	NA	NA	NA	NA	NA	NA	NA	NA	NA	NA	NA	NA	NA	NA	NA	NA	NA	NA
1	0	0	0	0	denovo014218	nitrogen fixation protein fixI [Mesorhizobium loti MAFF303099]; dbj|BAB52879.1| nitrogen fixation protein; FixI [Mesorhizobium loti MAFF303099]; ref|YP_007304297.1| copper/silver-translocating P-type ATPase,heavy metal-translocating P-type ATPase, Cd/Co/Hg/Pb/Zn-transporting [Mesorhizobium australicum WSM2073]; gb|AGB44921.1| copper/silver-translocating P-type ATPase,heavy metal-translocating P-t…	NA	NA	NA	NA	NA	NA	NA	NA	NA	NA	NA	NA	NA	NA	NA	NA	NA	NA	NA	NA	NA	NA	NA	NA	NA	NA	NA	NA	NA	NA	NA	NA	NA	NA	NA	NA	NA	NA	NA	NA	NA	NA	NA
1	0	0	0	0	denovo014219	ABC transporter membrane spanning protein (nopaline) [Agrobacterium vitis S4]; gb|ACM39930.1| ABC transporter membrane spanning protein (nopaline) [Agrobacterium vitis S4]	NA	NA	NA	NA	NA	NA	NA	NA	NA	NA	NA	NA	NA	NA	NA	NA	NA	NA	NA	NA	NA	NA	NA	NA	NA	NA	NA	NA	NA	NA	NA	NA	NA	NA	NA	NA	NA	NA	NA	NA	NA	NA	NA
2	0	0	0	0	denovo014223	0	NA	NA	NA	NA	NA	NA	NA	NA	NA	NA	NA	NA	NA	NA	NA	NA	NA	NA	NA	NA	NA	NA	NA	NA	NA	NA	NA	NA	NA	NA	NA	NA	NA	NA	NA	NA	NA	NA	NA	NA	NA	NA	NA
1	0	0	0	0	denovo014225	IS66 Orf2 family protein [Sphingomonas sp. PAMC 26605]	NA	NA	NA	NA	NA	NA	NA	NA	NA	NA	NA	NA	NA	NA	NA	NA	NA	NA	NA	NA	NA	NA	NA	NA	NA	NA	NA	NA	NA	NA	NA	NA	NA	NA	NA	NA	NA	NA	NA	NA	NA	NA	NA
1	0	0	0	0	denovo014237	transposase IS4 family protein [Ochrobactrum anthropi ATCC 49188]; gb|ABS13364.1| transposase IS4 family protein [Ochrobactrum anthropi ATCC 49188]	NA	NA	NA	NA	NA	NA	NA	NA	NA	NA	NA	NA	NA	NA	NA	NA	NA	NA	NA	NA	NA	NA	NA	NA	NA	NA	NA	NA	NA	NA	NA	NA	NA	NA	NA	NA	NA	NA	NA	NA	NA	NA	NA
1	0	0	0	0	denovo014238	isoquinoline 1-oxidoreductase subunit alpha [Rhizobium leguminosarum bv. viciae 3841]; emb|CAK07987.1| putative isoquinoline 1-oxidoreductase alpha subunit [Rhizobium leguminosarum bv. viciae 3841]	NA	NA	NA	NA	NA	NA	NA	NA	NA	NA	NA	NA	NA	NA	NA	NA	NA	NA	NA	NA	NA	NA	NA	NA	NA	NA	NA	NA	NA	NA	NA	NA	NA	NA	NA	NA	NA	NA	NA	NA	NA	NA	NA
1	0	0	0	0	denovo014241	Adenosylmethionine-8-amino-7-oxononanoate aminotransferase [Caenispirillum salinarum AK4]; gb|EKV27342.1| Adenosylmethionine-8-amino-7-oxononanoate aminotransferase [Caenispirillum salinarum AK4]	NA	NA	NA	NA	NA	NA	NA	NA	NA	NA	NA	NA	NA	NA	NA	NA	NA	NA	NA	NA	NA	NA	NA	NA	NA	NA	NA	NA	NA	NA	NA	NA	NA	NA	NA	NA	NA	NA	NA	NA	NA	NA	NA
1	0	0	0	0	denovo014245	oligopeptide/dipeptide ABC transporter ATP-binding protein [Thioflavicoccus mobilis 8321]; gb|AGA91676.1| oligopeptide/dipeptide ABC transporter, ATP-binding protein [Thioflavicoccus mobilis 8321]; ref|YP_006413061.1| oligopeptide/dipeptide ABC transporter ATP-binding protein [Thiocystis violascens DSM 198]; gb|AFL72936.1| oligopeptide/dipeptide ABC transporter, ATP-binding protein [Thiocystis vi…	NA	NA	NA	NA	NA	NA	NA	NA	NA	NA	NA	NA	NA	NA	NA	NA	NA	NA	NA	NA	NA	NA	NA	NA	NA	NA	NA	NA	NA	NA	NA	NA	NA	NA	NA	NA	NA	NA	NA	NA	NA	NA	NA
1	0	0	0	0	denovo014246	oligopeptide/dipeptide ABC transporter ATP-binding protein [Thioflavicoccus mobilis 8321]; gb|AGA91676.1| oligopeptide/dipeptide ABC transporter, ATP-binding protein [Thioflavicoccus mobilis 8321]	NA	NA	NA	NA	NA	NA	NA	NA	NA	NA	NA	NA	NA	NA	NA	NA	NA	NA	NA	NA	NA	NA	NA	NA	NA	NA	NA	NA	NA	NA	NA	NA	NA	NA	NA	NA	NA	NA	NA	NA	NA	NA	NA
1	0	0	0	0	denovo014249	inner-membrane translocator [Sphaerobacter thermophilus DSM 20745]; gb|ACZ40896.1| inner-membrane translocator [Sphaerobacter thermophilus DSM 20745]	NA	NA	NA	NA	NA	NA	NA	NA	NA	NA	NA	NA	NA	NA	NA	NA	NA	NA	NA	NA	NA	NA	NA	NA	NA	NA	NA	NA	NA	NA	NA	NA	NA	NA	NA	NA	NA	NA	NA	NA	NA	NA	NA
1	0	0	0	0	denovo014265	aldehyde dehydrogenase [Mesorhizobium amorphae CCNWGS0123]; gb|EHH02595.1| aldehyde dehydrogenase [Mesorhizobium amorphae CCNWGS0123]	NA	NA	NA	NA	NA	NA	NA	NA	NA	NA	NA	NA	NA	NA	NA	NA	NA	NA	NA	NA	NA	NA	NA	NA	NA	NA	NA	NA	NA	NA	NA	NA	NA	NA	NA	NA	NA	NA	NA	NA	NA	NA	NA
1	0	0	0	0	denovo014267	3-oxoacyl-(acyl-carrier-protein) reductase [Sinorhizobium fredii HH103]; emb|CCE99398.1| 3-oxoacyl-(acyl-carrier-protein) reductase [Sinorhizobium fredii HH103]	NA	NA	NA	NA	NA	NA	NA	NA	NA	NA	NA	NA	NA	NA	NA	NA	NA	NA	NA	NA	NA	NA	NA	NA	NA	NA	NA	NA	NA	NA	NA	NA	NA	NA	NA	NA	NA	NA	NA	NA	NA	NA	NA
1	0	0	0	0	denovo014268	glycine betaine/L-proline ABC transporter ATPase subunit [Nocardiopsis dassonvillei subsp. dassonvillei DSM 43111]; gb|ADH69927.1| glycine betaine/L-proline ABC transporter, ATPase subunit [Nocardiopsis dassonvillei subsp. dassonvillei DSM 43111]	NA	NA	NA	NA	NA	NA	NA	NA	NA	NA	NA	NA	NA	NA	NA	NA	NA	NA	NA	NA	NA	NA	NA	NA	NA	NA	NA	NA	NA	NA	NA	NA	NA	NA	NA	NA	NA	NA	NA	NA	NA	NA	NA
1	0	0	0	0	denovo014304	putative transposase [Nitrobacter sp. Nb-311A]; gb|EAQ34227.1| putative transposase [Nitrobacter sp. Nb-311A]	NA	NA	NA	NA	NA	NA	NA	NA	NA	NA	NA	NA	NA	NA	NA	NA	NA	NA	NA	NA	NA	NA	NA	NA	NA	NA	NA	NA	NA	NA	NA	NA	NA	NA	NA	NA	NA	NA	NA	NA	NA	NA	NA
1	0	0	0	0	denovo014305	0	NA	NA	NA	NA	NA	NA	NA	NA	NA	NA	NA	NA	NA	NA	NA	NA	NA	NA	NA	NA	NA	NA	NA	NA	NA	NA	NA	NA	NA	NA	NA	NA	NA	NA	NA	NA	NA	NA	NA	NA	NA	NA	NA
1	0	0	0	0	denovo014307	hypothetical protein Smed_6148 [Sinorhizobium medicae WSM419]; gb|ABR64776.1| conserved hypothetical protein [Sinorhizobium medicae WSM419]	NA	NA	NA	NA	NA	NA	NA	NA	NA	NA	NA	NA	NA	NA	NA	NA	NA	NA	NA	NA	NA	NA	NA	NA	NA	NA	NA	NA	NA	NA	NA	NA	NA	NA	NA	NA	NA	NA	NA	NA	NA	NA	NA
1	0	0	0	0	denovo014313	binding-protein-dependent transport systems inner membrane component [Rhodobacter sp. SW2]; gb|EEW25034.1| binding-protein-dependent transport systems inner membrane component [Rhodobacter sp. SW2]	NA	NA	NA	NA	NA	NA	NA	NA	NA	NA	NA	NA	NA	NA	NA	NA	NA	NA	NA	NA	NA	NA	NA	NA	NA	NA	NA	NA	NA	NA	NA	NA	NA	NA	NA	NA	NA	NA	NA	NA	NA	NA	NA
1	0	0	0	0	denovo014327	peptide synthetase [Bradyrhizobium japonicum USDA 110]; gb|AAG61082.1|AF322013_201 ID930 [Bradyrhizobium japonicum]; dbj|BAC47373.1| blr2108 [Bradyrhizobium japonicum USDA 110]	NA	NA	NA	NA	NA	NA	NA	NA	NA	NA	NA	NA	NA	NA	NA	NA	NA	NA	NA	NA	NA	NA	NA	NA	NA	NA	NA	NA	NA	NA	NA	NA	NA	NA	NA	NA	NA	NA	NA	NA	NA	NA	NA
1	0	0	0	0	denovo014330	hypothetical protein msl9071 [Mesorhizobium loti MAFF303099]; dbj|BAB54485.1| msl9071 [Mesorhizobium loti MAFF303099]	NA	NA	NA	NA	NA	NA	NA	NA	NA	NA	NA	NA	NA	NA	NA	NA	NA	NA	NA	NA	NA	NA	NA	NA	NA	NA	NA	NA	NA	NA	NA	NA	NA	NA	NA	NA	NA	NA	NA	NA	NA	NA	NA
1	0	0	0	0	denovo014334	oligopeptide/dipeptide ABC transporter ATP-binding protein-like protein [Ruegeria sp. TM1040]; gb|ABF62089.1| Oligopeptide/dipeptide ABC transporter ATP-binding protein-like protein [Ruegeria sp. TM1040]	NA	NA	NA	NA	NA	NA	NA	NA	NA	NA	NA	NA	NA	NA	NA	NA	NA	NA	NA	NA	NA	NA	NA	NA	NA	NA	NA	NA	NA	NA	NA	NA	NA	NA	NA	NA	NA	NA	NA	NA	NA	NA	NA
1	0	0	0	0	denovo014335	0	NA	NA	NA	NA	NA	NA	NA	NA	NA	NA	NA	NA	NA	NA	NA	NA	NA	NA	NA	NA	NA	NA	NA	NA	NA	NA	NA	NA	NA	NA	NA	NA	NA	NA	NA	NA	NA	NA	NA	NA	NA	NA	NA
1	0	0	0	0	denovo014336	oligopeptide/dipeptide ABC transporter, ATPase subunit [Burkholderia oklahomensis EO147]; ref|ZP_02367417.1| oligopeptide/dipeptide ABC transporter, ATPase subunit [Burkholderia oklahomensis C6786]	NA	NA	NA	NA	NA	NA	NA	NA	NA	NA	NA	NA	NA	NA	NA	NA	NA	NA	NA	NA	NA	NA	NA	NA	NA	NA	NA	NA	NA	NA	NA	NA	NA	NA	NA	NA	NA	NA	NA	NA	NA	NA	NA
1	0	0	0	0	denovo014337	binding-protein-dependent transport systems inner membrane component [Nitratireductor indicus C115]; gb|EKF41496.1| binding-protein-dependent transport systems inner membrane component [Nitratireductor indicus C115]; ref|ZP_09297034.1| binding-protein-dependent transport systems inner membrane component [Mesorhizobium alhagi CCNWXJ12-2]; gb|EHK53012.1| binding-protein-dependent transport systems …	NA	NA	NA	NA	NA	NA	NA	NA	NA	NA	NA	NA	NA	NA	NA	NA	NA	NA	NA	NA	NA	NA	NA	NA	NA	NA	NA	NA	NA	NA	NA	NA	NA	NA	NA	NA	NA	NA	NA	NA	NA	NA	NA
1	0	0	0	0	denovo014617	isopentenyl pyrophosphate isomerase, partial [Rhizobium sp. Pop5]; gb|EJZ16882.1| isopentenyl pyrophosphate isomerase, partial [Rhizobium sp. Pop5]	NA	NA	NA	NA	NA	NA	NA	NA	NA	NA	NA	NA	NA	NA	NA	NA	NA	NA	NA	NA	NA	NA	NA	NA	NA	NA	NA	NA	NA	NA	NA	NA	NA	NA	NA	NA	NA	NA	NA	NA	NA	NA	NA
1	0	0	0	0	denovo014926	beta-galactosidase, partial [Rhizobium sp. Pop5]; gb|EJZ18000.1| beta-galactosidase, partial [Rhizobium sp. Pop5]	NA	NA	NA	NA	NA	NA	NA	NA	NA	NA	NA	NA	NA	NA	NA	NA	NA	NA	NA	NA	NA	NA	NA	NA	NA	NA	NA	NA	NA	NA	NA	NA	NA	NA	NA	NA	NA	NA	NA	NA	NA	NA	NA
1	0	0	0	0	denovo014928	family 1 extracellular solute-binding protein [Mesorhizobium amorphae CCNWGS0123]; gb|EHH13285.1| family 1 extracellular solute-binding protein [Mesorhizobium amorphae CCNWGS0123]; ref|YP_004610268.1| family 1 extracellular solute-binding protein [Mesorhizobium opportunistum WSM2075]; gb|AEH86174.1| extracellular solute-binding protein family 1 [Mesorhizobium opportunistum WSM2075]	NA	NA	NA	NA	NA	NA	NA	NA	NA	NA	NA	NA	NA	NA	NA	NA	NA	NA	NA	NA	NA	NA	NA	NA	NA	NA	NA	NA	NA	NA	NA	NA	NA	NA	NA	NA	NA	NA	NA	NA	NA	NA	NA
1	0	0	0	0	denovo014929	0	NA	NA	NA	NA	NA	NA	NA	NA	NA	NA	NA	NA	NA	NA	NA	NA	NA	NA	NA	NA	NA	NA	NA	NA	NA	NA	NA	NA	NA	NA	NA	NA	NA	NA	NA	NA	NA	NA	NA	NA	NA	NA	NA
1	0	0	0	0	denovo014944	ABC transporter, substrate-binding protein, aliphatic sulfonates family [Rhizobium leguminosarum bv. trifolii WSM597]; gb|EJB07009.1| ABC transporter, substrate-binding protein, aliphatic sulfonates family [Rhizobium leguminosarum bv. trifolii WSM597]	NA	NA	NA	NA	NA	NA	NA	NA	NA	NA	NA	NA	NA	NA	NA	NA	NA	NA	NA	NA	NA	NA	NA	NA	NA	NA	NA	NA	NA	NA	NA	NA	NA	NA	NA	NA	NA	NA	NA	NA	NA	NA	NA
1	0	0	0	0	denovo014948	ATPase component of various ABC-type transport systems with duplicated ATPase domain [Herbaspirillum sp. YR522]; gb|EJN09430.1| ATPase component of various ABC-type transport systems with duplicated ATPase domain [Herbaspirillum sp. YR522]	NA	NA	NA	NA	NA	NA	NA	NA	NA	NA	NA	NA	NA	NA	NA	NA	NA	NA	NA	NA	NA	NA	NA	NA	NA	NA	NA	NA	NA	NA	NA	NA	NA	NA	NA	NA	NA	NA	NA	NA	NA	NA	NA
1	0	0	0	0	denovo014965	transposase IS3/IS911, partial [Mesorhizobium amorphae CCNWGS0123]; gb|EHH13729.1| transposase IS3/IS911, partial [Mesorhizobium amorphae CCNWGS0123]	NA	NA	NA	NA	NA	NA	NA	NA	NA	NA	NA	NA	NA	NA	NA	NA	NA	NA	NA	NA	NA	NA	NA	NA	NA	NA	NA	NA	NA	NA	NA	NA	NA	NA	NA	NA	NA	NA	NA	NA	NA	NA	NA
1	0	0	0	0	denovo014966	transposase [Acetobacter pasteurianus IFO 3283-01]; ref|YP_005492109.1| transposase [Acetobacter pasteurianus IFO 3283-12]; ref|YP_005479326.1| transposase [Acetobacter pasteurianus IFO 3283-03]; ref|YP_005497565.1| transposase [Acetobacter pasteurianus IFO 3283-07]; ref|YP_005485424.1| transposase [Acetobacter pasteurianus IFO 3283-22]; ref|YP_005491513.1| transposase [Acetobacter pasteurianus I…	NA	NA	NA	NA	NA	NA	NA	NA	NA	NA	NA	NA	NA	NA	NA	NA	NA	NA	NA	NA	NA	NA	NA	NA	NA	NA	NA	NA	NA	NA	NA	NA	NA	NA	NA	NA	NA	NA	NA	NA	NA	NA	NA
1	0	0	0	0	denovo014984	0	NA	NA	NA	NA	NA	NA	NA	NA	NA	NA	NA	NA	NA	NA	NA	NA	NA	NA	NA	NA	NA	NA	NA	NA	NA	NA	NA	NA	NA	NA	NA	NA	NA	NA	NA	NA	NA	NA	NA	NA	NA	NA	NA
1	0	0	0	0	denovo014991	0	NA	NA	NA	NA	NA	NA	NA	NA	NA	NA	NA	NA	NA	NA	NA	NA	NA	NA	NA	NA	NA	NA	NA	NA	NA	NA	NA	NA	NA	NA	NA	NA	NA	NA	NA	NA	NA	NA	NA	NA	NA	NA	NA
1	0	0	0	0	denovo014993	hypothetical protein [Sinorhizobium meliloti]; gb|AFJ91482.1| ISRm3/5 transposase [Sinorhizobium meliloti]	NA	NA	NA	NA	NA	NA	NA	NA	NA	NA	NA	NA	NA	NA	NA	NA	NA	NA	NA	NA	NA	NA	NA	NA	NA	NA	NA	NA	NA	NA	NA	NA	NA	NA	NA	NA	NA	NA	NA	NA	NA	NA	NA
3	0	0	0	0	GI:13470798	oligopeptide ABC transporter ATP-binding protein	NA	NA	NA	NA	NA	NA	NA	NA	NA	NA	NA	NA	NA	NA	NA	NA	NA	NA	NA	NA	NA	NA	NA	NA	NA	NA	NA	NA	NA	NA	NA	NA	NA	NA	NA	NA	NA	NA	NA	NA	NA	NA	NA
12	0	0	0	0	GI:13471079	hypothetical protein	NA	NA	NA	NA	NA	NA	NA	NA	NA	NA	NA	NA	NA	NA	NA	NA	scaffold0006	189369	189588	+	NA	NA	NA	NA	scaffold0003	63317	63098	-	scaffold0001	768434	768215	-	scaffold0002	751275	751056	-	NA	NA	NA	NA	NA	NA	NA
7	0	0	0	0	GI:13471085	hypothetical protein	NA	NA	NA	NA	NA	NA	NA	NA	NA	NA	NA	NA	NA	NA	NA	NA	scaffold0018	95695	95880	+	NA	NA	NA	NA	NA	NA	NA	NA	NA	NA	NA	NA	scaffold0017	58663	58848	+	NA	NA	NA	NA	NA	NA	NA
2	0	0	0	0	GI:13471123	dehydrogenase	NA	NA	NA	NA	NA	NA	NA	NA	NA	NA	NA	NA	NA	NA	NA	NA	NA	NA	NA	NA	NA	NA	NA	NA	NA	NA	NA	NA	scaffold0012	100464	102074	+	NA	NA	NA	NA	NA	NA	NA	NA	NA	NA	NA
2	0	0	0	0	GI:13471124	enoyl-CoA hydratase	NA	NA	NA	NA	NA	NA	NA	NA	NA	NA	NA	NA	NA	NA	NA	NA	NA	NA	NA	NA	NA	NA	NA	NA	NA	NA	NA	NA	scaffold0012	99609	100382	+	NA	NA	NA	NA	NA	NA	NA	NA	NA	NA	NA
2	0	0	0	0	GI:13471127	sugar ABC transporter permease	NA	NA	NA	NA	NA	NA	NA	NA	NA	NA	NA	NA	NA	NA	NA	NA	NA	NA	NA	NA	NA	NA	NA	NA	NA	NA	NA	NA	scaffold0012	96551	97543	+	NA	NA	NA	NA	NA	NA	NA	NA	NA	NA	NA
2	0	0	0	0	GI:13471128	hypothetical protein	NA	NA	NA	NA	NA	NA	NA	NA	NA	NA	NA	NA	NA	NA	NA	NA	NA	NA	NA	NA	NA	NA	NA	NA	NA	NA	NA	NA	scaffold0012	95716	96555	+	NA	NA	NA	NA	NA	NA	NA	NA	NA	NA	NA
2	0	0	0	0	GI:13471129	aldehyde dehydrogenase	NA	NA	NA	NA	NA	NA	NA	NA	NA	NA	NA	NA	NA	NA	NA	NA	NA	NA	NA	NA	NA	NA	NA	NA	NA	NA	NA	NA	scaffold0012	94220	95704	+	NA	NA	NA	NA	NA	NA	NA	NA	NA	NA	NA
2	0	0	0	0	GI:13471130	sugar ABC transporter ATP-binding protein	NA	NA	NA	NA	NA	NA	NA	NA	NA	NA	NA	NA	NA	NA	NA	NA	NA	NA	NA	NA	NA	NA	NA	NA	NA	NA	NA	NA	scaffold0012	92736	94226	+	NA	NA	NA	NA	NA	NA	NA	NA	NA	NA	NA
2	0	0	0	0	GI:13471131	3-ketoacyl-ACP reductase catalyzes the first of the two reduction steps in the elongation cycle of fatty acid synthesis	NA	NA	NA	NA	NA	NA	NA	NA	NA	NA	NA	NA	NA	NA	NA	NA	NA	NA	NA	NA	NA	NA	NA	NA	NA	NA	NA	NA	scaffold0012	91854	92681	+	NA	NA	NA	NA	NA	NA	NA	NA	NA	NA	NA
2	0	0	0	0	GI:13471132	racemase	NA	NA	NA	NA	NA	NA	NA	NA	NA	NA	NA	NA	NA	NA	NA	NA	NA	NA	NA	NA	NA	NA	NA	NA	NA	NA	NA	NA	scaffold0012	90637	91851	+	NA	NA	NA	NA	NA	NA	NA	NA	NA	NA	NA
4	0	0	0	0	GI:13471135	adenylate cyclase	NA	NA	NA	NA	NA	NA	NA	NA	NA	NA	NA	NA	scaffold0005	131048	129290	-	NA	NA	NA	NA	NA	NA	NA	NA	NA	NA	NA	NA	NA	NA	NA	NA	NA	NA	NA	NA	NA	NA	NA	NA	NA	NA	NA
4	0	0	0	0	GI:13471848	hypothetical protein	NA	NA	NA	NA	NA	NA	NA	NA	NA	NA	NA	NA	NA	NA	NA	NA	NA	NA	NA	NA	NA	NA	NA	NA	NA	NA	NA	NA	NA	NA	NA	NA	NA	NA	NA	NA	NA	NA	NA	NA	NA	NA	NA
9	0	0	0	0	GI:13471849	hypothetical protein	NA	NA	NA	NA	NA	NA	NA	NA	NA	NA	NA	NA	scaffold0017	21262	20825	-	NA	NA	NA	NA	NA	NA	NA	NA	NA	NA	NA	NA	NA	NA	NA	NA	NA	NA	NA	NA	NA	NA	NA	NA	NA	NA	NA
10	0	0	0	0	GI:13471850	hypothetical protein	NA	NA	NA	NA	NA	NA	NA	NA	NA	NA	NA	NA	scaffold0017	20786	20512	-	scaffold0002	98618	98343	-	NA	NA	NA	NA	NA	NA	NA	NA	NA	NA	NA	NA	NA	NA	NA	NA	scaffold0017	135485	135759	+	scaffold0021	26354	26080
2	0	0	0	0	GI:13471901	ABC transporter permease	NA	NA	NA	NA	NA	NA	NA	NA	NA	NA	NA	NA	NA	NA	NA	NA	NA	NA	NA	NA	NA	NA	NA	NA	NA	NA	NA	NA	NA	NA	NA	NA	NA	NA	NA	NA	NA	NA	NA	NA	NA	NA	NA
2	0	0	0	0	GI:13471902	spermidine/putrescine ABC transporter permease	NA	NA	NA	NA	NA	NA	NA	NA	NA	NA	NA	NA	NA	NA	NA	NA	NA	NA	NA	NA	NA	NA	NA	NA	NA	NA	NA	NA	NA	NA	NA	NA	NA	NA	NA	NA	NA	NA	NA	NA	NA	NA	NA
2	0	0	0	0	GI:13471903	spermidine/putrescine ABC transporter substrate-binding protein	NA	NA	NA	NA	NA	NA	NA	NA	NA	NA	NA	NA	NA	NA	NA	NA	NA	NA	NA	NA	NA	NA	NA	NA	NA	NA	NA	NA	NA	NA	NA	NA	NA	NA	NA	NA	NA	NA	NA	NA	NA	NA	NA
1	0	0	0	0	GI:13472011	hypothetical protein	NA	NA	NA	NA	NA	NA	NA	NA	NA	NA	NA	NA	NA	NA	NA	NA	NA	NA	NA	NA	NA	NA	NA	NA	NA	NA	NA	NA	NA	NA	NA	NA	scaffold0002	93294	92636	-	NA	NA	NA	NA	NA	NA	NA
4	0	0	0	0	GI:13472150	hypothetical protein	scaffold0010	126043	127091	+	NA	NA	NA	NA	NA	NA	NA	NA	NA	NA	NA	NA	scaffold0002	464671	463584	-	NA	NA	NA	NA	NA	NA	NA	NA	NA	NA	NA	NA	scaffold0001	194389	195437	+	NA	NA	NA	NA	NA	NA	NA
14	0	0	0	0	GI:13472904	phosphonate C-P lyase system protein PhnK	scaffold0012	49719	50492	+	NA	NA	NA	NA	scaffold0003	32620	31847	-	scaffold0005	415058	414285	-	NA	NA	NA	NA	NA	NA	NA	NA	NA	NA	NA	NA	NA	NA	NA	NA	NA	NA	NA	NA	scaffold0007	385298	386071	+	scaffold0003	402154	401381
14	0	0	0	0	GI:13472905	phosphonate transport, HisP-like nucleotide binding protein (phnL)	scaffold0012	50704	51408	+	NA	NA	NA	NA	scaffold0003	31635	30931	-	scaffold0005	414073	413369	-	NA	NA	NA	NA	NA	NA	NA	NA	NA	NA	NA	NA	NA	NA	NA	NA	NA	NA	NA	NA	scaffold0007	386283	386987	+	scaffold0003	401169	400465
14	0	0	0	0	GI:13472906	acetyltransferase	scaffold0012	51408	52018	+	NA	NA	NA	NA	scaffold0003	30931	30321	-	scaffold0005	413369	412759	-	NA	NA	NA	NA	NA	NA	NA	NA	NA	NA	NA	NA	NA	NA	NA	NA	NA	NA	NA	NA	scaffold0007	386987	387597	+	scaffold0003	400465	399855
14	0	0	0	0	GI:13472908	ABC phosphonate transporter ATP-binding protein	scaffold0012	52169	53010	+	NA	NA	NA	NA	scaffold0003	30170	29329	-	scaffold0005	412608	411771	-	NA	NA	NA	NA	NA	NA	NA	NA	NA	NA	NA	NA	NA	NA	NA	NA	NA	NA	NA	NA	scaffold0007	387748	388589	+	scaffold0003	399704	398863
14	0	0	0	0	GI:13472910	phosphonate ABC transporter permease	scaffold0012	54156	55074	+	NA	NA	NA	NA	scaffold0003	28184	27266	-	scaffold0005	410622	409704	-	NA	NA	NA	NA	NA	NA	NA	NA	NA	NA	NA	NA	NA	NA	NA	NA	NA	NA	NA	NA	scaffold0007	389734	390652	+	scaffold0003	397718	396800
14	0	0	0	0	GI:13472911	phosphonate ABC transporter permease frameshift	scaffold0012	55093	56451	+	NA	NA	NA	NA	scaffold0003	27247	25889	-	scaffold0005	409685	408327	-	NA	NA	NA	NA	NA	NA	NA	NA	NA	NA	NA	NA	NA	NA	NA	NA	NA	NA	NA	NA	scaffold0007	390671	392029	+	scaffold0003	396781	395423
14	0	0	0	0	GI:13472912	phosphonate ABC transporter permease frameshift	scaffold0012	55870	56448	+	NA	NA	NA	NA	scaffold0003	26470	25892	-	scaffold0005	408908	408330	-	NA	NA	NA	NA	NA	NA	NA	NA	NA	NA	NA	NA	NA	NA	NA	NA	NA	NA	NA	NA	scaffold0007	391448	392026	+	scaffold0003	396004	395426
31	0	0	0	20	GI:13472925	hypothetical protein	scaffold0015	50170	51310	+	scaffold0019	37565	38708	+	scaffold0017	194331	195473	+	scaffold0017	48450	49592	+	scaffold0020	62379	61244	-	scaffold0026	63775	62633	-	scaffold0023	17135	18271	+	scaffold0021	46477	45453	-	scaffold0013	14589	15731	+	scaffold0017	47497	46362	-	scaffold0016	42472	43609
29	0	0	0	none	GI:13473288	aldehyde dehydrogenase	scaffold0002	1260834	1261225	+	scaffold0001	541145	541536	+	scaffold0015	136264	136655	+	scaffold0020	51772	52163	+	scaffold0018	67825	67434	-	scaffold0004	479092	479483	+	scaffold0019	45639	45248	-	scaffold0026	12505	12114	-	scaffold0017	30768	30377	-	scaffold0002	564599	564990	+	scaffold0002	41755	41364
3	0	0	0	0	GI:13473427	transposase	scaffold0025	26744	26244	-	NA	NA	NA	NA	NA	NA	NA	NA	NA	NA	NA	NA	NA	NA	NA	NA	NA	NA	NA	NA	NA	NA	NA	NA	NA	NA	NA	NA	NA	NA	NA	NA	NA	NA	NA	NA	NA	NA	NA
1	0	0	0	0	GI:13473744	microcystin dependent protein MdpB	NA	NA	NA	NA	NA	NA	NA	NA	NA	NA	NA	NA	NA	NA	NA	NA	NA	NA	NA	NA	scaffold0003	300334	299836	-	NA	NA	NA	NA	NA	NA	NA	NA	NA	NA	NA	NA	NA	NA	NA	NA	NA	NA	NA
1	0	0	0	0	GI:13473814	hypothetical protein	NA	NA	NA	NA	scaffold0021	97207	96162	-	NA	NA	NA	NA	NA	NA	NA	NA	NA	NA	NA	NA	NA	NA	NA	NA	NA	NA	NA	NA	NA	NA	NA	NA	NA	NA	NA	NA	NA	NA	NA	NA	NA	NA	NA
2	1	0	0	0	GI:13474791	transposase	NA	NA	NA	NA	NA	NA	NA	NA	NA	NA	NA	NA	NA	NA	NA	NA	NA	NA	NA	NA	NA	NA	NA	NA	scaffold0029	11079	11787	+	NA	NA	NA	NA	NA	NA	NA	NA	NA	NA	NA	NA	NA	NA	NA
1	1	0	0	0	GI:13474798	short-chain type dehydrogenase/reductase	NA	NA	NA	NA	NA	NA	NA	NA	NA	NA	NA	NA	NA	NA	NA	NA	NA	NA	NA	NA	scaffold0030	7962	8711	+	NA	NA	NA	NA	NA	NA	NA	NA	NA	NA	NA	NA	NA	NA	NA	NA	NA	NA	NA
1	1	0	0	0	GI:13474800	ABC transporter substrate-binding protein	NA	NA	NA	NA	NA	NA	NA	NA	NA	NA	NA	NA	NA	NA	NA	NA	NA	NA	NA	NA	scaffold0030	6001	6960	+	NA	NA	NA	NA	NA	NA	NA	NA	NA	NA	NA	NA	NA	NA	NA	NA	NA	NA	NA
1	1	0	0	0	GI:13474801	ABC transporter permease	NA	NA	NA	NA	NA	NA	NA	NA	NA	NA	NA	NA	NA	NA	NA	NA	NA	NA	NA	NA	scaffold0030	4982	5975	+	NA	NA	NA	NA	NA	NA	NA	NA	NA	NA	NA	NA	NA	NA	NA	NA	NA	NA	NA
1	1	0	0	0	GI:13474802	ABC transporter ATP-binding protein	NA	NA	NA	NA	NA	NA	NA	NA	NA	NA	NA	NA	NA	NA	NA	NA	NA	NA	NA	NA	scaffold0030	3456	4982	+	NA	NA	NA	NA	NA	NA	NA	NA	NA	NA	NA	NA	NA	NA	NA	NA	NA	NA	NA
3	1	0	0	0	GI:13474805	transposase	scaffold0025	25280	25573	+	NA	NA	NA	NA	NA	NA	NA	NA	NA	NA	NA	NA	NA	NA	NA	NA	NA	NA	NA	NA	NA	NA	NA	NA	NA	NA	NA	NA	NA	NA	NA	NA	NA	NA	NA	NA	NA	NA	NA
32	1	0	0	11	GI:13474816	aminotransferase	scaffold0015	96852	95791	-	scaffold0019	75215	74154	-	scaffold0017	240752	239691	-	scaffold0017	95436	94375	-	scaffold0020	16357	17418	+	scaffold0026	17772	18833	+	scaffold0023	63623	62562	-	scaffold0012	16438	17499	+	scaffold0013	60794	59733	-	scaffold0017	14288	15349	+	scaffold0016	75683	74622
32	1	0	0	12	GI:13474817	hypothetical protein	scaffold0015	95613	94587	-	scaffold0019	73975	72949	-	scaffold0017	239513	238487	-	scaffold0017	94197	93171	-	scaffold0020	17597	18623	+	scaffold0026	19011	20037	+	scaffold0023	62383	61357	-	scaffold0012	17678	18704	+	scaffold0013	59554	58528	-	scaffold0017	15528	16554	+	scaffold0016	74443	73417
30	1	0	0	17	GI:13474824	hypothetical protein	scaffold0034	4643	3934	-	scaffold0039	3645	2936	-	scaffold0036	6481	5772	-	scaffold0020	90886	90177	-	scaffold0018	28549	29258	+	scaffold0004	518210	517501	-	scaffold0019	6787	7496	+	scaffold0017	33133	33842	+	scaffold0027	7550	6841	-	scaffold0002	603823	603114	-	scaffold0002	2631	3340
30	1	0	0	17	GI:13474825	6-pyruvoyl tetrahydrobiopterin synthase	scaffold0034	5011	4655	-	scaffold0039	4013	3657	-	scaffold0036	6849	6493	-	scaffold0020	91254	90898	-	scaffold0018	28181	28537	+	scaffold0004	518578	518222	-	scaffold0019	6419	6775	+	scaffold0017	32765	33121	+	scaffold0027	7918	7562	-	scaffold0002	604191	603835	-	scaffold0002	2263	2619
31	1	0	0	17	GI:13474826	succinoglycan biosynthesis regulator (exsB)	scaffold0034	5706	5035	-	scaffold0039	4708	4037	-	scaffold0036	7544	6873	-	scaffold0020	91949	91278	-	scaffold0018	27486	28157	+	scaffold0004	519273	518602	-	scaffold0019	5724	6395	+	scaffold0017	32070	32741	+	scaffold0027	8613	7942	-	scaffold0002	604886	604215	-	scaffold0002	1568	2239
32	1	1	0	none	GI:13474830	NoeJ; phosphomannose isomerase/GDP-mannose pyrophosphorylase	scaffold0002	1245662	1244250	-	scaffold0001	525966	524554	-	scaffold0015	121076	119664	-	scaffold0020	36562	35150	-	scaffold0018	82994	84406	+	scaffold0004	463876	462464	-	scaffold0019	60879	62291	+	scaffold0026	27745	29157	+	scaffold0017	45950	47362	+	scaffold0002	549449	548038	-	scaffold0002	56905	58316
32	1	0	0	12	GI:13474833	cytochrome C peroxidase	scaffold0019	56573	55498	-	scaffold0003	27643	26568	-	scaffold0017	51663	50595	-	scaffold0024	30609	31684	+	scaffold0022	70782	71857	+	scaffold0022	58092	59167	+	scaffold0013	227522	226447	-	scaffold0019	40331	41406	+	scaffold0024	12102	13170	+	scaffold0020	37220	36145	-	scaffold0020	29508	30583
31	1	0	0	7	GI:13474841	coproporphyrinogen III oxidase catalyzes the oxygen-independent formation of protoporphyrinogen-IX from coproporphyrinogen-III	scaffold0019	40977	39701	-	scaffold0003	12049	10697	-	scaffold0017	36008	34644	-	scaffold0024	46194	47470	+	scaffold0030	5430	4128	-	scaffold0024	49477	50758	+	scaffold0013	201362	200060	-	scaffold0019	55858	57157	+	scaffold0024	27702	29004	+	scaffold0020	14081	12800	-	scaffold0034	4658	6015
30	1	1	0	12	GI:13474846	nodulation protein nodF	scaffold0037	806	1068	+	scaffold0059	1027	1289	+	scaffold0028	27174	26912	-	scaffold0052	1098	1360	+	scaffold0037	1066	1328	+	scaffold0046	868	1130	+	scaffold0019	2058	1796	-	scaffold0017	28979	28717	-	scaffold0027	12113	12375	+	scaffold0041	1892	1630	-	scaffold0023	27496	27234
32	1	0	0	20	GI:13474848	hypothetical protein	scaffold0037	2377	2237	-	scaffold0059	2599	2458	-	scaffold0028	25603	25743	+	scaffold0052	2669	2529	-	scaffold0037	2638	2497	-	scaffold0046	2439	2299	-	scaffold0019	486	627	+	scaffold0017	27407	27548	+	scaffold0027	13685	13544	-	scaffold0041	320	461	+	scaffold0023	25924	26065
31	1	0	0	18	GI:13474854	dithiobiotin synthetase DTB synthetase; dethiobiotin synthase; involved in production of dethiobiotin from ATP and 7,8-diaminononanoate and carbon dioxide; contains magnesium	scaffold0027	20655	21286	+	scaffold0034	8922	9553	+	scaffold0028	4373	3742	-	scaffold0043	3645	3014	-	scaffold0018	4306	3675	-	scaffold0031	3862	3231	-	scaffold0032	20043	20674	+	scaffold0017	5289	4658	-	scaffold0027	34417	35048	+	scaffold0023	4387	3768	-	scaffold0023	4565	3946
32	1	0	0	11	GI:13474861	Fis family transcriptional regulator	scaffold0015	98807	97096	-	scaffold0019	77109	75459	-	scaffold0017	242715	241004	-	scaffold0017	97330	95680	-	scaffold0020	14406	16117	+	scaffold0026	15878	17528	+	scaffold0023	65571	63860	-	scaffold0012	14482	16193	+	scaffold0013	62742	61031	-	scaffold0017	12393	14043	+	scaffold0016	77578	75928
30	1	1	0	15	GI:13474870	nodulation protein NodZ	scaffold0002	1246824	1245893	-	scaffold0001	527166	526235	-	scaffold0015	122276	121345	-	scaffold0020	37763	36832	-	scaffold0018	81794	82725	+	scaffold0004	465077	464146	-	scaffold0019	59679	60610	+	scaffold0026	26545	27476	+	scaffold0017	44750	45681	+	scaffold0002	550621	549690	-	scaffold0002	55733	56664
32	1	0	0	12	GI:13474873	hypothetical protein	scaffold0015	89302	90167	+	scaffold0019	67664	68529	+	scaffold0017	233202	234067	+	scaffold0017	87887	88752	+	scaffold0020	23958	23093	-	scaffold0026	25321	24456	-	scaffold0023	56022	56887	+	scaffold0012	24165	23300	-	scaffold0013	53193	54058	+	scaffold0017	21839	20974	-	scaffold0016	68132	68997
32	1	0	0	12	GI:13474874	hypothetical protein	scaffold0015	89044	89251	+	scaffold0019	67406	67613	+	scaffold0017	232944	233151	+	scaffold0017	87629	87836	+	scaffold0020	24216	24009	-	scaffold0026	25579	25372	-	scaffold0023	55764	55971	+	scaffold0012	24423	24216	-	scaffold0013	52935	53142	+	scaffold0017	22097	21890	-	scaffold0016	67874	68081
32	1	0	0	12	GI:13474875	hypothetical protein	scaffold0015	88733	89018	+	scaffold0019	67095	67380	+	scaffold0017	232632	232917	+	scaffold0017	87318	87603	+	scaffold0020	24527	24242	-	scaffold0026	25890	25605	-	scaffold0023	55453	55738	+	scaffold0012	24734	24449	-	scaffold0013	52624	52909	+	scaffold0017	22408	22123	-	scaffold0016	67563	67848
32	1	0	0	12	GI:13474876	(4Fe-4S) ferredoxin	scaffold0015	88434	88624	+	scaffold0019	66796	66986	+	scaffold0017	232333	232523	+	scaffold0017	87019	87209	+	scaffold0020	24826	24636	-	scaffold0026	26189	25999	-	scaffold0023	55154	55344	+	scaffold0012	25033	24843	-	scaffold0013	52325	52515	+	scaffold0017	22707	22517	-	scaffold0016	67264	67454
32	1	1	0	12	GI:13474877	nitrogen fixation protein nifB	scaffold0015	86924	88399	+	scaffold0019	65286	66761	+	scaffold0017	230823	232298	+	scaffold0017	85509	86984	+	scaffold0020	26336	24861	-	scaffold0026	27699	26224	-	scaffold0023	53644	55119	+	scaffold0012	26543	25068	-	scaffold0013	50815	52290	+	scaffold0017	24217	22742	-	scaffold0016	65754	67229
1	1	1	0	0	GI:13474878	nif-specific regulatory protein,nifA	NA	NA	NA	NA	NA	NA	NA	NA	NA	NA	NA	NA	NA	NA	NA	NA	NA	NA	NA	NA	NA	NA	NA	NA	NA	NA	NA	NA	NA	NA	NA	NA	NA	NA	NA	NA	NA	NA	NA	NA	NA	NA	NA
32	1	1	0	12	GI:13474879	ferredoxin like protein, fixX	scaffold0015	85883	86179	+	scaffold0019	64030	64326	+	scaffold0017	229564	229860	+	scaffold0017	84259	84555	+	scaffold0020	27375	27079	-	scaffold0026	28738	28442	-	scaffold0023	52613	52909	+	scaffold0012	27585	27289	-	scaffold0013	49784	50080	+	scaffold0017	25256	24960	-	scaffold0016	64715	65011
32	1	1	0	12	GI:13474880	nitrogen fixation protein,fixC	scaffold0015	84564	85868	+	scaffold0019	62711	64015	+	scaffold0017	228245	229549	+	scaffold0017	82940	84244	+	scaffold0020	28694	27390	-	scaffold0026	30057	28753	-	scaffold0023	51294	52598	+	scaffold0012	28904	27600	-	scaffold0013	48465	49769	+	scaffold0017	26575	25271	-	scaffold0016	63396	64700
32	1	1	0	12	GI:13474881	nitrogen fixation protein,fixB	scaffold0015	83445	84551	+	scaffold0019	61591	62697	+	scaffold0017	227125	228231	+	scaffold0017	81820	82926	+	scaffold0020	29814	28708	-	scaffold0026	31177	30071	-	scaffold0023	50174	51280	+	scaffold0012	30023	28917	-	scaffold0013	47345	48451	+	scaffold0017	27695	26589	-	scaffold0016	62276	63382
32	1	1	0	12	GI:13474882	nitrogen fixation protein,fixA	scaffold0015	82576	83421	+	scaffold0019	60721	61566	+	scaffold0017	226256	227101	+	scaffold0017	80950	81795	+	scaffold0020	30683	29838	-	scaffold0026	32046	31201	-	scaffold0023	49305	50150	+	scaffold0012	30892	30047	-	scaffold0013	46476	47321	+	scaffold0017	28564	27719	-	scaffold0016	61407	62252
32	1	0	0	12	GI:13474883	nitrogenase stabilizing/protective protein associates with NifD and may protect the nitrogenase Fe-Mo protein from oxidative damage	scaffold0015	82014	82379	+	scaffold0019	60160	60525	+	scaffold0017	225695	226060	+	scaffold0017	80389	80754	+	scaffold0020	31244	30879	-	scaffold0026	32607	32242	-	scaffold0023	48744	49109	+	scaffold0012	31454	31089	-	scaffold0013	45915	46280	+	scaffold0017	29126	28761	-	scaffold0016	60845	61210
32	1	1	0	12	GI:13474884	nitrogenase cofactor synthesis protein nifS	scaffold0015	79612	80745	+	scaffold0019	57758	58891	+	scaffold0017	223293	224426	+	scaffold0017	77987	79120	+	scaffold0020	33646	32513	-	scaffold0026	35009	33876	-	scaffold0023	46342	47475	+	scaffold0012	33856	32723	-	scaffold0013	43513	44646	+	scaffold0017	31528	30395	-	scaffold0016	58443	59576
30	1	0	0	21	GI:13474887	hypothetical protein	scaffold0015	18813	18559	-	scaffold0019	8029	7776	-	NA	NA	NA	NA	scaffold0017	17597	17345	-	scaffold0017	1796	1527	-	scaffold0024	27636	27382	-	scaffold0029	20030	19766	-	scaffold0021	87406	87660	+	scaffold0019	17693	17944	+	scaffold0017	76916	77162	+	scaffold0016	12977	12731
32	1	0	0	4	GI:13474888	(4Fe-4S) ferredoxin	scaffold0015	18544	18231	-	scaffold0019	7768	7454	-	scaffold0017	168346	168032	-	scaffold0017	17338	17024	-	scaffold0017	1525	1211	-	scaffold0024	27375	27064	-	scaffold0029	12754	12440	-	scaffold0021	87667	87981	+	scaffold0019	17951	18265	+	scaffold0017	77164	77478	+	scaffold0016	12729	12415
32	1	1	0	none	GI:13474889	nitrogen fixation protein nifQ	scaffold0015	74482	73870	-	scaffold0019	52637	52016	-	scaffold0017	218155	217543	-	scaffold0017	72854	72234	-	scaffold0020	38786	39396	+	scaffold0026	40142	40754	+	scaffold0023	41206	40596	-	scaffold0012	38995	39607	+	scaffold0013	38381	37771	-	scaffold0017	36676	37296	+	scaffold0016	53295	52675
32	1	0	0	9	GI:13474890	RNA polymerase factor sigma-54 sigma factors are initiation factors that promote the attachment of RNA polymerase to specific initiation sites and are then released; sigma 54 factor is responsible for the expression of enzymes involved in nitrogen assimilation and metabolism; the rhizobia often have 2 copies of this sigma factor; in Rhizobium etli RpoN1 shown to be involved in the assimilation of…	scaffold0015	48604	50037	+	scaffold0019	35999	37432	+	scaffold0017	192765	194198	+	scaffold0017	46887	48320	+	scaffold0020	63945	62512	-	scaffold0026	65341	63908	-	scaffold0023	15569	17002	+	scaffold0021	48028	46595	-	scaffold0013	13023	14456	+	scaffold0017	49063	47630	-	scaffold0016	40906	42339
32	1	0	0	9	GI:13474891	peroxiredoxin 2 family protein	scaffold0015	48001	48528	+	scaffold0019	35396	35923	+	scaffold0017	192162	192689	+	scaffold0017	46284	46811	+	scaffold0020	64548	64021	-	scaffold0026	65944	65417	-	scaffold0023	14966	15493	+	scaffold0021	48631	48104	-	scaffold0013	12420	12947	+	scaffold0017	49657	49138	-	scaffold0016	40312	40831
32	1	0	0	12	GI:13474893	cytochrome P450	scaffold0015	76248	75035	-	scaffold0019	54404	53191	-	scaffold0017	219922	218709	-	scaffold0017	74616	73403	-	scaffold0020	37020	38233	+	scaffold0026	38377	39589	+	scaffold0023	42974	41761	-	scaffold0012	37230	38443	+	scaffold0013	40149	38936	-	scaffold0017	34899	36112	+	scaffold0016	55072	53859
29	1	0	0	17	GI:13474916	hypothetical protein	scaffold0019	46941	46666	-	scaffold0003	18020	17745	-	scaffold0017	41979	41704	-	scaffold0024	40321	40596	+	scaffold0030	11348	11073	-	scaffold0022	67933	68208	+	scaffold0013	207342	207067	-	scaffold0019	49923	50198	+	scaffold0024	21785	22060	+	scaffold0020	27508	27233	-	scaffold0020	39215	39490
32	1	0	0	9	GI:13474919	nitrogenase reductase nitrogenase iron protein; nitrogenase component 2; with component 1, an molybdenum-iron protein, catalyzes the fixation of nitrogen to ammonia; nitrogen reductase provides electrons to the nitrogenase complex; in R. etli there are three essentially identical copies of nifH which are actively expressed during symbiosis	scaffold0015	30626	29754	-	scaffold0019	21195	20323	-	scaffold0017	177965	177093	-	scaffold0017	32045	31173	-	scaffold0017	13195	12323	-	scaffold0024	39467	38595	-	scaffold0029	28052	27180	-	scaffold0021	74697	75569	+	scaffold0019	5954	6826	+	scaffold0017	63811	64683	+	scaffold0016	26082	25210
32	1	1	0	9	GI:13474920	nitrogenase molybdenum-iron protein alpha chain, nifD	scaffold0015	29634	28135	-	scaffold0019	20203	18704	-	scaffold0017	176973	175474	-	scaffold0017	31053	29554	-	scaffold0017	12203	10704	-	scaffold0024	38475	36976	-	scaffold0029	27060	25561	-	scaffold0021	75689	77188	+	scaffold0019	6946	8445	+	scaffold0017	64803	66299	+	scaffold0016	25090	23594
32	1	1	0	5	GI:13474921	nitrogenase molybdenum-iron protein beta chain, nifK	scaffold0015	28006	26468	-	scaffold0019	18575	17037	-	scaffold0017	175344	173806	-	scaffold0017	29425	27887	-	scaffold0017	10574	9036	-	scaffold0024	36848	35310	-	scaffold0029	25431	23893	-	scaffold0021	77319	78857	+	scaffold0019	8575	10113	+	scaffold0017	66429	67967	+	scaffold0016	23464	21926
32	1	1	0	5	GI:13474922	nitrogenase molybdenum-cofactor biosynthesis protein NifE functions with NifN to assemble FeMo cofactor; functions in assembly of nitrogenase MoFe	scaffold0015	26408	24940	-	scaffold0019	16977	15509	-	scaffold0017	173746	172278	-	scaffold0017	27828	26342	-	scaffold0017	8976	7508	-	scaffold0024	35250	33782	-	scaffold0029	23826	22358	-	scaffold0021	78923	80391	+	scaffold0019	10173	11641	+	scaffold0017	68027	69495	+	scaffold0016	21866	20398
[truncated: 259 more rows]
[truncated: 147 more columns]

## Sheet: Metadata
Column	Explanation
count (focal_SI+)	Number of genomes within focal_SI+ group containing accession
Mloti Island?	Coded as "1" if feature found within defined boundaries of symbiosis island in M. loti genome (MAFF303099)
[truncated: 9 more rows]
