# Supplementary material for: Dynamic genomic architecture of mutualistic cooperation in a wild population of Mesorhizobium
Source: ISME J. 2018 Sep 14;13(2):301–15. doi: 10.1038/s41396-018-0266-y (PMC6331556; doi:10.1038/s41396-018-0266-y)
Supplement: Supplementary file 10 — Table S4 [file 41396_2018_266_MOESM10_ESM.xlsx]

## Sheet: HGT GO Enrichment
Near-Core HGT gene list
GO-ID	Term	Category	FDR	P-Value	#Test	#Ref	#notAnnotTest	#notAnnotRef	TestSeqs
GO:0071941	nitrogen cycle metabolic process	P	4.25228e-28	3.0548e-31	19	12	114	13222	gi|13474923|ref|NP_106493.1|, gi|13474875|ref|NP_106445.1|, gi|13474882|ref|NP_106452.1|, gi|13474876|ref|NP_106446.1|, gi|13474883|ref|NP_106453.1|, gi|13474924|ref|NP_106494.1|, gi|13474889|ref|NP_106459.1|, gi|13474925|ref|NP_106495.1|, denovo002009, gi|13474877|ref|NP_106447.1|, gi|13474920|ref|NP_106490.1|, gi|13474919|ref|NP_106489.1|, gi|13474921|ref|NP_106491.1|, gi|13474880|ref|NP_106450…
GO:0044403	symbiosis, encompassing mutualism through parasitism	P	6.23388e-12	1.79134e-14	13	47	120	13187	gi|13475165|ref|NP_106729.1|, gi|13475148|ref|NP_106712.1|, gi|13475153|ref|NP_106717.1|, gi|13475149|ref|NP_106713.1|, gi|13474870|ref|NP_106440.1|, denovo001307, denovo001306, gi|13475150|ref|NP_106714.1|, gi|13474846|ref|NP_106416.1|, gi|13475158|ref|NP_106722.1|, gi|13475163|ref|NP_106727.1|, gi|13475151|ref|NP_106715.1|, gi|13475152|ref|NP_106716.1|
GO:0051540	metal cluster binding	F	2.01501e-09	7.23781e-12	17	176	116	13058	gi|13474824|ref|NP_106394.1|, gi|13474888|ref|NP_106458.1|, gi|13474876|ref|NP_106446.1|, gi|13475345|ref|NP_106909.1|, gi|13475538|ref|NP_107102.1|, gi|13473288|ref|NP_104855.1|, gi|13475531|ref|NP_107095.1|, gi|13474877|ref|NP_106447.1|, gi|13475368|ref|NP_106932.1|, gi|13474920|ref|NP_106490.1|, gi|13474938|ref|NP_106508.1|, gi|13474919|ref|NP_106489.1|, gi|13474921|ref|NP_106491.1|, gi|134753…
GO:0016732	oxidoreductase activity, acting on iron-sulfur proteins as donors, dinitrogen as acceptor	F	1.24895e-07	5.38339e-10	5	1	128	13233	gi|13474923|ref|NP_106493.1|, gi|13474920|ref|NP_106490.1|, gi|13474919|ref|NP_106489.1|, gi|13474921|ref|NP_106491.1|, gi|13474922|ref|NP_106492.1|
GO:0009306	protein secretion	P	3.29074e-06	2.83685e-08	7	26	126	13208	denovo001560, denovo001558, denovo001557, denovo001550, denovo001546, denovo001545, denovo001544
GO:0005506	iron ion binding	F	4.72795e-06	4.41547e-08	11	114	122	13120	gi|13475327|ref|NP_106891.1|, gi|13475534|ref|NP_107098.1|, gi|13475325|ref|NP_106889.1|, gi|13475535|ref|NP_107099.1|, gi|13475364|ref|NP_106928.1|, gi|13475367|ref|NP_106931.1|, gi|13475365|ref|NP_106929.1|, gi|13474833|ref|NP_106403.1|, gi|13475532|ref|NP_107096.1|, gi|13474893|ref|NP_106463.1|, gi|13475324|ref|NP_106888.1|
GO:0016634	oxidoreductase activity, acting on the CH-CH group of donors, oxygen as acceptor	F	5.53164e-05	6.35821e-07	4	4	129	13230	gi|13475345|ref|NP_106909.1|, gi|13475538|ref|NP_107102.1|, gi|13475361|ref|NP_106925.1|, gi|13474841|ref|NP_106411.1|
GO:0016610	nitrogenase complex	C	0.00022182	3.82448e-06	3	1	130	13233	gi|13474920|ref|NP_106490.1|, gi|13474919|ref|NP_106489.1|, gi|13474921|ref|NP_106491.1|
GO:0006778	porphyrin-containing compound metabolic process	P	0.0036927	7.16256e-05	4	19	129	13215	gi|13475345|ref|NP_106909.1|, gi|13475538|ref|NP_107102.1|, gi|13475361|ref|NP_106925.1|, gi|13474841|ref|NP_106411.1|
GO:0000041	transition metal ion transport	P	0.00823673	0.000183433	4	25	129	13209	gi|13475370|ref|NP_106934.1|, denovo001334, denovo001333, gi|13475529|ref|NP_107093.1|
GO:0000746	conjugation	P	0.0181837	0.00043108	4	32	129	13202	denovo001560, denovo001550, gi|13475349|ref|NP_106913.1|, gi|13475356|ref|NP_106920.1|
GO:0071944	cell periphery	C	0.0196367	0.000479632	4	33	129	13201	gi|13475535|ref|NP_107099.1|, gi|13475364|ref|NP_106928.1|, denovo001566, denovo001564
Rare HGT gene list
GO-ID	Term	Category	FDR	P-Value	#Test	#Ref	#notAnnotTest	#notAnnotRef	TestSeqs
GO:0006310	DNA recombination	P	1.5569e-111	1.11846e-114	184	258	587	12338	denovo014055, gi|13474976|ref|NP_106536.1|, gi|13475064|ref|NP_106628.1|, denovo011582, denovo010932, denovo010931, denovo001320, gi|13475008|ref|NP_106566.1|, gi|13474978|ref|NP_106625.1|, denovo001319, denovo001315, gi|13475137|ref|NP_106701.1|, denovo001311, denovo001310, gi|13474995|ref|NP_106554.1|, denovo005567, denovo001669, gi|13474982|ref|NP_106541.1|, denovo010903, denovo005558, denovo0…
GO:0003676	nucleic acid binding	F	5.30808e-53	1.90664e-55	312	2005	459	10591	denovo014055, gi|13474976|ref|NP_106536.1|, gi|13475064|ref|NP_106628.1|, denovo009499, denovo007402, denovo002419, denovo011582, denovo010932, denovo010931, denovo012302, denovo001326, denovo009917, denovo001320, denovo002767, denovo011573, gi|13475008|ref|NP_106566.1|, gi|13474978|ref|NP_106625.1|, denovo001319, denovo001315, gi|13475137|ref|NP_106701.1|, denovo001314, denovo001312, denovo00131…
GO:0032559	adenyl ribonucleotide binding	F	1.8886e-10	3.66323e-12	130	1103	641	11493	denovo002778, denovo011583, denovo012304, denovo012301, denovo002408, denovo010926, denovo005576, denovo013737, denovo005571, denovo005570, gi|13488269|ref|NP_085800.1|, gi|13471130|ref|NP_102699.1|, denovo008381, denovo011200, denovo001308, denovo011558, gi|13488361|ref|NP_085820.1|, denovo002742, denovo009457, denovo005550, denovo013710, denovo011549, denovo012191, denovo002736, denovo005549, d…
GO:0015837	amine transport	P	2.71742e-05	7.61346e-07	21	87	750	12509	denovo010926, denovo005571, denovo005570, denovo011200, denovo011558, denovo013710, denovo011549, denovo007553, denovo012101, denovo005346, denovo002062, denovo001504, denovo001503, denovo001502, denovo001501, denovo013460, denovo012369, denovo012368, denovo002449, denovo002448, denovo002434
GO:0015197	peptide transporter activity	F	0.00148899	5.2414e-05	4	1	767	12595	denovo011881, denovo011880, denovo003285, denovo002448
GO:0016020	membrane	C	0.00205808	7.39252e-05	140	1651	631	10945	denovo011594, denovo012313, denovo011585, denovo001328, denovo010926, denovo010923, denovo001308, denovo011559, denovo011558, gi|13472011|ref|NP_103578.1|, denovo009457, denovo013710, denovo011549, denovo012191, denovo003805, denovo012170, denovo013259, denovo011885, denovo011884, denovo011883, denovo014337, denovo005522, denovo011515, denovo011874, denovo011509, denovo001611, denovo014313, gi|13…
GO:0016620	oxidoreductase activity, acting on the aldehyde or oxo group of donors, NAD or NADP as acceptor	F	0.00420626	0.000154109	18	101	753	12495	denovo008385, gi|13475541|ref|NP_107105.1|, denovo003659, denovo001471, denovo012409, denovo012408, denovo014135, denovo003932, denovo003926, denovo011642, denovo009896, denovo003465, denovo011162, denovo014265, denovo003722, denovo005295, denovo005294, denovo002444
GO:0042626	ATPase activity, coupled to transmembrane movement of substances	F	0.00918913	0.000356475	19	119	752	12477	denovo005571, denovo005570, denovo011200, denovo011558, denovo011515, denovo013584, denovo012101, denovo014154, denovo014153, denovo002062, denovo000943, denovo004363, denovo014218, denovo014211, denovo012383, denovo013460, denovo012369, denovo012368, denovo002434
GO:0005275	amine transmembrane transporter activity	F	0.0311669	0.00123145	8	30	763	12566	denovo005571, denovo005570, denovo011200, denovo012101, denovo014154, denovo014153, denovo004363, denovo002434
GO:0000996	core DNA-dependent RNA polymerase binding promoter specificity activity	F	0.0386574	0.00161072	10	48	761	12548	denovo010932, denovo011573, gi|13475047|ref|NP_106610.1|, denovo002878, denovo002876, denovo010883, denovo008238, denovo010641, denovo011708, denovo011704

## Sheet: Bootstrap Gene Clusters
Cluster#	Accesion	Annotation
1	GI:13475356	conjugal transfer protein TrbL
1	GI:13475358	conjugal transfer protein trbG
2	GI:13475360	hypothetical protein
2	GI:13475372	symbiosis island integrase
2	GI:13475381	symbiosis island integrase
3	GI:13475349	conjugal transfer protein TraG
3	GI:13475350	hypothetical protein
3	GI:13475351	hypothetical protein
4	GI:13474888	(4Fe-4S) ferredoxin
4	GI:13474938	(4Fe-4S) ferredoxin
5	GI:13474921	nitrogenase molybdenum-iron protein beta chain, nifK
5	GI:13474922	nitrogenase molybdenum-cofactor biosynthesis protein NifE
5	GI:13474923	nitrogenase molybdenum-cofactor biosynthesis protein NifN
5	GI:13474934	lysine:N6-hydroxylase
5	GI:13474935	hypothetical protein
5	GI:13474936	tRNA synthetase
5	GI:13475329	hypothetical protein
5	GI:13475330	hypothetical protein
5	GI:13475331	isopentenyl pyrophosphate isomerase
6	denovo001318	HipA-like protein
6	denovo001331	ferredoxin
6	denovo001410	transposase
6	GI:13474925	hypothetical protein
6	GI:13475364	cbb3-type cytochrome C oxidase subunit I
6	GI:13475535	cbb3-type cytochrome C oxidase subunit I
7	GI:13474841	coproporphyrinogen III oxidase
7	GI:13475345	coproporphyrinogen III oxidase
8	denovo001523	autoinducer-binding domain-containing protein
8	GI:13474947	hypothetical protein
9	denovo001409	conserved hypothetical protein
9	GI:13474890	RNA polymerase factor sigma-54
9	GI:13474891	peroxiredoxin 2 family protein
9	GI:13474919	nitrogenase reductase
9	GI:13474920	nitrogenase molybdenum-iron protein alpha chain, nifD
9	GI:13475114	5-methyltetrahydropteroyltriglutamate-- homocysteine S-methyltransferase
9	GI:13475166	hypothetical protein
9	GI:13475324	cytochrome P-450
9	GI:13475325	cytochrome P-450
9	GI:13475326	short-chain type dehydrogenase/reductase
9	GI:13475327	cytochrome P450
9	GI:13475328	geranyltranstransferase
10	denovo001412	PROBABLE VIRA SENSORY TRANSDUCTION HISTIDINE KINASE TRANSMEMBRANE PROTEIN
10	denovo001544	type IV secretion/conjugal transfer ATPase
10	denovo001545	PROBABLE VIRB3 TYPE IV SECRETION PROTEIN
10	denovo001546	PROBABLE VIRB2 TYPE IV SECRETION PROTEIN
10	denovo001547	PROBABLE VIRB1 TYPE IV SECRETION PROTEIN
10	denovo001550	PROBABLE VIRD4 TYPE IV SECRETION PROTEIN
10	denovo001557	ATPase P
10	denovo001558	P-type conjugative transfer protein VirB9
10	denovo001559	PROBABLE VIRB7 TYPE IV SECRETION PROTEIN
10	denovo001560	TrbL/VirB6 plasmid conjugal transfer protein
10	denovo001580	hypothetical protein mlr2817
10	GI:13475293	two-component response regulator
10	GI:13475314	transposase
10	GI:13475315	transposase
10	GI:13475321	transposase
11	denovo001306	NodD
11	denovo001307	transcriptional regulator
11	denovo001309	NodO
11	denovo001522	hypothetical protein MAXJ12_24487
11	denovo001526	hypothetical protein Mesop_6146
11	denovo001564	type I secretion membrane fusion protein, HlyD family
11	denovo001566	type i secretion membrane fusion family
11	GI:13474816	aminotransferase
11	GI:13474861	Fis family transcriptional regulator
11	GI:13475066	beta-ketoacyl-ACP synthase
11	GI:13475147	hypothetical protein
11	GI:13475163	transcriptional regulator, nudulation protein nodD
11	GI:13475165	transcriptional regulator, nudulation protein nodD
11	GI:13475170	plasmid transfer protein traF
11	GI:13475341	conjugation factor synthase traI
12	denovo001333	hemin degrading factor
12	denovo001334	hemin degrading factor
12	denovo001335	homocitrate synthase
12	denovo001336	homocitrate synthase
12	denovo001561	PROBABLE VIRB5 TYPE IV SECRETION PROTEIN
12	GI:13474817	hypothetical protein
12	GI:13474833	cytochrome C peroxidase
12	GI:13474846	nodulation protein nodF
12	GI:13474873	hypothetical protein
12	GI:13474874	hypothetical protein
12	GI:13474875	hypothetical protein
12	GI:13474876	(4Fe-4S) ferredoxin
12	GI:13474877	nitrogen fixation protein nifB
12	GI:13474879	ferredoxin like protein, fixX
12	GI:13474880	nitrogen fixation protein,fixC
12	GI:13474881	nitrogen fixation protein,fixB
12	GI:13474882	nitrogen fixation protein,fixA
12	GI:13474883	nitrogenase stabilizing/protective protein
12	GI:13474884	nitrogenase cofactor synthesis protein nifS
12	GI:13474893	cytochrome P450
12	GI:13475133	hypothetical protein
12	GI:13475148	methyltransferase, nodulation protein, nodS
12	GI:13475149	acyltransferase
12	GI:13475150	N-acetylglucosaminyltransferase
12	GI:13475151	nodulation factor exporter subunit NodI
12	GI:13475152	nodulation protein nodJ
12	GI:13475158	chitooligosaccharide deacetylase, nodulation protein nodB
12	GI:13475168	hypothetical protein
12	GI:13475169	hypothetical protein
12	GI:13475244	hypothetical protein
12	GI:13475362	transcriptional regulator
12	GI:13488071	L-aspartate oxidase
13	denovo000369	hypothetical protein MEA186_10956
13	GI:13475171	transglycosylase
14	GI:13475155	hypothetical protein
14	GI:13475156	transcriptional regulator
14	GI:13475355	conjugal transfer protein TrbJ
15	denovo000366	nucleoside-diphosphate-sugar epimerase
15	denovo000367	phosphomannomutase
15	denovo000371	oxidoreductase beta subunit
15	denovo001551	CONSERVED HYPOTHETICAL PROTEIN
15	GI:13474870	nodulation protein NodZ
15	GI:13475153	nodulation protein NOLO
16	GI:13475106	serine hydroxymethyltransferase
16	GI:13475107	S-adenosylmethionine synthetase
16	GI:13475145	partitioning protein
17	denovo001407	PilT domain-containing protein
17	denovo001411	hypothetical protein MEA186_01186
17	denovo001529	diguanylate cyclase/phosphodiesterase
17	GI:13474824	hypothetical protein
17	GI:13474825	6-pyruvoyl tetrahydrobiopterin synthase
17	GI:13474826	succinoglycan biosynthesis regulator (exsB)
17	GI:13474916	hypothetical protein
18	GI:13474854	dithiobiotin synthetase
18	GI:13475173	hypothetical protein
19	denovo000368	ferredoxin
19	denovo001337	ABC transporter
19	denovo001524	3-methyl-2-oxobutanoate hydroxymethyltransferase
19	GI:13488399	pyruvate dehydrogenase E1 component-like protein
20	denovo001321	HYPOTHETICAL PROTEIN
20	denovo001496	hypothetical protein MEA186_34834
20	GI:13472925	hypothetical protein
20	GI:13474848	hypothetical protein
20	GI:13475361	coproporphyrinogen III oxidase
20	GI:13475365	cbb3-type cytochrome C oxidase subunit II
20	GI:13475367	cytochrome-c oxidase subunit FixP
20	GI:13475368	nitrogen fixation protein fixG
20	GI:13475369	nitrogen fixation protein fixH
20	GI:13475370	nitrogen fixation protein fixI
20	GI:13475371	nitrogen fixation protein fixS
20	GI:13475528	nitrogen fixation protein fixS
20	GI:13475529	nitrogen fixation protein fixI
20	GI:13475530	nitrogen fixation protein fixH
20	GI:13475531	nitrogen fixation protein fixG
20	GI:13475532	cytochrome-c oxidase subunit FixP
20	GI:13475534	cbb3-type cytochrome C oxidase subunit II
20	GI:13475538	coproporphyrinogen III oxidase
21	denovo001316	exopolysaccharide repressor protein
21	denovo001392	hypothetical protein MEA186_28137
21	denovo001404	hypothetical protein MAXJ12_23022
21	denovo001415	Redoxin domain-containing protein
21	denovo001528	helix-turn-helix domain-containing protein
21	denovo002009	putative nitrogen fixation protein
21	GI:13474887	hypothetical protein
21	GI:13474926	phosphate regulatory protein
21	GI:13474927	hypothetical protein
21	GI:13474937	hypothetical protein
21	GI:13474975	hypothetical protein
21	GI:13475061	hypothetical protein
21	GI:13475117	hypothetical protein
21	GI:13475266	carboxylase
21	GI:13475366	cytochrome-c oxidase subunit FixQ
21	GI:13475533	nitrogen fixation protein fixQ
21	GI:13475537	Fnr-type transcriptional regulator
none	denovo000358	putative conjugal transfer TrbD transmembrane protein
none	denovo000370	dihydrodipicolinate synthetase
none	denovo001405	HYPOTHETICAL PROTEIN
none	denovo001408	transcriptional regulator
none	denovo001584	chaperonin GroEL, partial
none	GI:13473288	aldehyde dehydrogenase
none	GI:13474830	NoeJ; phosphomannose isomerase/GDP-mannose pyrophosphorylase
none	GI:13474889	nitrogen fixation protein nifQ
none	GI:13474924	nitrogenase molybdenum-iron protein nifX
none	GI:13475144	hypothetical protein
none	GI:13475353	conjugal transfer protein TRBC
none	GI:13475359	conjugal transfer protein trbI

## Sheet: Gene Cluster Enirchment
Cluster 9
GO-ID	Term	Category	FDR	P-Value	#Test	#Ref	#notAnnotTest	#notAnnotRef	TestSeqs
GO:0043169	cation binding	F	0.00155257	1.59204e-06	7	893	4	12463	gi|13475325|ref|NP_106889.1|, gi|13475328|ref|NP_106892.1|, gi|13474919|ref|NP_106489.1|, gi|13475114|ref|NP_106678.1|, gi|13475327|ref|NP_106891.1|, gi|13475324|ref|NP_106888.1|, gi|13474920|ref|NP_106490.1|
GO:0043167	ion binding	F	0.00155257	2.2307e-06	7	939	4	12417	gi|13475325|ref|NP_106889.1|, gi|13475328|ref|NP_106892.1|, gi|13474919|ref|NP_106489.1|, gi|13475114|ref|NP_106678.1|, gi|13475327|ref|NP_106891.1|, gi|13475324|ref|NP_106888.1|, gi|13474920|ref|NP_106490.1|
GO:0016610	nitrogenase complex	C	0.00171252	3.69078e-06	2	2	9	13354	gi|13474919|ref|NP_106489.1|, gi|13474920|ref|NP_106490.1|
GO:0016732	oxidoreductase activity, acting on iron-sulfur proteins as donors, dinitrogen as acceptor	F	0.0032081	9.21868e-06	2	4	9	13352	gi|13474919|ref|NP_106489.1|, gi|13474920|ref|NP_106490.1|
GO:0016730	oxidoreductase activity, acting on iron-sulfur proteins as donors	F	0.00768562	2.76064e-05	2	8	9	13348	gi|13474919|ref|NP_106489.1|, gi|13474920|ref|NP_106490.1|
GO:0005506	iron ion binding	F	0.0289313	0.000124704	3	122	8	13234	gi|13475325|ref|NP_106889.1|, gi|13475327|ref|NP_106891.1|, gi|13475324|ref|NP_106888.1|
GO:0016491	oxidoreductase activity	F	0.0347424	0.00017471	6	1212	5	12144	gi|13475325|ref|NP_106889.1|, gi|13474919|ref|NP_106489.1|, gi|13475327|ref|NP_106891.1|, gi|13475324|ref|NP_106888.1|, gi|13474891|ref|NP_106461.1|, gi|13474920|ref|NP_106490.1|
GO:0071941	nitrogen cycle metabolic process	P	0.0491704	0.000282589	2	29	9	13327	gi|13474919|ref|NP_106489.1|, gi|13474920|ref|NP_106490.1|
Cluster 10
GO-ID	Term	Category	FDR	P-Value	#Test	#Ref	#notAnnotTest	#notAnnotRef	TestSeqs
GO:0032940	secretion by cell	P	1.56671e-14	3.37654e-17	7	26	3	13331	denovo001550, denovo001546, denovo001545, denovo001544, denovo001560, denovo001558, denovo001557
GO:0009306	protein secretion	P	1.56671e-14	3.37654e-17	7	26	3	13331	denovo001550, denovo001546, denovo001545, denovo001544, denovo001560, denovo001558, denovo001557
GO:0046903	secretion	P	1.56671e-14	3.37654e-17	7	26	3	13331	denovo001550, denovo001546, denovo001545, denovo001544, denovo001560, denovo001558, denovo001557
GO:0051649	establishment of localization in cell	P	5.92585e-14	1.77413e-16	7	34	3	13323	denovo001550, denovo001546, denovo001545, denovo001544, denovo001560, denovo001558, denovo001557
GO:0051641	cellular localization	P	5.92585e-14	2.12854e-16	7	35	3	13322	denovo001550, denovo001546, denovo001545, denovo001544, denovo001560, denovo001558, denovo001557
GO:0015031	protein transport	P	8.04182e-11	4.35299e-13	7	112	3	13245	denovo001550, denovo001546, denovo001545, denovo001544, denovo001560, denovo001558, denovo001557
GO:0045184	establishment of protein localization	P	8.04182e-11	4.35299e-13	7	112	3	13245	denovo001550, denovo001546, denovo001545, denovo001544, denovo001560, denovo001558, denovo001557
GO:0008104	protein localization	P	8.04182e-11	4.62174e-13	7	113	3	13244	denovo001550, denovo001546, denovo001545, denovo001544, denovo001560, denovo001558, denovo001557
GO:0033036	macromolecule localization	P	8.5297e-11	5.51489e-13	7	116	3	13241	denovo001550, denovo001546, denovo001545, denovo001544, denovo001560, denovo001558, denovo001557
GO:0044763	single-organism cellular process	P	1.34785e-08	9.68283e-11	7	248	3	13109	denovo001550, denovo001546, denovo001545, denovo001544, denovo001560, denovo001558, denovo001557
GO:0043234	protein complex	C	1.5637e-08	1.23569e-10	7	257	3	13100	denovo001550, denovo001546, denovo001545, denovo001544, denovo001560, denovo001558, denovo001557
GO:0032991	macromolecular complex	C	7.6157e-08	6.56526e-10	7	328	3	13029	denovo001550, denovo001546, denovo001545, denovo001544, denovo001560, denovo001558, denovo001557
GO:0044765	single-organism transport	P	2.0698e-07	1.93301e-09	7	384	3	12973	denovo001550, denovo001546, denovo001545, denovo001544, denovo001560, denovo001558, denovo001557
GO:0071702	organic substance transport	P	3.32561e-07	3.34472e-09	7	416	3	12941	denovo001550, denovo001546, denovo001545, denovo001544, denovo001560, denovo001558, denovo001557
GO:0044699	single-organism process	P	3.93561e-06	4.24095e-08	7	603	3	12754	denovo001550, denovo001546, denovo001545, denovo001544, denovo001560, denovo001558, denovo001557
GO:0051704	multi-organism process	P	9.78062e-05	1.12421e-06	4	113	6	13244	denovo001550, denovo001560, denovo001558, denovo001557
GO:0006810	transport	P	0.000118226	1.44386e-06	7	1013	3	12344	denovo001550, denovo001546, denovo001545, denovo001544, denovo001560, denovo001558, denovo001557
GO:0016020	membrane	C	0.00490945	6.34843e-05	7	1784	3	11573	denovo001550, denovo001412, denovo001546, denovo001545, denovo001559, denovo001560, denovo001558
GO:0051234	establishment of localization	P	0.0114607	0.000156432	7	2047	3	11310	denovo001550, denovo001546, denovo001545, denovo001544, denovo001560, denovo001558, denovo001557
GO:0051179	localization	P	0.0117476	0.000168787	7	2071	3	11286	denovo001550, denovo001546, denovo001545, denovo001544, denovo001560, denovo001558, denovo001557
GO:0009987	cellular process	P	0.0162417	0.000245026	9	4260	1	9097	denovo001550, denovo001412, denovo001546, denovo001545, denovo001544, gi|13475293|ref|NP_106857.1|, denovo001560, denovo001558, denovo001557
GO:0000746	conjugation	P	0.0198093	0.000313079	2	34	8	13323	denovo001550, denovo001560
GO:0044764	multi-organism cellular process	P	0.03237	0.000534849	2	45	8	13312	denovo001550, denovo001560
Cluster 11
GO-ID	Term	Category	FDR	P-Value	#Test	#Ref	#notAnnotTest	#notAnnotRef	TestSeqs
GO:0044419	interspecies interaction between organisms	P	8.22776e-05	1.18215e-07	4	56	7	13300	denovo001307, denovo001306, gi|13475165|ref|NP_106729.1|, gi|13475163|ref|NP_106727.1|
GO:0044403	symbiosis, encompassing mutualism through parasitism	P	8.22776e-05	1.18215e-07	4	56	7	13300	denovo001307, denovo001306, gi|13475165|ref|NP_106729.1|, gi|13475163|ref|NP_106727.1|
GO:0051704	multi-organism process	P	0.000814171	1.75468e-06	4	113	7	13243	denovo001307, denovo001306, gi|13475165|ref|NP_106729.1|, gi|13475163|ref|NP_106727.1|
GO:0009274	peptidoglycan-based cell wall	C	0.0325468	9.35252e-05	2	16	9	13340	denovo001566, denovo001564
GO:0001071	nucleic acid binding transcription factor activity	F	0.0334107	0.00012001	5	675	6	12681	denovo001307, denovo001306, gi|13474861|ref|NP_106431.1|, gi|13475165|ref|NP_106729.1|, gi|13475163|ref|NP_106727.1|
GO:0005618	cell wall	C	0.035799	0.000154306	2	21	9	13335	denovo001566, denovo001564
GO:0030312	external encapsulating structure	C	0.0491088	0.000246955	2	27	9	13329	denovo001566, denovo001564
Cluster 12
GO-ID	Term	Category	FDR	P-Value	#Test	#Ref	#notAnnotTest	#notAnnotRef	TestSeqs
GO:0071941	nitrogen cycle metabolic process	P	5.03264e-15	3.6154e-18	9	22	19	13317	gi|13474879|ref|NP_106449.1|, gi|13474880|ref|NP_106450.1|, gi|13474876|ref|NP_106446.1|, gi|13474883|ref|NP_106453.1|, gi|13474877|ref|NP_106447.1|, gi|13474874|ref|NP_106444.1|, gi|13474881|ref|NP_106451.1|, gi|13474875|ref|NP_106445.1|, gi|13474882|ref|NP_106452.1|
GO:0044419	interspecies interaction between organisms	P	1.30576e-08	2.81414e-11	7	53	21	13286	gi|13475150|ref|NP_106714.1|, gi|13475151|ref|NP_106715.1|, gi|13474846|ref|NP_106416.1|, gi|13475148|ref|NP_106712.1|, gi|13475158|ref|NP_106722.1|, gi|13475152|ref|NP_106716.1|, gi|13475149|ref|NP_106713.1|
GO:0044403	symbiosis, encompassing mutualism through parasitism	P	1.30576e-08	2.81414e-11	7	53	21	13286	gi|13475150|ref|NP_106714.1|, gi|13475151|ref|NP_106715.1|, gi|13474846|ref|NP_106416.1|, gi|13475148|ref|NP_106712.1|, gi|13475158|ref|NP_106722.1|, gi|13475152|ref|NP_106716.1|, gi|13475149|ref|NP_106713.1|
GO:0051704	multi-organism process	P	1.16238e-06	3.34016e-09	7	110	21	13229	gi|13475150|ref|NP_106714.1|, gi|13475151|ref|NP_106715.1|, gi|13474846|ref|NP_106416.1|, gi|13475148|ref|NP_106712.1|, gi|13475158|ref|NP_106722.1|, gi|13475152|ref|NP_106716.1|, gi|13475149|ref|NP_106713.1|
Cluster 20
GO-ID	Term	Category	FDR	P-Value	#Test	#Ref	#notAnnotTest	#notAnnotRef	TestSeqs
GO:0005506	iron ion binding	F	0.00679535	4.88172e-06	4	121	9	13233	gi|13475534|ref|NP_107098.1|, gi|13475532|ref|NP_107096.1|, gi|13475367|ref|NP_106931.1|, gi|13475365|ref|NP_106929.1|
GO:0016634	oxidoreductase activity, acting on the CH-CH group of donors, oxygen as acceptor	F	0.00871751	2.43678e-05	2	6	11	13348	gi|13475361|ref|NP_106925.1|, gi|13475538|ref|NP_107102.1|
GO:0051540	metal cluster binding	F	0.00871751	2.72024e-05	4	189	9	13165	gi|13475368|ref|NP_106932.1|, gi|13475361|ref|NP_106925.1|, gi|13475538|ref|NP_107102.1|, gi|13475531|ref|NP_107095.1|
GO:0005375	copper ion transmembrane transporter activity	F	0.00871751	3.13129e-05	2	7	11	13347	gi|13475529|ref|NP_107093.1|, gi|13475370|ref|NP_106934.1|
GO:0043682	copper-transporting ATPase activity	F	0.00871751	3.13129e-05	2	7	11	13347	gi|13475529|ref|NP_107093.1|, gi|13475370|ref|NP_106934.1|
GO:0043169	cation binding	F	0.0228786	0.000104263	6	894	7	12460	gi|13475529|ref|NP_107093.1|, gi|13475534|ref|NP_107098.1|, gi|13475370|ref|NP_106934.1|, gi|13475532|ref|NP_107096.1|, gi|13475367|ref|NP_106931.1|, gi|13475365|ref|NP_106929.1|
GO:0015662	ATPase activity, coupled to transmembrane movement of ions, phosphorylative mechanism	F	0.0228786	0.000132424	2	16	11	13338	gi|13475529|ref|NP_107093.1|, gi|13475370|ref|NP_106934.1|
GO:0043167	ion binding	F	0.0228786	0.000137696	6	940	7	12414	gi|13475529|ref|NP_107093.1|, gi|13475534|ref|NP_107098.1|, gi|13475370|ref|NP_106934.1|, gi|13475532|ref|NP_107096.1|, gi|13475367|ref|NP_106931.1|, gi|13475365|ref|NP_106929.1|
GO:0019829	cation-transporting ATPase activity	F	0.0228786	0.000147922	2	17	11	13337	gi|13475529|ref|NP_107093.1|, gi|13475370|ref|NP_106934.1|
GO:0006778	porphyrin-containing compound metabolic process	P	0.0301302	0.000218376	2	21	11	13333	gi|13475361|ref|NP_106925.1|, gi|13475538|ref|NP_107102.1|
GO:0046915	transition metal ion transmembrane transporter activity	F	0.0301302	0.000238098	2	22	11	13332	gi|13475529|ref|NP_107093.1|, gi|13475370|ref|NP_106934.1|
GO:0000041	transition metal ion transport	P	0.0405171	0.000349286	2	27	11	13327	gi|13475529|ref|NP_107093.1|, gi|13475370|ref|NP_106934.1|
GO:0009145	purine nucleoside triphosphate biosynthetic process	P	0.0418741	0.000481311	2	32	11	13322	gi|13475529|ref|NP_107093.1|, gi|13475370|ref|NP_106934.1|
GO:0009142	nucleoside triphosphate biosynthetic process	P	0.0418741	0.000481311	2	32	11	13322	gi|13475529|ref|NP_107093.1|, gi|13475370|ref|NP_106934.1|
GO:0009206	purine ribonucleoside triphosphate biosynthetic process	P	0.0418741	0.000481311	2	32	11	13322	gi|13475529|ref|NP_107093.1|, gi|13475370|ref|NP_106934.1|
GO:0009201	ribonucleoside triphosphate biosynthetic process	P	0.0418741	0.000481311	2	32	11	13322	gi|13475529|ref|NP_107093.1|, gi|13475370|ref|NP_106934.1|
GO:0042625	ATPase activity, coupled to transmembrane movement of ions	F	0.0420252	0.000539917	2	34	11	13320	gi|13475529|ref|NP_107093.1|, gi|13475370|ref|NP_106934.1|
GO:0009199	ribonucleoside triphosphate metabolic process	P	0.0420252	0.000634001	2	37	11	13317	gi|13475529|ref|NP_107093.1|, gi|13475370|ref|NP_106934.1|
GO:0046873	metal ion transmembrane transporter activity	F	0.0420252	0.000634001	2	37	11	13317	gi|13475529|ref|NP_107093.1|, gi|13475370|ref|NP_106934.1|
GO:0009144	purine nucleoside triphosphate metabolic process	P	0.0420252	0.000634001	2	37	11	13317	gi|13475529|ref|NP_107093.1|, gi|13475370|ref|NP_106934.1|
GO:0009205	purine ribonucleoside triphosphate metabolic process	P	0.0420252	0.000634001	2	37	11	13317	gi|13475529|ref|NP_107093.1|, gi|13475370|ref|NP_106934.1|
GO:0009141	nucleoside triphosphate metabolic process	P	0.0443431	0.000700824	2	39	11	13315	gi|13475529|ref|NP_107093.1|, gi|13475370|ref|NP_106934.1|
GO:0046914	transition metal ion binding	F	0.0448826	0.000741595	4	451	9	12903	gi|13475534|ref|NP_107098.1|, gi|13475532|ref|NP_107096.1|, gi|13475367|ref|NP_106931.1|, gi|13475365|ref|NP_106929.1|

## Sheet: Metadata
HGT GO Enrichment
(contains enrichment results for over-represented GO terms among 'near-core' SI genes and 'rare HGT' genes with associated gene ontologies)
Column	Explanation
GO-ID	Gene Ontology ID
Term	Description of GO-ID
Category	Coded C for "Cellular Component", F for "Molecular Function", or P for "Biological Process"
FDR	False Discovery Rate corrected p-value
P-Value	Uncorrected p-value
#Test	Number of genes in test group matching GO-ID
#Ref	Number of genes in reference group matching GO-ID
#notAnnotTest	Number of genes in test group not matching GO-ID
#notAnnotRef	Number of genes in reference group not matching GO-ID
TestSeqs	List of Accessions in test group matching GO-ID
Bootstrap Gene Clusters
(near-core SI gene cluster information)
Column	Explanation
Cluster#	Cluster number for feature based on heatmap clustering of pairwise ANI profiles. Features coded as "none" if identified as near-core SI gene but do not fall in significant gene cluster.
Accesion	Accession for 'near-core' SI feature
Annotation	Gene name/description
Gene Cluster Enrichment
(contains enrichment results for over-represented GO terms among 'near-core' SI gene clusters with a minimum of 10 genes)
Column	Explanation
GO-ID	Gene Ontology ID
Term	Description of GO-ID
Category	Coded C for "Cellular Component", F for "Molecular Function", or P for "Biological Process"
FDR	False Discovery Rate corrected p-value
P-Value	Uncorrected p-value
#Test	Number of genes in test group matching GO-ID
#Ref	Number of genes in reference group matching GO-ID
#notAnnotTest	Number of genes in test group not matching GO-ID
#notAnnotRef	Number of genes in reference group not matching GO-ID
TestSeqs	List of Accessions in test group matching GO-ID
