# Supplementary material for: Dynamic genomic architecture of mutualistic cooperation in a wild population of Mesorhizobium
Source: ISME J. 2018 Sep 14;13(2):301–15. doi: 10.1038/s41396-018-0266-y (PMC6331556; doi:10.1038/s41396-018-0266-y)
Supplement: Supplementary file 13 — Table S7 [file 41396_2018_266_MOESM13_ESM.xlsx]

## Sheet: Results
count (focal_SI+)	Mloti Island?	Laranjo?	Haskett?	near-core SI cluster	Gene	Description	focal	NM1	NM2	NM3	NM4	SM1	SM2	SM3	SM5	SM6	NJ1	NJ2	NJ4	NJ6	NJ7	NJ8	NJ10	NJ12	SH1	SH2	SH3	SH5	SH6	SH7	SH9	SH10	SJ1	SJ2	SJ3	SJ4	SJ5	SJ6	SJ8	nonisland	NM5	NJ3	NJ5	NJ9	NJ11	SH8	nonfocal	SM4	SM7
6	0	0	0	0	denovo000018	hypothetical protein MEA186_09695 [Mesorhizobium amorphae CCNWGS0123]; gb|EHH12345.1| hypothetical protein MEA186_09695 [Mesorhizobium amorphae CCNWGS0123]		1	0	0	0	0	0	0	0	0	0	0	1	0	0	0	0	0	0	0	1	0	1	0	0	0	1	0	0	0	0	0	1		0	0	0	0	0	0		0	0
2	0	0	0	0	denovo000024	ABC-type spermidine/putrescine transport system, permease component I [Rhizobium leguminosarum bv. trifolii WSM2297]; gb|EJC84194.1| ABC-type spermidine/putrescine transport system, permease component I [Rhizobium leguminosarum bv. trifolii WSM2297]		1	0	0	0	0	0	0	0	0	0	0	0	0	0	0	0	1	0	0	0	0	0	0	0	0	0	0	0	0	0	0	0		0	0	0	0	0	0		0	0
2	0	0	0	0	denovo000025	spermidine/putrescine-binding periplasmic protein [Rhizobium leguminosarum bv. trifolii WSM2297]; gb|EJC84195.1| spermidine/putrescine-binding periplasmic protein [Rhizobium leguminosarum bv. trifolii WSM2297]		1	0	0	0	0	0	0	0	0	0	0	0	0	0	0	0	1	0	0	0	0	0	0	0	0	0	0	0	0	0	0	0		0	0	0	0	0	0		0	0
2	0	0	0	0	denovo000027	spermidine/putrescine ABC transporter ATP-binding subunit [Rhizobium leguminosarum bv. trifolii WSM2297]; gb|EJC84196.1| spermidine/putrescine ABC transporter ATP-binding subunit [Rhizobium leguminosarum bv. trifolii WSM2297]		1	0	0	0	0	0	0	0	0	0	0	0	0	0	0	0	1	0	0	0	0	0	0	0	0	0	0	0	0	0	0	0		0	0	0	0	0	0		0	0
1	0	0	0	0	denovo000033	aldehyde dehydrogenase family protein [Rhodococcus sp. JVH1]; gb|EJI99103.1| aldehyde dehydrogenase family protein [Rhodococcus sp. JVH1]		1	0	0	0	0	0	0	0	0	0	0	0	0	0	0	0	0	0	0	0	0	0	0	0	0	0	0	0	0	0	0	0		0	0	0	0	0	0		0	0
1	0	0	0	0	denovo000036	hypothetical protein Meso_1301 [Chelativorans sp. BNC1]; gb|ABG62697.1| conserved hypothetical protein [Chelativorans sp. BNC1]		1	0	0	0	0	0	0	0	0	0	0	0	0	0	0	0	0	0	0	0	0	0	0	0	0	0	0	0	0	0	0	0		0	0	0	0	0	0		0	0
32	0	0	1	none	denovo000358	putative conjugal transfer TrbD transmembrane protein [Nitratireductor indicus C115]; gb|EKF39854.1| putative conjugal transfer TrbD transmembrane protein [Nitratireductor indicus C115]; ref|ZP_09295536.1| putative conjugal transfer TrbD transmembrane protein [Mesorhizobium alhagi CCNWXJ12-2]; gb|EHK54542.1| putative conjugal transfer TrbD transmembrane protein [Mesorhizobium alhagi CCNWXJ12-2]; …		1	1	1	1	1	1	1	1	1	1	1	1	1	1	1	1	1	1	1	1	1	1	1	1	1	1	1	1	1	1	1	1		0	0	0	0	0	0		1	1
30	0	0	0	15	denovo000366	nucleoside-diphosphate-sugar epimerase [Rhizobium leguminosarum bv. viciae WSM1455]; gb|EJC69591.1| nucleoside-diphosphate-sugar epimerase [Rhizobium leguminosarum bv. viciae WSM1455]		1	1	1	1	1	1	1	1	1	1	1	1	1	1	1	1	1	0	1	1	1	1	1	1	1	1	0	1	1	1	1	1		0	0	0	0	0	0		1	0
30	0	0	0	15	denovo000367	phosphomannomutase [Rhizobium etli CIAT 652]; gb|ACE92434.1| phosphomannomutase protein [Rhizobium etli CIAT 652]; ref|ZP_11961876.1| phosphomannomutase protein [Rhizobium etli CNPAF512]; gb|EGE57592.1| phosphomannomutase protein [Rhizobium etli CNPAF512]; ref|ZP_10738523.1| phosphomannomutase [Rhizobium sp. CF122]; gb|EJL48256.1| phosphomannomutase [Rhizobium sp. CF122]		1	1	1	1	1	1	1	1	1	1	1	1	1	1	1	1	1	0	1	1	1	1	1	1	1	1	0	1	1	1	1	1		0	0	0	0	0	0		1	0
23	0	0	0	19	denovo000368	ferredoxin [Mesorhizobium amorphae CCNWGS0123]; gb|EHH12023.1| ferredoxin [Mesorhizobium amorphae CCNWGS0123]		1	1	1	0	1	1	0	0	1	1	1	1	1	1	1	1	1	0	1	1	1	1	1	0	0	0	0	1	1	0	1	1		0	0	0	0	0	0		1	1
23	0	0	0	13	denovo000369	hypothetical protein MEA186_10956 [Mesorhizobium amorphae CCNWGS0123]; gb|EHH12024.1| hypothetical protein MEA186_10956 [Mesorhizobium amorphae CCNWGS0123]		1	1	1	0	1	1	0	0	1	1	1	1	1	1	1	1	1	0	1	1	1	1	1	0	0	0	0	1	1	0	1	1		0	0	0	0	0	0		1	1
30	0	0	0	none	denovo000370	dihydrodipicolinate synthetase [Mesorhizobium amorphae CCNWGS0123]; gb|EHH12028.1| dihydrodipicolinate synthetase [Mesorhizobium amorphae CCNWGS0123]; ref|YP_006397331.1| dihydrodipicolinate synthase DapA [Sinorhizobium fredii USDA 257]; gb|AFL50574.1| dihydrodipicolinate synthase DapA [Sinorhizobium fredii USDA 257]		1	1	1	1	1	1	1	1	1	1	1	1	1	1	1	1	1	0	1	1	1	1	1	1	1	1	0	1	1	1	1	1		0	0	0	0	0	0		1	1
30	0	0	0	15	denovo000371	oxidoreductase beta subunit [Mesorhizobium alhagi CCNWXJ12-2]; gb|EHK55864.1| oxidoreductase beta subunit [Mesorhizobium alhagi CCNWXJ12-2]		1	1	1	1	1	1	1	1	1	1	1	1	1	1	1	1	1	0	1	1	1	1	1	1	1	1	0	1	1	1	1	1		0	0	0	0	0	0		1	0
9	0	0	0	0	denovo000943	ABC transporter related protein [Mesorhizobium alhagi CCNWXJ12-2]; gb|EHK53024.1| ABC transporter related protein [Mesorhizobium alhagi CCNWXJ12-2]; ref|YP_004140832.1| ABC transporter [Mesorhizobium ciceri biovar biserrulae WSM1271]; gb|ADV10782.1| ABC transporter related protein [Mesorhizobium ciceri biovar biserrulae WSM1271]		1	0	0	0	0	1	0	0	0	0	0	1	1	0	1	1	0	0	1	0	0	0	0	1	0	1	0	0	0	0	0	0		0	0	0	0	0	0		0	1
2	0	0	0	0	denovo000944	aldo-keto reductase [Stappia aggregata IAM 12614]; gb|EAV45809.1| aldo-keto reductase [Stappia aggregata IAM 12614]		1	0	0	0	0	0	0	0	0	0	0	0	0	0	0	0	0	0	0	0	0	0	0	0	0	1	0	0	0	0	0	0		0	0	0	0	0	0		0	0
4	0	0	0	0	denovo001078	hypothetical protein RHECNPAF_71007 [Rhizobium etli CNPAF512]; gb|EGE56339.1| hypothetical protein RHECNPAF_71007 [Rhizobium etli CNPAF512]; ref|YP_001985576.1| hypothetical protein RHECIAT_PC0000956 [Rhizobium etli CIAT 652]; gb|ACE95026.1| hypothetical conserved protein [Rhizobium etli CIAT 652]; ref|ZP_03511265.1| hypothetical protein Retl8_12301 [Rhizobium etli 8C-3]; ref|ZP_09090190.1| hypot…		1	0	0	0	1	0	0	0	1	0	0	0	0	0	0	0	0	0	0	0	0	0	0	0	0	0	0	0	0	0	0	1		0	0	0	0	0	0		0	1
2	0	0	0	0	denovo001083	hypothetical protein MEA186_33279, partial [Mesorhizobium amorphae CCNWGS0123]; gb|EHH03485.1| hypothetical protein MEA186_33279, partial [Mesorhizobium amorphae CCNWGS0123]		1	0	0	0	0	0	0	0	0	0	0	0	0	1	0	0	0	0	0	0	0	0	0	0	0	0	0	0	0	0	0	0		0	0	0	0	0	0		0	0
3	0	0	0	0	denovo001084	type I secretion system ATPase [Mesorhizobium ciceri biovar biserrulae WSM1271]; gb|ADV11188.1| type I secretion system ATPase [Mesorhizobium ciceri biovar biserrulae WSM1271]		1	0	0	0	0	0	0	0	0	0	0	0	0	1	0	1	0	0	0	0	0	0	0	0	0	0	0	0	0	0	0	0		0	0	0	0	0	0		1	0
3	0	0	0	0	denovo001085	hypothetical protein Retl8_16606 [Rhizobium etli 8C-3]		1	0	0	0	0	0	0	0	0	0	0	0	0	1	0	1	0	0	0	0	0	0	0	0	0	0	0	0	0	0	0	0		0	0	0	0	0	0		1	1
3	0	0	0	0	denovo001086	HlyD family type I secretion membrane fusion protein [Mesorhizobium ciceri biovar biserrulae WSM1271]; gb|ADV11187.1| type I secretion membrane fusion protein, HlyD family [Mesorhizobium ciceri biovar biserrulae WSM1271]		1	0	0	0	0	0	0	0	0	0	0	0	0	1	0	1	0	0	0	0	0	0	0	0	0	0	0	0	0	0	0	0		0	0	0	0	0	0		1	0
2	0	0	0	0	denovo001198	0		1	0	0	0	0	0	1	0	0	0	0	0	0	0	0	0	0	0	0	0	0	0	0	0	0	0	0	0	0	0	0	0		0	0	0	0	0	0		1	0
4	0	0	0	0	denovo001199	integrase core domain protein, partial [Burkholderia cenocepacia K56-2Valvano]; gb|ELT72221.1| integrase core domain protein, partial [Burkholderia cenocepacia K56-2Valvano]		1	0	0	0	0	0	0	0	0	0	0	0	0	0	1	1	0	0	0	0	0	0	0	0	0	0	0	1	0	0	0	0		0	0	0	0	0	0		1	0
1	0	0	0	0	denovo001252	binding-protein-dependent transport systems inner membrane component [Mesorhizobium ciceri biovar biserrulae WSM1271]; gb|ADV15271.1| binding-protein-dependent transport systems inner membrane component [Mesorhizobium ciceri biovar biserrulae WSM1271]		1	0	0	0	0	0	0	0	0	0	0	0	0	0	0	0	0	0	0	0	0	0	0	0	0	0	0	0	0	0	0	0		0	0	0	0	0	0		0	0
8	0	0	0	0	denovo001260	nopaline ABC transporter, permease protein [Rhizobium etli Kim 5]; ref|ZP_10838636.1| nopaline ABC transporter permease [Rhizobium sp. CCGE 510]; gb|EJT01379.1| nopaline ABC transporter permease [Rhizobium sp. CCGE 510]		1	1	1	0	1	1	0	0	0	0	0	0	0	0	0	0	0	0	0	0	0	0	0	0	0	0	1	1	0	1	0	0		0	0	0	0	0	0		0	0
32	0	0	0	11	denovo001306	NodD [Mesorhizobium amorphae]; ref|ZP_03515103.1| transcriptional regulator, nudulation protein nodD [Rhizobium etli IE4771]; gb|ACT34160.1| NodD [Mesorhizobium sp. CCBAU 11217]; gb|ACT34166.1| NodD [Mesorhizobium albiziae]		1	1	1	1	1	1	1	1	1	1	1	1	1	1	1	1	1	1	1	1	1	1	1	1	1	1	1	1	1	1	1	1		0	0	0	0	0	0		1	0
32	0	0	0	11	denovo001307	transcriptional regulator [Microvirga sp. WSM3557]; gb|EIM30634.1| transcriptional regulator [Microvirga sp. WSM3557]; ref|YP_007336077.1| transcriptional regulator NodD [Rhizobium tropici CIAT 899]; gb|AFJ42547.1| LysR family transcriptional regulator [Rhizobium tropici]; gb|AGB73531.1| transcriptional regulator NodD [Rhizobium tropici CIAT 899]; ref|ZP_09087364.1| transcriptional regulator, nud…		1	1	1	1	1	1	1	1	1	1	1	1	1	1	1	1	1	1	1	1	1	1	1	1	1	1	1	1	1	1	1	1		0	0	0	0	0	0		1	0
11	0	0	0	0	denovo001308	rhizobicin secretion [Agrobacterium tumefaciens F2]; gb|EGP54663.1| rhizobicin secretion [Agrobacterium tumefaciens F2]; ref|ZP_12979099.1| rhiziobicin secretion [Agrobacterium tumefaciens 5A]; gb|EHK00015.1| rhiziobicin secretion [Agrobacterium tumefaciens 5A]; ref|ZP_11030602.1| type I secretion system ABC transporter, PrtD family [Rhizobium sp. CF142]; gb|EJJ31099.1| type I secretion system AB…		1	1	1	0	0	1	1	0	0	0	0	0	0	1	0	1	1	0	0	0	0	0	0	0	0	0	0	1	0	1	0	1		0	0	0	0	0	0		1	0
31	0	0	0	11	denovo001309	NodO [Rhizobium sp. BR816]		1	1	1	1	1	1	1	1	1	1	1	1	1	1	1	1	1	1	1	1	1	1	1	1	1	0	1	1	1	1	1	1		0	0	0	0	0	0		1	0
4	0	0	0	0	denovo001310	Integrase, catalytic region [Erythrobacter sp. SD-21]; gb|EDL49446.1| Integrase, catalytic region [Erythrobacter sp. SD-21]; ref|ZP_01046418.1| integrase, catalytic region [Nitrobacter sp. Nb-311A]; ref|ZP_01046904.1| integrase, catalytic region [Nitrobacter sp. Nb-311A]; ref|ZP_01046924.1| integrase, catalytic region [Nitrobacter sp. Nb-311A]; ref|ZP_01047527.1| integrase, catalytic region [Nitr…		1	0	0	0	0	0	1	0	0	0	0	0	0	0	0	0	0	0	0	0	0	0	0	0	0	1	0	0	0	1	0	0		0	0	0	0	0	0		0	0
4	0	0	0	0	denovo001311	Integrase, catalytic region [Erythrobacter sp. SD-21]; gb|EDL49446.1| Integrase, catalytic region [Erythrobacter sp. SD-21]; ref|ZP_01046418.1| integrase, catalytic region [Nitrobacter sp. Nb-311A]; ref|ZP_01046904.1| integrase, catalytic region [Nitrobacter sp. Nb-311A]; ref|ZP_01046924.1| integrase, catalytic region [Nitrobacter sp. Nb-311A]; ref|ZP_01047527.1| integrase, catalytic region [Nitr…		1	0	0	0	0	0	1	0	0	0	0	0	0	0	0	0	0	0	0	0	0	0	0	0	0	1	0	0	0	1	0	0		0	0	0	0	0	0		0	0
14	0	0	0	0	denovo001312	transcriptional regulator [Rhizobium leguminosarum bv. trifolii WSM597]; gb|EJB07157.1| transcriptional regulator [Rhizobium leguminosarum bv. trifolii WSM597]; emb|CAD31280.1| PUTATIVE TRANSCRIPTION REGULATOR PROTEIN [Mesorhizobium loti R7A]; ref|YP_002395636.1| transcription regulator protein [Vibrio splendidus LGP32]; emb|CAV26923.1| putative transcription regulator protein [Vibrio splendidus …		1	0	1	0	1	0	0	1	0	1	1	0	0	0	0	0	0	0	0	1	1	1	1	1	1	1	0	1	0	0	0	0		0	0	0	0	0	0		0	0
1	0	0	0	0	denovo001314	Integrase catalytic region [Methylocystis sp. ATCC 49242]; gb|EFX97796.1| Integrase catalytic region [Methylocystis sp. ATCC 49242]		1	0	0	0	0	0	0	0	0	0	0	0	0	0	0	0	0	0	0	0	0	0	0	0	0	0	0	0	0	0	0	0		0	0	0	0	0	0		0	0
2	0	0	0	0	denovo001315	transposase IS3/IS911 family protein [Sinorhizobium fredii USDA 257]; gb|AFL54949.1| transposase IS3/IS911 family protein [Sinorhizobium fredii USDA 257]		1	0	0	0	0	0	0	0	0	0	0	0	0	0	0	1	0	0	0	0	0	0	0	0	0	0	0	0	0	0	0	0		0	0	0	0	0	0		0	0
31	0	0	0	21	denovo001316	exopolysaccharide repressor protein [Mesorhizobium amorphae CCNWGS0123]; gb|EHH13982.1| exopolysaccharide repressor protein [Mesorhizobium amorphae CCNWGS0123]; emb|CAD31306.1| HYPOTHETICAL CONSERVED PROTEIN [Mesorhizobium loti R7A]		1	1	1	1	1	1	1	1	1	1	1	1	1	1	1	1	1	1	1	1	1	1	1	1	1	0	1	1	1	1	1	1		0	0	0	0	0	0		1	0
31	0	0	0	6	denovo001318	HipA-like protein [Sinorhizobium fredii NGR234]; gb|ACP22367.1| HipA-like protein [Sinorhizobium fredii NGR234]; ref|ZP_18302041.1| HipA domain-containing protein [Rhizobium leguminosarum bv. trifolii WU95]; gb|EIW45622.1| HipA domain-containing protein [Rhizobium leguminosarum bv. trifolii WU95]; ref|ZP_18299256.1| HipA domain-containing protein [Rhizobium leguminosarum bv. viciae WSM1455]; gb|E…		1	1	1	1	1	1	1	1	1	1	1	1	1	1	1	1	0	1	1	1	1	1	1	1	1	1	1	1	1	1	1	1		0	0	0	0	0	0		1	1
6	0	0	0	0	denovo001319	0		1	0	0	0	0	0	0	0	0	0	0	0	0	0	0	0	0	0	0	1	0	1	1	0	0	0	1	0	0	0	0	1		0	0	0	0	0	0		0	1
12	0	0	0	0	denovo001320	Integrase, catalytic region [Erythrobacter sp. SD-21]; gb|EDL49446.1| Integrase, catalytic region [Erythrobacter sp. SD-21]; ref|ZP_11398938.1| integrase catalytic region [Burkholderia sp. SJ98]; gb|EKS71625.1| integrase catalytic region [Burkholderia sp. SJ98]; ref|ZP_11158352.1| transposase [Nitratireductor indicus C115]; gb|EKF39786.1| transposase [Nitratireductor indicus C115]		1	0	0	0	1	1	0	0	1	0	0	0	0	0	0	0	0	1	0	1	1	1	1	0	1	0	1	0	0	1	0	0		0	0	0	0	0	0		0	0
29	0	0	0	20	denovo001321	HYPOTHETICAL PROTEIN [Mesorhizobium loti R7A]		1	1	1	1	1	1	1	1	1	0	0	1	1	1	1	1	1	1	1	1	1	1	1	1	1	1	1	0	1	1	1	1		0	0	0	0	0	0		0	0
22	0	0	0	0	denovo001324	hypothetical protein YpsIP31758_0808 [Yersinia pseudotuberculosis IP 31758]; gb|ABS49108.1| conserved hypothetical protein [Yersinia pseudotuberculosis IP 31758]		1	0	1	0	1	1	1	1	1	0	0	0	0	1	1	0	1	0	0	1	1	1	1	1	1	1	1	1	1	1	0	1		0	0	0	0	0	0		0	0
2	0	0	0	0	denovo001326	Putative transposase [Methylocystis sp. SC2]; ref|ZP_04683190.1| transposase-like protein [Ochrobactrum intermedium LMG 3301]; gb|EEQ94494.1| transposase-like protein [Ochrobactrum intermedium LMG 3301]		1	0	0	0	0	0	0	0	0	0	0	0	0	0	0	0	1	0	0	0	0	0	0	0	0	0	0	0	0	0	0	0		0	0	0	0	0	0		0	0
22	0	0	0	0	denovo001327	hypothetical protein GMO_19290 [Gluconobacter morbifer G707]; gb|EHH67709.1| hypothetical protein GMO_19290 [Gluconobacter morbifer G707]		1	0	1	0	1	1	1	1	1	0	0	0	0	1	1	0	1	0	0	1	1	1	1	1	1	1	1	1	1	1	0	1		0	0	0	0	0	0		0	0
15	0	0	0	0	denovo001328	0		1	0	1	0	1	1	1	0	1	0	0	0	0	0	1	0	0	0	0	1	1	1	1	0	0	1	0	1	0	1	0	1		0	0	0	0	0	0		0	0
21	0	0	0	0	denovo001329	HYPOTHETICAL TRANSMEMBRANE PROTEIN [Mesorhizobium loti R7A]		1	0	1	0	1	1	1	0	1	0	0	0	0	1	1	0	1	0	0	1	1	1	1	1	1	1	1	1	1	1	0	1		0	0	0	0	0	0		0	0
32	0	0	0	6	denovo001331	ferredoxin [Microvirga sp. WSM3557]; gb|EIM24389.1| ferredoxin [Microvirga sp. WSM3557]; emb|CAD31363.1| PUTATIVE FERREDOXIN PROTEIN [Mesorhizobium loti R7A]; ref|ZP_09085399.1| putative ferredoxin protein [Mesorhizobium amorphae CCNWGS0123]; gb|EHH14010.1| putative ferredoxin protein [Mesorhizobium amorphae CCNWGS0123]; ref|YP_007336022.1| putative ferredoxin protein [Rhizobium tropici CIAT 899]…		1	1	1	1	1	1	1	1	1	1	1	1	1	1	1	1	1	1	1	1	1	1	1	1	1	1	1	1	1	1	1	1		0	0	0	0	0	0		1	1
30	0	0	0	12	denovo001333	hemin degrading factor [Mesorhizobium amorphae CCNWGS0123]; gb|EHH07841.1| hemin degrading factor [Mesorhizobium amorphae CCNWGS0123]		1	1	1	1	1	1	1	1	1	1	1	1	1	1	1	0	1	1	1	1	1	1	1	1	1	1	1	1	0	1	1	1		0	0	0	0	0	0		1	0
32	0	0	0	12	denovo001334	hemin degrading factor [Mesorhizobium amorphae CCNWGS0123]; gb|EHH07841.1| hemin degrading factor [Mesorhizobium amorphae CCNWGS0123]; ref|YP_004144903.1| hemin-degrading family protein [Mesorhizobium ciceri biovar biserrulae WSM1271]; ref|YP_004614836.1| hemin-degrading family protein [Mesorhizobium opportunistum WSM2075]; ref|YP_007307486.1| putative heme degradation protein [Mesorhizobium aust…		1	1	1	1	1	1	1	1	1	1	1	1	1	1	1	1	1	1	1	1	1	1	1	1	1	1	1	1	1	1	1	1		0	0	0	0	0	0		1	1
32	0	0	0	12	denovo001335	homocitrate synthase [Mesorhizobium amorphae CCNWGS0123]; gb|EHH07837.1| homocitrate synthase [Mesorhizobium amorphae CCNWGS0123]		1	1	1	1	1	1	1	1	1	1	1	1	1	1	1	1	1	1	1	1	1	1	1	1	1	1	1	1	1	1	1	1		0	0	0	0	0	0		1	1
32	0	0	0	12	denovo001336	0		1	1	1	1	1	1	1	1	1	1	1	1	1	1	1	1	1	1	1	1	1	1	1	1	1	1	1	1	1	1	1	1		0	0	0	0	0	0		1	1
30	0	0	0	19	denovo001337	ABC transporter [Chelativorans sp. BNC1]; gb|ABG64046.1| ABC transporter related protein [Chelativorans sp. BNC1]; ref|YP_675212.1| ABC transporter [Chelativorans sp. BNC1]; gb|ABG64047.1| ABC transporter related protein [Chelativorans sp. BNC1]; ref|ZP_09090467.1| ABC transporter related protein [Mesorhizobium amorphae CCNWGS0123]; gb|EHH07824.1| ABC transporter related protein [Mesorhizobium am…		1	1	1	1	1	0	1	1	1	1	1	1	1	1	1	0	1	1	1	1	1	1	1	1	1	1	1	1	1	1	1	1		0	0	0	0	0	0		0	0
27	0	0	0	21	denovo001392	hypothetical protein MEA186_28137, partial [Mesorhizobium amorphae CCNWGS0123]; gb|EHH07161.1| hypothetical protein MEA186_28137, partial [Mesorhizobium amorphae CCNWGS0123]; ref|YP_005612960.1| hypothetical protein BJ6T_81260 [Bradyrhizobium japonicum USDA 6]; dbj|BAL13372.1| hypothetical protein BJ6T_81260 [Bradyrhizobium japonicum USDA 6]; ref|ZP_09090760.1| hypothetical protein MEA186_28152, …		1	1	1	1	0	1	0	0	0	1	0	1	1	1	1	1	1	1	1	1	1	1	1	1	1	1	1	1	1	1	1	1		0	0	0	0	0	0		1	1
1	0	0	0	0	denovo001393	AAA ATPase [Anabaena cylindrica PCC 7122]; gb|AFZ55685.1| AAA ATPase [Anabaena cylindrica PCC 7122]		1	0	0	0	0	0	0	0	0	0	0	0	0	0	0	0	0	0	0	0	0	0	0	0	0	0	0	0	0	0	0	0		0	0	0	0	0	0		0	0
2	0	0	0	0	denovo001394	0		1	0	0	0	0	0	0	0	0	0	0	0	1	0	0	0	0	0	0	0	0	0	0	0	0	0	0	0	0	0	0	0		0	0	0	0	0	0		0	0
2	0	0	0	0	denovo001395	putative ATPase [Pseudomonas sp. M1]; gb|EKX04180.1| putative ATPase [Pseudomonas sp. M1]		1	0	0	0	0	0	0	0	0	0	0	0	1	0	0	0	0	0	0	0	0	0	0	0	0	0	0	0	0	0	0	0		0	0	0	0	0	0		0	0
32	0	0	1	21	denovo001404	hypothetical protein MAXJ12_23022 [Mesorhizobium alhagi CCNWXJ12-2]; gb|EHK54838.1| hypothetical protein MAXJ12_23022 [Mesorhizobium alhagi CCNWXJ12-2]; ref|ZP_09295488.1| hypothetical protein MAXJ12_24452 [Mesorhizobium alhagi CCNWXJ12-2]; gb|EHK54582.1| hypothetical protein MAXJ12_24452 [Mesorhizobium alhagi CCNWXJ12-2]; emb|CAD31575.1| HYPOTHETICAL PROTEIN [Mesorhizobium loti R7A]; ref|ZP_0929…		1	1	1	1	1	1	1	1	1	1	1	1	1	1	1	1	1	1	1	1	1	1	1	1	1	1	1	1	1	1	1	1		0	0	0	0	0	0		1	1
26	0	0	0	none	denovo001405	HYPOTHETICAL PROTEIN [Mesorhizobium loti R7A]; ref|ZP_09295344.1| hypothetical protein MAXJ12_23722 [Mesorhizobium alhagi CCNWXJ12-2]; gb|EHK54624.1| hypothetical protein MAXJ12_23722 [Mesorhizobium alhagi CCNWXJ12-2]; ref|YP_004144946.1| hypothetical protein [Mesorhizobium ciceri biovar biserrulae WSM1271]; ref|YP_004614877.1| hypothetical protein Mesop_6450 [Mesorhizobium opportunistum WSM2075]…		1	1	1	1	0	1	0	0	0	1	1	1	1	1	1	1	1	1	1	1	1	1	1	0	0	1	1	1	1	1	1	1		0	0	0	0	0	0		1	1
4	0	0	0	0	denovo001406	thiamine-phosphate pyrophosphorylase [Mesorhizobium amorphae CCNWGS0123]; gb|EHH13944.1| thiamine-phosphate pyrophosphorylase [Mesorhizobium amorphae CCNWGS0123]; ref|ZP_09295761.1| thiamine-phosphate pyrophosphorylase [Mesorhizobium alhagi CCNWXJ12-2]; gb|EHK54304.1| thiamine-phosphate pyrophosphorylase [Mesorhizobium alhagi CCNWXJ12-2]; ref|ZP_05112748.1| Thiamine monophosphate synthase/TENI su…		1	0	0	0	0	0	0	0	0	0	0	0	1	0	1	1	0	0	0	0	0	0	0	0	0	0	0	0	0	0	0	0		0	0	0	0	0	0		0	0
29	0	0	0	17	denovo001407	PilT domain-containing protein [Mesorhizobium amorphae CCNWGS0123]; gb|EHH13920.1| PilT domain-containing protein [Mesorhizobium amorphae CCNWGS0123]; ref|YP_005418568.1| Plasmid stability protein StbB, putative [Rhodospirillum photometricum DSM 122]; emb|CCG09598.1| Plasmid stability protein StbB, putative [Rhodospirillum photometricum DSM 122]		1	1	1	1	1	1	1	1	1	1	1	1	1	0	1	1	1	1	1	1	1	1	1	0	0	1	1	1	1	1	1	1		0	0	0	0	0	0		1	0
32	0	0	0	none	denovo001408	transcriptional regulator [Mesorhizobium amorphae CCNWGS0123]; gb|EHH13926.1| transcriptional regulator [Mesorhizobium amorphae CCNWGS0123]; emb|CAD31573.1| HYPOTHETICAL PROTEIN [Mesorhizobium loti R7A]		1	1	1	1	1	1	1	1	1	1	1	1	1	1	1	1	1	1	1	1	1	1	1	1	1	1	1	1	1	1	1	1		0	0	0	0	0	0		1	1
32	0	0	0	9	denovo001409	conserved hypothetical protein [delta proteobacterium NaphS2]; gb|EFK08375.1| conserved hypothetical protein [delta proteobacterium NaphS2]		1	1	1	1	1	1	1	1	1	1	1	1	1	1	1	1	1	1	1	1	1	1	1	1	1	1	1	1	1	1	1	1		0	0	0	0	0	0		1	1
26	0	0	0	6	denovo001410	transposase [Sinorhizobium fredii USDA 257]; gb|AFL50527.1| putative transposase [Sinorhizobium fredii USDA 257]; ref|ZP_01058258.1| transposase [Roseobacter sp. MED193]; gb|EAQ43790.1| transposase [Roseobacter sp. MED193]; ref|YP_002823086.1| transposase [Sinorhizobium fredii NGR234]; gb|ACP22333.1| putative transposase [Sinorhizobium fredii NGR234]		1	1	0	1	0	1	1	1	1	1	1	1	1	1	1	0	1	1	1	1	1	1	1	1	1	1	0	0	1	1	0	1		0	0	0	0	0	0		0	0
31	0	0	0	17	denovo001411	hypothetical protein MEA186_01186 [Mesorhizobium amorphae CCNWGS0123]; gb|EHH13900.1| hypothetical protein MEA186_01186 [Mesorhizobium amorphae CCNWGS0123]; ref|NP_103313.1| hypothetical protein msr1816 [Mesorhizobium loti MAFF303099]; dbj|BAB49099.1| msr1816 [Mesorhizobium loti MAFF303099]		1	1	1	1	1	1	1	1	1	1	1	1	1	1	1	1	1	1	1	1	1	1	1	1	1	1	1	1	1	1	0	1		0	0	0	0	0	0		1	1
28	0	0	1	10	denovo001412	PROBABLE VIRA SENSORY TRANSDUCTION HISTIDINE KINASE TRANSMEMBRANE PROTEIN [Mesorhizobium loti R7A]; ref|YP_004144733.1| ATPase domain-containing protein [Mesorhizobium ciceri biovar biserrulae WSM1271]; ref|YP_004614663.1| histidine kinase [Mesorhizobium opportunistum WSM2075]; ref|YP_007307317.1| histidine kinase [Mesorhizobium australicum WSM2073]; gb|ADV14683.1| ATP-binding region ATPase domai…		1	1	1	1	0	1	0	0	0	1	1	1	1	1	1	1	1	1	1	1	1	1	1	1	1	1	1	1	1	1	1	1		0	0	0	0	0	0		1	1
27	0	0	0	21	denovo001415	Redoxin domain-containing protein [Mesorhizobium alhagi CCNWXJ12-2]; gb|EHK54607.1| Redoxin domain-containing protein [Mesorhizobium alhagi CCNWXJ12-2]; ref|ZP_09085375.1| Redoxin domain-containing protein [Mesorhizobium amorphae CCNWGS0123]; gb|EHH13986.1| Redoxin domain-containing protein [Mesorhizobium amorphae CCNWGS0123]; ref|YP_004144881.1| redoxin [Mesorhizobium ciceri biovar biserrulae WS…		1	1	0	1	1	0	1	1	0	1	1	1	1	0	1	1	1	1	1	1	1	1	1	1	1	1	0	1	1	1	1	1		0	0	0	0	0	0		1	1
5	0	0	0	0	denovo001416	transposase IS116/IS110/IS902 [Mesorhizobium alhagi CCNWXJ12-2]; gb|EHK54526.1| transposase IS116/IS110/IS902 [Mesorhizobium alhagi CCNWXJ12-2]		1	0	0	0	0	0	0	0	0	1	0	0	0	0	0	0	0	0	0	0	1	1	1	0	0	0	0	0	0	0	0	0		0	0	0	0	0	0		0	0
1	0	0	0	0	denovo001418	0		1	0	0	0	0	0	0	0	0	0	0	0	0	0	0	0	0	0	0	0	0	0	0	0	0	0	0	0	0	0	0	0		0	0	0	0	0	0		0	0
1	0	0	0	0	denovo001419	putative transposase [Rhodopseudomonas palustris BisB18]; gb|ABD89583.1| putative transposase [Rhodopseudomonas palustris BisB18]		1	0	0	0	0	0	0	0	0	0	0	0	0	0	0	0	0	0	0	0	0	0	0	0	0	0	0	0	0	0	0	0		0	0	0	0	0	0		0	0
14	0	0	0	0	denovo001449	lytic transglycosylase [Methylobacterium populi BJ001]; gb|ACB81237.1| Lytic transglycosylase catalytic [Methylobacterium populi BJ001]		1	1	1	0	1	1	1	1	1	0	0	0	0	0	0	0	1	0	0	0	1	0	0	0	0	1	0	1	1	0	1	0		0	0	0	0	0	0		0	0
10	0	0	0	0	denovo001450	hypothetical protein Pden_0136 [Paracoccus denitrificans PD1222]; gb|ABL68253.1| protein of unknown function DUF736 [Paracoccus denitrificans PD1222]; ref|YP_001412478.1| conjugal transfer protein [Parvibaculum lavamentivorans DS-1]; ref|YP_001414790.1| conjugal transfer protein [Parvibaculum lavamentivorans DS-1]; gb|ABS62821.1| conjugal transfer protein precursor [Parvibaculum lavamentivorans D…		1	1	1	0	1	1	1	1	0	0	0	0	0	0	0	0	1	0	0	0	1	0	0	0	0	0	0	0	0	0	1	0		0	0	0	0	0	0		0	0
3	0	0	0	0	denovo001453	hypothetical protein Za10_1337 [Zymomonas mobilis subsp. mobilis NCIMB 11163]; gb|ACV75878.1| conserved hypothetical protein [Zymomonas mobilis subsp. mobilis NCIMB 11163]		1	0	0	0	0	0	1	1	0	0	0	0	0	0	0	0	0	0	0	0	0	0	0	0	0	0	0	0	0	0	0	0		0	0	0	0	0	0		0	0
2	0	0	0	0	denovo001464	DMSP lyase [Oceanimonas doudoroffii]		1	0	0	0	0	0	0	0	0	0	0	0	0	0	0	0	1	0	0	0	0	0	0	0	0	0	0	0	0	0	0	0		0	0	0	0	0	0		0	0
1	0	0	0	0	denovo001466	AraC family transcriptional regulator [Mesorhizobium amorphae CCNWGS0123]; gb|EHH14048.1| AraC family transcriptional regulator [Mesorhizobium amorphae CCNWGS0123]		1	0	0	0	0	0	0	0	0	0	0	0	0	0	0	0	0	0	0	0	0	0	0	0	0	0	0	0	0	0	0	0		0	0	0	0	0	0		0	0
1	0	0	0	0	denovo001471	betaine aldehyde dehydrogenase [Sinorhizobium fredii NGR234]; gb|ACP26759.1| betaine aldehyde dehydrogenase [Sinorhizobium fredii NGR234]		1	0	0	0	0	0	0	0	0	0	0	0	0	0	0	0	0	0	0	0	0	0	0	0	0	0	0	0	0	0	0	0		0	0	0	0	0	0		0	0
3	0	0	0	0	denovo001473	0		1	0	0	0	0	0	0	0	0	0	0	0	0	0	0	0	1	0	0	0	0	0	0	0	0	0	0	0	0	0	0	1		0	0	0	0	0	0		0	0
1	0	0	0	0	denovo001475	FAD dependent oxidoreductase, partial [Mesorhizobium alhagi CCNWXJ12-2]; gb|EHK56079.1| FAD dependent oxidoreductase, partial [Mesorhizobium alhagi CCNWXJ12-2]		1	0	0	0	0	0	0	0	0	0	0	0	0	0	0	0	0	0	0	0	0	0	0	0	0	0	0	0	0	0	0	0		0	0	0	0	0	0		0	0
6	0	0	0	0	denovo001482	Dipeptide transport system permease protein DppB [Caenispirillum salinarum AK4]; gb|EKV31856.1| Dipeptide transport system permease protein DppB [Caenispirillum salinarum AK4]		1	0	0	0	0	0	1	0	0	0	0	1	0	0	1	0	0	0	0	0	0	0	0	0	0	0	1	0	0	1	0	0		0	0	0	0	0	0		0	0
10	0	0	0	0	denovo001485	NnrS family protein [Mesorhizobium opportunistum WSM2075]; gb|AEH90443.1| NnrS family protein [Mesorhizobium opportunistum WSM2075]; ref|YP_004134613.1| nnrs family protein [Mesorhizobium ciceri biovar biserrulae WSM1271]; gb|ADV15439.1| NnrS family protein [Mesorhizobium ciceri biovar biserrulae WSM1271]; ref|ZP_09092064.1| NnrS [Mesorhizobium amorphae CCNWGS0123]; gb|EHH02542.1| NnrS [Mesorhizo…		1	1	1	0	0	0	0	0	1	0	0	0	0	0	0	0	1	0	0	1	0	1	1	0	0	0	0	0	0	1	0	1		0	0	0	0	0	0		0	0
2	0	0	0	0	denovo001492	hypothetical protein MEA186_34864 [Mesorhizobium amorphae CCNWGS0123]; gb|EHH02436.1| hypothetical protein MEA186_34864 [Mesorhizobium amorphae CCNWGS0123]		1	0	1	0	0	0	0	0	0	0	0	0	0	0	0	0	0	0	0	0	0	0	0	0	0	0	0	0	0	0	0	0		0	0	0	0	0	0		0	0
28	0	0	0	20	denovo001496	hypothetical protein MEA186_34834 [Mesorhizobium amorphae CCNWGS0123]; gb|EHH02430.1| hypothetical protein MEA186_34834 [Mesorhizobium amorphae CCNWGS0123]; ref|YP_004614541.1| putative signal transduction protein with CBS domains [Mesorhizobium opportunistum WSM2075]; gb|AEH90447.1| putative signal transduction protein with CBS domains [Mesorhizobium opportunistum WSM2075]		1	1	1	1	1	1	0	1	1	1	1	0	1	1	1	1	1	0	1	1	1	1	1	1	1	1	0	1	1	1	1	1		0	0	0	0	0	0		1	0
12	0	0	0	0	denovo001501	PROBABLE PEPTIDE ABC TRANSPORTER PERIPLASMIC BINDING ABC TRANSPORTER PROTEIN [Mesorhizobium loti R7A]; ref|YP_004552020.1| ABC transporter periplasmic protein [Sinorhizobium meliloti AK83]; gb|AEG57897.1| ABC-type transporter, periplasmic subunit [Sinorhizobium meliloti AK83]; ref|YP_004144826.1| family 5 extracellular solute-binding protein [Mesorhizobium ciceri biovar biserrulae WSM1271]; ref|Y…		1	0	1	0	1	1	0	0	0	0	0	0	1	1	0	0	0	0	0	1	1	0	1	1	1	0	0	0	0	0	0	1		0	0	0	0	0	0		0	0
8	0	0	0	0	denovo001502	oligopeptide/dipeptide ABC transporter ATPase [Mesorhizobium ciceri biovar biserrulae WSM1271]; ref|YP_004614754.1| peptide ABC transporter ATPase [Mesorhizobium opportunistum WSM2075]; ref|YP_007307408.1| oligopeptide/dipeptide ABC transporter, ATP-binding protein [Mesorhizobium australicum WSM2073]; gb|ADV14773.1| oligopeptide/dipeptide ABC transporter, ATPase subunit [Mesorhizobium ciceri biov…		1	0	0	0	0	0	0	1	0	1	0	0	0	1	0	0	0	0	0	0	0	0	1	0	0	1	0	1	0	0	0	1		0	0	0	0	0	0		0	0
15	0	0	0	0	denovo001503	PROBABLE ABC TRANSPORTER ATP BINDING ABC TRANSPORTER PROTEIN [Mesorhizobium loti R7A]; ref|ZP_09091471.1| oligopeptide/dipeptide ABC transporter ATPase [Mesorhizobium amorphae CCNWGS0123]; gb|EHH04193.1| oligopeptide/dipeptide ABC transporter ATPase [Mesorhizobium amorphae CCNWGS0123]; ref|YP_004144822.1| oligopeptide/dipeptide ABC transporter ATPase [Mesorhizobium ciceri biovar biserrulae WSM127…		1	0	1	0	1	1	0	0	0	1	1	0	1	0	0	0	0	0	0	0	1	1	1	1	1	1	0	1	0	0	0	1		0	0	0	0	0	0		1	0
17	0	0	0	0	denovo001504	glutathione import ATP-binding protein GsiA [Oligotropha carboxidovorans OM5]; ref|YP_004631581.1| glutathione import ATP-binding protein GsiA [Oligotropha carboxidovorans OM5]; ref|YP_005949646.1| glutathione import ATP-binding protein GsiA [Oligotropha carboxidovorans OM4]; gb|ACI94625.1| glutathione import ATP-binding protein GsiA [Oligotropha carboxidovorans OM5]; gb|AEI01765.1| glutathione i…		1	0	1	0	1	1	0	1	0	1	1	0	1	0	0	0	0	0	0	1	1	1	1	1	1	1	0	1	0	0	0	1		0	0	0	0	0	0		1	0
1	0	0	0	0	denovo001506	hypothetical protein [Sinorhizobium meliloti SM11]; gb|ABN47119.1| hypothetical protein [Sinorhizobium meliloti SM11]		1	0	0	0	0	0	0	0	0	0	0	0	0	0	0	0	0	0	0	0	0	0	0	0	0	0	0	0	0	0	0	0		0	0	0	0	0	0		0	0
3	0	0	0	0	denovo001510	transposase [Magnetospirillum gryphiswaldense MSR-1]		1	0	0	0	0	0	0	0	0	0	0	0	0	1	0	0	0	0	0	0	0	0	0	0	0	0	0	0	0	0	0	1		0	0	0	0	0	0		0	0
12	0	0	0	0	denovo001511	integrase catalytic subunit [Polymorphum gilvum SL003B-26A1]; gb|ADZ69064.1| Integrase catalytic region [Polymorphum gilvum SL003B-26A1]; ref|YP_001418884.1| integrase catalytic subunit [Xanthobacter autotrophicus Py2]; gb|ABS69227.1| Integrase catalytic region [Xanthobacter autotrophicus Py2]; emb|CAD31254.1| PUTATIVE TRANSPOSASE FOR INSERTION ELEMENT PROTEIN [Mesorhizobium loti R7A]; ref|YP_567…		1	1	1	1	0	0	0	0	0	0	0	0	0	1	0	0	0	1	0	0	1	0	0	1	1	0	1	0	1	0	0	1		0	0	0	0	0	0		1	1
4	0	0	0	0	denovo001512	0		1	0	0	0	0	0	0	0	0	0	0	0	0	1	0	0	0	0	0	0	0	0	0	0	0	0	0	1	0	0	0	1		0	0	0	0	0	0		1	1
3	0	0	0	0	denovo001513	hypothetical protein MEA186_11001 [Mesorhizobium amorphae CCNWGS0123]; gb|EHH11998.1| hypothetical protein MEA186_11001 [Mesorhizobium amorphae CCNWGS0123]		1	0	0	0	0	0	0	0	0	0	0	0	0	0	0	0	0	1	0	0	0	0	0	0	0	0	0	0	1	0	0	0		0	0	0	0	0	0		0	0
4	0	0	0	0	denovo001514	hypothetical protein MEA186_11001 [Mesorhizobium amorphae CCNWGS0123]; gb|EHH11998.1| hypothetical protein MEA186_11001 [Mesorhizobium amorphae CCNWGS0123]		1	0	0	0	0	0	0	0	0	0	0	0	0	0	0	0	1	1	0	0	0	0	0	0	0	0	0	0	1	0	0	0		0	0	0	0	0	0		0	0
1	0	0	0	0	denovo001515	transposase, mutator type [Mesorhizobium amorphae CCNWGS0123]; gb|EHH13524.1| transposase, mutator type [Mesorhizobium amorphae CCNWGS0123]		1	0	0	0	0	0	0	0	0	0	0	0	0	0	0	0	0	0	0	0	0	0	0	0	0	0	0	0	0	0	0	0		0	0	0	0	0	0		0	0
1	0	0	0	0	denovo001516	transposase [Novosphingobium sp. Rr 2-17]; gb|EIZ78097.1| transposase [Novosphingobium sp. Rr 2-17]		1	0	0	0	0	0	0	0	0	0	0	0	0	0	0	0	0	0	0	0	0	0	0	0	0	0	0	0	0	0	0	0		0	0	0	0	0	0		0	0
4	0	0	0	0	denovo001518	0		1	0	0	0	0	1	0	0	0	0	0	0	0	1	1	0	0	0	0	0	0	0	0	0	0	0	0	0	0	0	0	0		0	0	0	0	0	0		0	0
2	0	0	0	0	denovo001519	PUTATIVE SARCOSINE OXIDASE ALPHA SUBUNIT PROTEIN [Mesorhizobium loti R7A]		1	0	0	0	0	0	0	0	0	0	0	0	0	1	0	0	0	0	0	0	0	0	0	0	0	0	0	0	0	0	0	0		0	0	0	0	0	0		0	0
31	0	0	0	11	denovo001522	hypothetical protein MAXJ12_24487 [Mesorhizobium alhagi CCNWXJ12-2]; gb|EHK54589.1| hypothetical protein MAXJ12_24487 [Mesorhizobium alhagi CCNWXJ12-2]		1	1	1	1	1	1	1	1	1	1	1	1	1	1	1	1	1	1	1	1	1	1	1	1	1	1	0	1	1	1	1	1		0	0	0	0	0	0		1	1
30	0	0	1	8	denovo001523	autoinducer-binding domain-containing protein [Mesorhizobium ciceri biovar biserrulae WSM1271]; ref|YP_004614647.1| LuxR family transcriptional regulator [Mesorhizobium opportunistum WSM2075]; ref|YP_007307301.1| DNA-binding protein with HTH domain [Mesorhizobium australicum WSM2073]; gb|ADV14667.1| Autoinducer-binding domain protein [Mesorhizobium ciceri biovar biserrulae WSM1271]; gb|AEH90553.1…		1	0	1	1	1	1	1	1	1	1	1	1	1	1	1	1	1	1	1	1	1	1	1	1	1	1	0	1	1	1	1	1		0	0	0	0	0	0		1	1
31	0	0	0	19	denovo001524	3-methyl-2-oxobutanoate hydroxymethyltransferase [Mesorhizobium alhagi CCNWXJ12-2]; gb|EHK54576.1| 3-methyl-2-oxobutanoate hydroxymethyltransferase [Mesorhizobium alhagi CCNWXJ12-2]; ref|ZP_09295483.1| pantoate--beta-alanine ligase [Mesorhizobium alhagi CCNWXJ12-2]; gb|EHK54577.1| pantoate--beta-alanine ligase [Mesorhizobium alhagi CCNWXJ12-2]		1	1	1	1	1	1	1	1	1	1	1	1	1	1	1	1	1	1	1	1	1	1	1	1	1	1	0	1	1	1	1	1		0	0	0	0	0	0		1	1
30	0	0	0	11	denovo001526	hypothetical protein Mesop_6146 [Mesorhizobium opportunistum WSM2075]; gb|AEH90545.1| conserved hypothetical protein [Mesorhizobium opportunistum WSM2075]; ref|ZP_09090907.1| hypothetical protein MEA186_28897 [Mesorhizobium amorphae CCNWGS0123]; gb|EHH06338.1| hypothetical protein MEA186_28897 [Mesorhizobium amorphae CCNWGS0123]; ref|ZP_09293295.1| hypothetical protein MAXJ12_13316 [Mesorhizobium…		1	1	1	1	1	1	1	1	1	1	1	1	1	1	1	1	1	0	1	1	1	1	1	1	1	1	0	1	1	1	1	1		0	0	0	0	0	0		1	1
3	0	0	0	0	denovo001527	HYPOTHETICAL PROTEIN [Mesorhizobium loti R7A]		1	0	0	0	0	0	0	0	0	0	0	0	0	0	0	0	0	0	1	0	0	0	0	0	0	0	0	0	0	0	0	1		0	0	0	0	0	0		0	0
32	0	0	0	21	denovo001528	helix-turn-helix domain-containing protein [Mesorhizobium alhagi CCNWXJ12-2]; gb|EHK54839.1| helix-turn-helix domain-containing protein [Mesorhizobium alhagi CCNWXJ12-2]		1	1	1	1	1	1	1	1	1	1	1	1	1	1	1	1	1	1	1	1	1	1	1	1	1	1	1	1	1	1	1	1		0	0	0	0	0	0		1	1
29	0	0	0	17	denovo001529	diguanylate cyclase/phosphodiesterase [Nitratireductor indicus C115]; gb|EKF41859.1| diguanylate cyclase/phosphodiesterase [Nitratireductor indicus C115]		1	1	1	1	1	1	1	1	1	1	1	1	1	1	1	1	1	0	0	1	1	1	1	1	1	1	0	1	1	1	1	1		0	0	0	0	0	0		1	1
3	0	0	0	0	denovo001534	pyruvate dehydrogenase E1 component, beta subunit [Mesorhizobium amorphae CCNWGS0123]; gb|EHH02129.1| pyruvate dehydrogenase E1 component, beta subunit [Mesorhizobium amorphae CCNWGS0123]; ref|ZP_09092270.1| thiamine pyrophosphate-dependent dehydrogenase, E1 component alpha subunit [Mesorhizobium amorphae CCNWGS0123]; gb|EHH02128.1| thiamine pyrophosphate-dependent dehydrogenase, E1 component alp…		1	0	1	0	0	0	0	0	0	0	0	0	0	0	0	0	0	0	0	0	0	0	0	0	0	0	0	1	0	0	0	0		0	0	0	0	0	0		0	0
1	0	0	0	0	denovo001535	transposase and inactivated derivative [Rhodopseudomonas palustris BisB18]; gb|ABD89584.1| transposase and inactivated derivative [Rhodopseudomonas palustris BisB18]		1	0	0	0	0	0	0	0	0	0	0	0	0	0	0	0	0	0	0	0	0	0	0	0	0	0	0	0	0	0	0	0		0	0	0	0	0	0		0	0
1	0	0	0	0	denovo001536	0		1	0	0	0	0	0	0	0	0	0	0	0	0	0	0	0	0	0	0	0	0	0	0	0	0	0	0	0	0	0	0	0		0	0	0	0	0	0		0	0
2	0	0	0	0	denovo001537	transposase [Rhizobium leguminosarum bv. trifolii WSM597]; gb|EJB06984.1| transposase [Rhizobium leguminosarum bv. trifolii WSM597]		1	1	0	0	0	0	0	0	0	0	0	0	0	0	0	0	0	0	0	0	0	0	0	0	0	0	0	0	0	0	0	0		0	0	0	0	0	0		0	0
2	0	0	0	0	denovo001538	trimethylamine methyltransferase MttB [Ahrensia sp. R2A130]; gb|EFL88471.1| trimethylamine methyltransferase MttB [Ahrensia sp. R2A130]		1	0	0	0	0	0	0	0	0	0	0	0	0	0	0	0	1	0	0	0	0	0	0	0	0	0	0	0	0	0	0	0		0	0	0	0	0	0		0	0
10	0	0	0	0	denovo001542	type 11 methyltransferase [Mesorhizobium amorphae CCNWGS0123]; gb|EHH02126.1| type 11 methyltransferase [Mesorhizobium amorphae CCNWGS0123]; ref|YP_004144865.1| type 11 methyltransferase [Mesorhizobium ciceri biovar biserrulae WSM1271]; ref|YP_004614796.1| type 11 methyltransferase [Mesorhizobium opportunistum WSM2075]; ref|YP_007307449.1| methylase involved in ubiquinone/menaquinone biosynthesis…		1	0	1	1	0	1	1	0	1	0	0	0	0	0	0	0	1	0	0	0	0	0	0	0	0	0	1	1	0	1	0	0		0	0	0	0	0	0		1	0
6	0	0	0	0	denovo001543	oxidoreductase [Microlunatus phosphovorus NM-1]; dbj|BAK35009.1| oxidoreductase [Microlunatus phosphovorus NM-1]		1	0	0	1	0	0	1	0	1	0	0	0	0	0	0	0	1	0	0	0	0	0	0	0	0	0	0	0	0	1	0	0		0	0	0	0	0	0		1	0
28	0	0	1	10	denovo001544	type IV secretion/conjugal transfer ATPase [Mesorhizobium ciceri biovar biserrulae WSM1271]; ref|YP_004614671.1| type IV secretion/conjugal transfer ATPase, VirB4 family [Mesorhizobium opportunistum WSM2075]; ref|YP_007307324.1| type IV secretion/conjugal transfer ATPase, VirB4 family [Mesorhizobium australicum WSM2073]; gb|ADV14691.1| type IV secretion/conjugal transfer ATPase, VirB4 family [Mes…		1	1	1	1	0	1	0	0	0	1	1	1	1	1	1	1	1	1	1	1	1	1	1	1	1	1	1	1	1	1	1	1		0	0	0	0	0	0		1	1
28	0	0	1	10	denovo001545	PROBABLE VIRB3 TYPE IV SECRETION PROTEIN [Mesorhizobium loti R7A]; ref|YP_004144742.1| type IV secretory pathway VirB3 family protein [Mesorhizobium ciceri biovar biserrulae WSM1271]; ref|YP_004614672.1| type IV secretory pathway VirB3 family protein [Mesorhizobium opportunistum WSM2075]; ref|YP_007307325.1| type IV secretory pathway, VirB3 component [Mesorhizobium australicum WSM2073]; gb|ADV146…		1	1	1	1	0	1	0	0	0	1	1	1	1	1	1	1	1	1	1	1	1	1	1	1	1	1	1	1	1	1	1	1		0	0	0	0	0	0		1	1
28	0	0	1	10	denovo001546	PROBABLE VIRB2 TYPE IV SECRETION PROTEIN [Mesorhizobium loti R7A]; ref|YP_004144743.1| conjugal transfer protein Trbc [Mesorhizobium ciceri biovar biserrulae WSM1271]; ref|YP_004614673.1| Conjugal transfer protein TrbC [Mesorhizobium opportunistum WSM2075]; ref|YP_007307326.1| type IV secretory pathway, VirB2 component (pilin) [Mesorhizobium australicum WSM2073]; gb|ADV14693.1| Conjugal transfer …		1	1	1	1	0	1	0	0	0	1	1	1	1	1	1	1	1	1	1	1	1	1	1	1	1	1	1	1	1	1	1	1		0	0	0	0	0	0		1	1
27	0	0	1	10	denovo001547	PROBABLE VIRB1 TYPE IV SECRETION PROTEIN [Mesorhizobium loti R7A]; ref|YP_004144744.1| lytic transglycosylase [Mesorhizobium ciceri biovar biserrulae WSM1271]; ref|YP_004614674.1| lytic transglycosylase catalytic subunit [Mesorhizobium opportunistum WSM2075]; ref|YP_007307327.1| transglycosylase family protein [Mesorhizobium australicum WSM2073]; gb|ADV14694.1| Lytic transglycosylase catalytic [M…		1	1	1	1	0	1	0	0	0	1	1	1	1	1	1	1	1	1	1	1	1	1	1	1	1	1	0	1	1	1	1	1		0	0	0	0	0	0		1	1
27	0	0	0	10	denovo001550	PROBABLE VIRD4 TYPE IV SECRETION PROTEIN [Mesorhizobium loti R7A]; ref|YP_004144749.1| TRAG family protein [Mesorhizobium ciceri biovar biserrulae WSM1271]; ref|YP_004614679.1| TRAG family protein [Mesorhizobium opportunistum WSM2075]; ref|YP_007307333.1| type IV secretory pathway, VirD4 component [Mesorhizobium australicum WSM2073]; gb|ADV14699.1| TRAG family protein [Mesorhizobium ciceri biovar…		1	1	1	1	0	1	0	0	0	1	1	1	1	1	1	1	1	1	1	1	1	1	1	1	1	1	0	1	1	1	1	1		0	0	0	0	0	0		1	1
27	0	0	0	15	denovo001551	CONSERVED HYPOTHETICAL PROTEIN [Mesorhizobium loti R7A]; ref|YP_004144750.1| hypothetical protein [Mesorhizobium ciceri biovar biserrulae WSM1271]; ref|YP_004614680.1| hypothetical protein Mesop_6191 [Mesorhizobium opportunistum WSM2075]; ref|YP_007307334.1| hypothetical protein Mesau_05659 [Mesorhizobium australicum WSM2073]; gb|ADV14700.1| hypothetical protein Mesci_5607 [Mesorhizobium ciceri b…		1	1	1	1	0	1	0	0	0	1	1	1	1	1	1	1	1	1	1	1	1	1	1	1	1	1	0	1	1	1	1	1		0	0	0	0	0	0		1	1
17	0	0	0	0	denovo001552	integrase catalytic region [Pusillimonas sp. T7-7]; gb|AEC21378.1| integrase catalytic region [Pusillimonas sp. T7-7]; ref|ZP_09646094.1| transposase, IS30 family [Bradyrhizobium sp. WSM471]; ref|ZP_10083346.1| transposase, IS30 family [Bradyrhizobium sp. WSM1253]; gb|EHR00852.1| transposase, IS30 family [Bradyrhizobium sp. WSM471]; gb|EIG59390.1| transposase, IS30 family [Bradyrhizobium sp. WSM1…		1	1	1	1	0	1	0	1	0	1	1	1	0	1	0	0	1	1	0	0	0	0	0	0	0	1	0	1	1	0	1	1		0	0	0	0	0	0		0	0
20	0	0	0	0	denovo001553	hypothetical protein BJ6T_88870 [Bradyrhizobium japonicum USDA 6]; dbj|BAL14129.1| hypothetical protein BJ6T_88870 [Bradyrhizobium japonicum USDA 6]; ref|ZP_12701064.1| Integrase catalytic region [Methylobacterium extorquens DSM 13060]; gb|EHP85629.1| Integrase catalytic region [Methylobacterium extorquens DSM 13060]; ref|ZP_10079566.1| hypothetical protein Bra1253DRAFT_00165 [Bradyrhizobium sp. …		1	1	1	1	0	1	0	0	0	1	1	1	0	1	1	0	0	1	0	1	1	1	1	1	1	0	0	1	1	0	1	0		0	0	0	0	0	0		0	1
22	0	0	0	0	denovo001554	hypothetical protein MetexDRAFT_4978 [Methylobacterium extorquens DSM 13060]; gb|EHP90138.1| hypothetical protein MetexDRAFT_4978 [Methylobacterium extorquens DSM 13060]		1	0	1	1	0	1	0	0	0	1	1	1	0	1	0	0	1	1	0	1	1	1	1	1	1	1	1	1	1	0	1	1		0	0	0	0	0	0		0	0
25	0	0	0	0	denovo001555	hypothetical protein Rsph17025_3476 [Rhodobacter sphaeroides ATCC 17025]; gb|ABP72352.1| hypothetical protein Rsph17025_3476 [Rhodobacter sphaeroides ATCC 17025]; ref|ZP_03498091.1| integrase catalytic subunit [Rhizobium etli Kim 5]; ref|ZP_01048541.1| integrase, catalytic region [Nitrobacter sp. Nb-311A]; gb|EAQ33482.1| integrase, catalytic region [Nitrobacter sp. Nb-311A]		1	1	1	1	0	1	0	0	0	1	1	0	0	1	1	0	1	1	1	1	1	1	1	1	1	1	1	1	1	1	1	1		0	0	0	0	0	0		0	0
27	0	0	1	10	denovo001557	ATPase P [Mesorhizobium ciceri biovar biserrulae WSM1271]; ref|YP_004614664.1| P-type DNA transfer ATPase VirB11 [Mesorhizobium opportunistum WSM2075]; ref|YP_007307318.1| P-type DNA transfer ATPase VirB11 [Mesorhizobium australicum WSM2073]; gb|ADV14684.1| P-type DNA transfer ATPase VirB11 [Mesorhizobium ciceri biovar biserrulae WSM1271]; gb|AEH90570.1| P-type DNA transfer ATPase VirB11 [Mesorhi…		1	1	1	1	0	1	0	0	0	1	1	1	1	1	1	1	1	1	1	1	1	1	1	1	1	1	0	1	1	1	1	1		0	0	0	0	0	0		1	1
27	0	0	1	10	denovo001558	P-type conjugative transfer protein VirB9 [Mesorhizobium ciceri biovar biserrulae WSM1271]; ref|YP_004614666.1| P-type conjugative transfer protein VirB9 [Mesorhizobium opportunistum WSM2075]; ref|YP_007307320.1| type IV secretory pathway, VirB9 component [Mesorhizobium australicum WSM2073]; gb|ADV14686.1| P-type conjugative transfer protein VirB9 [Mesorhizobium ciceri biovar biserrulae WSM1271];…		1	1	1	1	0	1	0	0	0	1	1	1	1	1	1	1	1	1	1	1	1	1	1	1	1	1	0	1	1	1	1	1		0	0	0	0	0	0		1	1
28	0	0	0	10	denovo001559	PROBABLE VIRB7 TYPE IV SECRETION PROTEIN [Mesorhizobium loti R7A]		1	1	1	1	0	1	0	0	0	1	1	1	1	1	1	1	1	1	1	1	1	1	1	1	1	1	1	1	1	1	1	1		0	0	0	0	0	0		1	1
28	0	0	1	10	denovo001560	TrbL/VirB6 plasmid conjugal transfer protein [Mesorhizobium ciceri biovar biserrulae WSM1271]; ref|YP_004614669.1| TrbL/VirB6 plasmid conjugal transfer protein [Mesorhizobium opportunistum WSM2075]; ref|YP_007307322.1| type IV secretory pathway, VirB6 component [Mesorhizobium australicum WSM2073]; gb|ADV14689.1| TrbL/VirB6 plasmid conjugal transfer protein [Mesorhizobium ciceri biovar biserrulae …		1	1	1	1	0	1	0	0	0	1	1	1	1	1	1	1	1	1	1	1	1	1	1	1	1	1	1	1	1	1	1	1		0	0	0	0	0	0		1	1
28	0	0	1	12	denovo001561	PROBABLE VIRB5 TYPE IV SECRETION PROTEIN [Mesorhizobium loti R7A]; ref|YP_004144740.1| type IV secretion system protein VirB5 [Mesorhizobium ciceri biovar biserrulae WSM1271]; ref|YP_004614670.1| type IV secretion system protein VirB5 [Mesorhizobium opportunistum WSM2075]; ref|YP_007307323.1| hypothetical protein Mesau_05647 [Mesorhizobium australicum WSM2073]; gb|ADV14690.1| type IV secretion sy…		1	1	1	1	0	1	0	0	0	1	1	1	1	1	1	1	1	1	1	1	1	1	1	1	1	1	1	1	1	1	1	1		0	0	0	0	0	0		1	1
27	0	0	0	11	denovo001564	type I secretion membrane fusion protein, HlyD family [Rhizobium sp. CF142]; gb|EJJ31100.1| type I secretion membrane fusion protein, HlyD family [Rhizobium sp. CF142]		1	1	1	1	1	1	1	1	0	1	1	0	1	1	1	0	1	1	1	1	1	1	1	0	0	1	1	1	1	1	1	1		0	0	0	0	0	0		0	0
30	0	0	0	11	denovo001566	0		1	1	1	1	1	1	1	1	1	0	0	1	1	1	1	1	1	1	1	1	1	1	1	1	1	1	1	1	1	1	1	1		0	0	0	0	0	0		1	0
7	0	0	0	0	denovo001575	amidohydrolase [Rhizobium leguminosarum bv. trifolii WSM597]; gb|EJB07153.1| amidohydrolase [Rhizobium leguminosarum bv. trifolii WSM597]; ref|ZP_10085285.1| amidohydrolase [Bradyrhizobium sp. WSM1253]; gb|EIG61329.1| amidohydrolase [Bradyrhizobium sp. WSM1253]		1	0	0	0	0	0	0	0	0	1	1	0	0	1	0	1	0	1	1	0	0	0	0	0	0	0	0	0	0	0	0	0		0	0	0	0	0	0		0	0
5	0	0	0	0	denovo001576	putative transposase [Nitrobacter sp. Nb-311A]; ref|ZP_01046811.1| putative transposase [Nitrobacter sp. Nb-311A]; ref|ZP_01048371.1| putative transposase [Nitrobacter sp. Nb-311A]; ref|ZP_01048524.1| putative transposase [Nitrobacter sp. Nb-311A]; gb|EAQ33503.1| putative transposase [Nitrobacter sp. Nb-311A]; gb|EAQ33684.1| putative transposase [Nitrobacter sp. Nb-311A]; gb|EAQ35320.1| putative …		1	0	1	0	0	0	0	0	0	0	0	0	0	0	1	0	0	0	0	0	0	0	0	0	0	1	0	0	1	0	0	0		0	0	0	0	0	0		0	0
1	0	0	0	0	denovo001578	putative transposase [Rhizobium sullae]		1	0	0	0	0	0	0	0	0	0	0	0	0	0	0	0	0	0	0	0	0	0	0	0	0	0	0	0	0	0	0	0		0	0	0	0	0	0		0	0
1	0	0	0	0	denovo001579	0		1	0	0	0	0	0	0	0	0	0	0	0	0	0	0	0	0	0	0	0	0	0	0	0	0	0	0	0	0	0	0	0		0	0	0	0	0	0		0	0
28	0	0	0	10	denovo001580	hypothetical protein mlr2817 [Mesorhizobium loti MAFF303099]; dbj|BAB49851.1| mlr2817 [Mesorhizobium loti MAFF303099]; ref|ZP_09292517.1| hypothetical protein MAXJ12_09378 [Mesorhizobium alhagi CCNWXJ12-2]; gb|EHK57528.1| hypothetical protein MAXJ12_09378 [Mesorhizobium alhagi CCNWXJ12-2]		1	1	1	1	0	1	0	0	0	1	1	1	1	1	1	1	1	1	1	1	1	1	1	1	1	1	1	1	1	1	1	1		0	0	0	0	0	0		1	0
13	0	0	0	0	denovo001581	putative fusion protein: integrase catalytic region and hypothetical conserved protein, partial [Mesorhizobium amorphae CCNWGS0123]; gb|EHH05827.1| putative fusion protein: integrase catalytic region and hypothetical conserved protein, partial [Mesorhizobium amorphae CCNWGS0123]; ref|ZP_09091187.1| hypothetical protein MEA186_30322, partial [Mesorhizobium amorphae CCNWGS0123]; gb|EHH05219.1| hypo…		1	0	0	0	0	0	0	0	0	1	0	1	0	1	1	1	0	0	0	1	0	1	0	1	1	1	0	1	1	0	0	0		0	0	0	0	0	0		0	0
20	0	0	0	none	denovo001584	chaperonin GroEL, partial [Mesorhizobium alhagi CCNWXJ12-2]; gb|EHK55497.1| chaperonin GroEL, partial [Mesorhizobium alhagi CCNWXJ12-2]; gb|AAB65637.1| GroEL [Bartonella henselae str. Houston-1]; ref|ZP_03522171.1| 60 kDa chaperonin, heat shock protein [Rhizobium etli GR56]		1	0	1	1	1	1	1	1	1	0	1	1	1	1	0	0	0	0	1	1	1	1	0	0	0	0	0	0	1	1	1	1		0	0	0	0	0	0		0	0
7	0	0	0	0	denovo001586	unknown [Oryza sativa Indica Group]		1	0	0	0	0	1	0	0	0	0	0	1	0	1	1	0	1	0	0	0	0	0	0	0	1	0	0	0	0	0	0	0		0	0	0	0	0	0		1	0
6	0	0	0	0	denovo001611	hypothetical protein MAXJ12_23862 [Mesorhizobium alhagi CCNWXJ12-2]; gb|EHK54650.1| hypothetical protein MAXJ12_23862 [Mesorhizobium alhagi CCNWXJ12-2]; emb|CAD31589.1| PROBABLE TRANSMEMBRANE TRANSPORT PROTEIN [Mesorhizobium loti R7A]; ref|ZP_09085657.1| hypothetical protein MEA186_02267 [Mesorhizobium amorphae CCNWGS0123]; gb|EHH13724.1| hypothetical protein MEA186_02267 [Mesorhizobium amorphae …		0	1	1	0	0	0	1	0	0	0	0	0	0	1	0	0	0	0	0	0	0	0	0	0	0	0	0	1	0	0	1	0		0	0	0	0	0	0		0	0
7	0	0	0	0	denovo001615	adenylate cyclase [Rhizobium etli CIAT 652]; gb|ACE93470.1| probable adenylate cyclase protein [Rhizobium etli CIAT 652]; ref|YP_005193226.1| adenylate cyclase [Sinorhizobium fredii HH103]; emb|CCF01087.1| adenylate cyclase [Sinorhizobium fredii HH103]		0	1	0	1	0	1	0	0	0	1	1	0	0	0	0	0	0	0	0	0	1	0	0	0	0	0	0	0	0	0	1	0		0	0	0	0	0	0		0	0
8	0	0	0	0	denovo001630	Prolyl oligopeptidase [Mesorhizobium alhagi CCNWXJ12-2]; gb|EHK54585.1| Prolyl oligopeptidase [Mesorhizobium alhagi CCNWXJ12-2]; ref|YP_004144800.1| prolyl oligopeptidase [Mesorhizobium ciceri biovar biserrulae WSM1271]; ref|YP_004614731.1| Prolyl oligopeptidase [Mesorhizobium opportunistum WSM2075]; ref|YP_007307385.1| serine protease, S9A family peptidase [Mesorhizobium australicum WSM2073]; gb…		0	1	0	1	0	0	0	1	0	1	1	1	0	0	0	1	1	0	0	0	0	0	0	0	0	0	0	0	0	0	0	0		0	0	0	0	0	0		1	1
1	0	0	0	0	denovo001634	PUTATIVE TRANSCRIPTIONAL REGULATOR PROTEIN [Mesorhizobium loti R7A]		0	1	0	0	0	0	0	0	0	0	0	0	0	0	0	0	0	0	0	0	0	0	0	0	0	0	0	0	0	0	0	0		0	0	0	0	0	0		0	0
1	0	0	0	0	denovo001635	hypothetical protein MAXJ12_23022 [Mesorhizobium alhagi CCNWXJ12-2]; gb|EHK54838.1| hypothetical protein MAXJ12_23022 [Mesorhizobium alhagi CCNWXJ12-2]; ref|ZP_09295488.1| hypothetical protein MAXJ12_24452 [Mesorhizobium alhagi CCNWXJ12-2]; gb|EHK54582.1| hypothetical protein MAXJ12_24452 [Mesorhizobium alhagi CCNWXJ12-2]		0	1	0	0	0	0	0	0	0	0	0	0	0	0	0	0	0	0	0	0	0	0	0	0	0	0	0	0	0	0	0	0		0	0	0	0	0	0		0	0
3	0	0	1	0	denovo001637	hypothetical protein MAXJ12_24442 [Mesorhizobium alhagi CCNWXJ12-2]; gb|EHK54580.1| hypothetical protein MAXJ12_24442 [Mesorhizobium alhagi CCNWXJ12-2]		0	1	0	0	0	0	0	0	0	1	1	0	0	0	0	0	0	0	0	0	0	0	0	0	0	0	0	0	0	0	0	0		0	0	0	0	0	0		0	0
2	0	0	0	0	denovo001638	outer membrane adhesin-like protein, partial [Nitratireductor aquibiodomus RA22]; gb|EIM73368.1| outer membrane adhesin-like protein, partial [Nitratireductor aquibiodomus RA22]		0	1	0	0	0	0	0	0	0	0	0	0	0	0	0	0	0	0	0	0	0	0	0	0	0	0	1	0	0	0	0	0		0	0	0	0	0	0		0	0
1	0	0	0	0	denovo001639	hemolysin-type calcium-binding protein, partial [Agrobacterium albertimagni AOL15]; gb|EKF57692.1| hemolysin-type calcium-binding protein, partial [Agrobacterium albertimagni AOL15]		0	1	0	0	0	0	0	0	0	0	0	0	0	0	0	0	0	0	0	0	0	0	0	0	0	0	0	0	0	0	0	0		0	0	0	0	0	0		0	0
5	0	0	1	0	denovo001642	LuxR family transcriptional regulator [Mesorhizobium alhagi CCNWXJ12-2]; gb|EHK54578.1| LuxR family transcriptional regulator [Mesorhizobium alhagi CCNWXJ12-2]; ref|YP_004144803.1| autoinducer-binding domain-containing protein [Mesorhizobium ciceri biovar biserrulae WSM1271]; ref|YP_004614734.1| LuxR family transcriptional regulator [Mesorhizobium opportunistum WSM2075]; ref|YP_007307388.1| DNA-b…		0	1	0	1	0	0	0	0	0	1	1	0	0	0	0	0	0	0	0	0	0	0	0	0	0	0	0	0	0	1	0	0		0	0	0	0	0	0		0	0
1	0	0	0	0	denovo001665	rhiziobicin secretion ABC transporter RspD [Mesorhizobium loti MAFF303099]; dbj|BAB53004.1| rhiziobicin secretion ABC transporter; RspD [Mesorhizobium loti MAFF303099]		0	1	0	0	0	0	0	0	0	0	0	0	0	0	0	0	0	0	0	0	0	0	0	0	0	0	0	0	0	0	0	0		0	0	0	0	0	0		0	0
1	0	0	0	0	denovo001666	cadherin [Sphingobium chlorophenolicum L-1]; gb|AEG49861.1| Cadherin [Sphingobium chlorophenolicum L-1]		0	1	0	0	0	0	0	0	0	0	0	0	0	0	0	0	0	0	0	0	0	0	0	0	0	0	0	0	0	0	0	0		0	0	0	0	0	0		0	0
11	0	0	0	0	denovo001669	hypothetical protein A33M_3017 [Rhodovulum sp. PH10]; gb|EJW11539.1| hypothetical protein A33M_3017 [Rhodovulum sp. PH10]; emb|CAD31331.1| PUTATIVE TRANSPOSASE NUMBER 1 FOR INSERTION SEQUENCE [Mesorhizobium loti R7A]; ref|ZP_09085749.1| transposase IS3/IS911 family protein [Mesorhizobium amorphae CCNWGS0123]; gb|EHH13624.1| transposase IS3/IS911 family protein [Mesorhizobium amorphae CCNWGS0123]		0	1	1	0	0	0	0	0	0	0	0	0	1	1	0	0	0	0	0	1	1	0	0	1	1	1	1	0	0	0	1	0		0	0	0	0	0	0		0	1
1	0	0	0	0	denovo001685	putative class-III aminotransferase [Rhizobium tropici CIAT 899]; gb|AGB73637.1| putative class-III aminotransferase [Rhizobium tropici CIAT 899]		0	1	0	0	0	0	0	0	0	0	0	0	0	0	0	0	0	0	0	0	0	0	0	0	0	0	0	0	0	0	0	0		0	0	0	0	0	0		0	0
2	0	0	0	0	denovo001700	Succinate-semialdehyde dehydrogenase [NADP+]; [Rhizobium sp.]		0	1	0	0	0	0	0	0	0	0	0	0	0	0	0	0	0	0	0	0	0	0	0	0	0	0	0	0	1	0	0	0		0	0	0	0	0	0		0	0
4	0	0	0	0	denovo001706	0		0	1	0	1	0	0	0	0	0	0	0	0	0	0	0	0	0	0	0	0	1	0	0	0	0	0	0	0	1	0	0	0		0	0	0	0	0	0		0	0
9	0	0	0	0	denovo001708	hypothetical protein Za10_1887 [Zymomonas mobilis subsp. mobilis NCIMB 11163]; gb|ACV76413.1| hypothetical protein Za10_1887 [Zymomonas mobilis subsp. mobilis NCIMB 11163]; ref|YP_003422686.1| hypothetical protein ZZM4_0114 [Zymomonas mobilis subsp. mobilis ZM4]; gb|ADC33883.1| hypothetical protein ZZM4_0114 [Zymomonas mobilis subsp. mobilis ZM4]; ref|YP_005527943.1| hypothetical protein [Zymomon…		0	1	1	1	0	0	0	0	0	0	0	0	0	0	0	0	0	0	1	1	1	1	1	0	0	0	0	0	1	0	0	0		0	0	0	0	0	0		0	0
9	0	0	0	0	denovo001709	hypothetical protein mll9172 [Mesorhizobium loti MAFF303099]; dbj|BAB54564.1| mll9172 [Mesorhizobium loti MAFF303099]		0	1	1	1	0	0	0	0	0	0	0	0	0	0	0	0	0	0	1	1	1	1	1	0	0	0	0	0	1	0	0	0		0	0	0	0	0	0		0	0
2	0	0	0	0	denovo001710	peptidase M24 [Chelativorans sp. BNC1]; gb|ABG63803.1| peptidase M24 [Chelativorans sp. BNC1]		0	1	0	0	0	0	0	0	0	0	0	0	0	0	0	0	0	0	0	0	0	0	0	0	0	0	0	0	0	0	0	1		0	0	0	0	0	0		0	0
9	0	0	0	0	denovo001711	hypothetical protein mll9168 [Mesorhizobium loti MAFF303099]; dbj|BAB54560.1| mll9168 [Mesorhizobium loti MAFF303099]		0	1	1	1	0	0	0	0	0	0	0	0	0	0	0	0	0	0	1	1	1	1	1	0	0	0	0	0	1	0	0	0		0	0	0	0	0	0		0	0
9	0	0	0	0	denovo001712	Orf29 [Mesorhizobium sp. CJ1]		0	1	1	1	0	0	0	0	0	0	0	0	0	0	0	0	0	0	1	1	1	1	1	0	0	0	0	0	1	0	0	0		0	0	0	0	0	0		0	0
2	0	0	0	0	denovo001729	transposase IS66 [Mesorhizobium amorphae CCNWGS0123]; gb|EHH13633.1| transposase IS66 [Mesorhizobium amorphae CCNWGS0123]		0	1	0	0	0	0	0	0	0	0	0	0	0	0	0	0	0	0	0	0	0	0	0	0	0	0	1	0	0	0	0	0		0	0	0	0	0	0		0	0
1	0	0	0	0	denovo001730	0		0	1	0	0	0	0	0	0	0	0	0	0	0	0	0	0	0	0	0	0	0	0	0	0	0	0	0	0	0	0	0	0		0	0	0	0	0	0		0	0
1	0	0	0	0	denovo001731	resolvase domain-containing protein [Sphingomonas wittichii RW1]; ref|YP_001263904.1| resolvase domain-containing protein [Sphingomonas wittichii RW1]; gb|ABQ69766.1| Resolvase, N-terminal domain [Sphingomonas wittichii RW1]; gb|ABQ71538.1| Resolvase, N-terminal domain [Sphingomonas wittichii RW1]		0	1	0	0	0	0	0	0	0	0	0	0	0	0	0	0	0	0	0	0	0	0	0	0	0	0	0	0	0	0	0	0		0	0	0	0	0	0		0	0
7	0	0	0	0	denovo001732	PUTATIVE TRANSPOSASE NUMBER 1 FOR INSERTION SEQUENCE [Mesorhizobium loti R7A]; ref|YP_001524200.1| transposase [Azorhizobium caulinodans ORS 571]; dbj|BAF87282.1| putative transposase [Azorhizobium caulinodans ORS 571]		0	1	1	0	0	0	0	0	0	0	0	0	0	0	0	0	0	0	0	1	0	1	1	0	1	0	0	1	0	0	0	0		0	0	0	0	0	0		0	0
1	0	0	0	0	denovo001733	hypothetical protein NB311A_02939 [Nitrobacter sp. Nb-311A]; gb|EAQ37229.1| hypothetical protein NB311A_02939 [Nitrobacter sp. Nb-311A]		0	1	0	0	0	0	0	0	0	0	0	0	0	0	0	0	0	0	0	0	0	0	0	0	0	0	0	0	0	0	0	0		0	0	0	0	0	0		0	0
3	0	0	0	0	denovo001737	transposase [Methylobacterium extorquens CM4]; gb|ACK86276.1| transposase [Methylobacterium extorquens CM4]		0	1	0	0	0	0	0	0	0	1	1	0	0	0	0	0	0	0	0	0	0	0	0	0	0	0	0	0	0	0	0	0		0	0	0	0	0	0		0	0
9	0	0	0	0	denovo001739	FAD dependent oxidoreductase [Nitrobacter hamburgensis X14]; gb|ABE61869.1| FAD dependent oxidoreductase [Nitrobacter hamburgensis X14]; ref|YP_005610044.1| hypothetical protein BJ6T_51960 [Bradyrhizobium japonicum USDA 6]; dbj|BAL10456.1| hypothetical protein BJ6T_51960 [Bradyrhizobium japonicum USDA 6]; ref|ZP_09954865.1| FAD dependent oxidoreductase [Sphingomonas elodea ATCC 31461]		0	1	1	0	0	0	0	0	0	0	0	0	1	1	1	0	0	1	0	0	0	0	0	0	0	1	0	1	1	0	0	0		0	0	0	0	0	0		1	0
6	0	0	0	0	denovo001740	Integrase catalytic region [Rhizobium etli Kim 5]; ref|ZP_01048172.1| transposase [Nitrobacter sp. Nb-311A]; gb|EAQ33832.1| transposase [Nitrobacter sp. Nb-311A]		0	1	1	0	0	0	0	0	0	0	0	0	0	0	0	0	1	0	0	0	0	0	0	1	1	0	1	0	0	0	0	0		0	0	0	0	0	0		0	1
2	0	0	0	0	denovo001748	Zn-dependent oxidoreductase, NADPH:quinone reductase [Rhizobium leguminosarum bv. trifolii WSM2297]; gb|EJC84299.1| Zn-dependent oxidoreductase, NADPH:quinone reductase [Rhizobium leguminosarum bv. trifolii WSM2297]		0	1	0	0	0	0	0	0	0	0	0	0	0	0	0	0	0	0	0	0	0	0	0	0	0	0	1	0	0	0	0	0		0	0	0	0	0	0		0	0
5	0	0	0	0	denovo001866	0		0	1	1	1	0	0	0	0	0	1	1	0	0	0	0	0	0	0	0	0	0	0	0	0	0	0	0	0	0	0	0	0		0	0	0	0	0	0		0	0
1	0	0	0	0	denovo001868	hypothetical protein RHECNPAF_550040 [Rhizobium etli CNPAF512]; gb|EGE56916.1| hypothetical protein RHECNPAF_550040 [Rhizobium etli CNPAF512]		0	1	0	0	0	0	0	0	0	0	0	0	0	0	0	0	0	0	0	0	0	0	0	0	0	0	0	0	0	0	0	0		0	0	0	0	0	0		0	0
5	0	0	0	0	denovo001870	TadE family protein [Rhizobium etli GR56]		0	1	1	1	0	0	0	0	0	1	1	0	0	0	0	0	0	0	0	0	0	0	0	0	0	0	0	0	0	0	0	0		0	0	0	0	0	0		0	0
5	0	0	0	0	denovo001872	hypothetical protein USDA257_c29810 [Sinorhizobium fredii USDA 257]; gb|AFL51551.1| uncharacterized protein y4xJ [Sinorhizobium fredii USDA 257]		0	1	1	1	0	0	0	0	0	1	1	0	0	0	0	0	0	0	0	0	0	0	0	0	0	0	0	0	0	0	0	0		0	0	0	0	0	0		0	0
1	0	0	0	0	denovo001899	NAD-dependent glycerol-3-phosphate dehydrogenase domain-containing protein [Sinorhizobium medicae WSM419]; gb|ABR61522.1| NAD-dependent glycerol-3-phosphate dehydrogenase domain protein [Sinorhizobium medicae WSM419]		0	1	0	0	0	0	0	0	0	0	0	0	0	0	0	0	0	0	0	0	0	0	0	0	0	0	0	0	0	0	0	0		0	0	0	0	0	0		0	0
1	0	0	0	0	denovo001901	short chain dehydrogenase [Sinorhizobium meliloti CCNWSX0020]; gb|EHK76287.1| short chain dehydrogenase [Sinorhizobium meliloti CCNWSX0020]		0	1	0	0	0	0	0	0	0	0	0	0	0	0	0	0	0	0	0	0	0	0	0	0	0	0	0	0	0	0	0	0		0	0	0	0	0	0		0	0
1	0	0	0	0	denovo001902	ABC transporter-like protein [Sinorhizobium medicae WSM419]; gb|ABR61524.1| ABC transporter related [Sinorhizobium medicae WSM419]; ref|ZP_12975808.1| ABC transporter-like protein [Sinorhizobium meliloti CCNWSX0020]; gb|EHK76288.1| ABC transporter-like protein [Sinorhizobium meliloti CCNWSX0020]		0	1	0	0	0	0	0	0	0	0	0	0	0	0	0	0	0	0	0	0	0	0	0	0	0	0	0	0	0	0	0	0		0	0	0	0	0	0		0	1
1	0	0	0	0	denovo001903	ABC transporter-like protein [Sinorhizobium medicae WSM419]; gb|ABR61524.1| ABC transporter related [Sinorhizobium medicae WSM419]; ref|ZP_12975808.1| ABC transporter-like protein [Sinorhizobium meliloti CCNWSX0020]; gb|EHK76288.1| ABC transporter-like protein [Sinorhizobium meliloti CCNWSX0020]		0	1	0	0	0	0	0	0	0	0	0	0	0	0	0	0	0	0	0	0	0	0	0	0	0	0	0	0	0	0	0	0		0	0	0	0	0	0		0	0
1	0	0	0	0	denovo001904	short-chain dehydrogenase/reductase SDR [Sinorhizobium meliloti CCNWSX0020]; gb|EHK76289.1| short-chain dehydrogenase/reductase SDR [Sinorhizobium meliloti CCNWSX0020]; ref|YP_004689839.1| short chain dehydrogenase [Roseobacter litoralis Och 149]; gb|AEI92876.1| putative short chain dehydrogenase [Roseobacter litoralis Och 149]		0	1	0	0	0	0	0	0	0	0	0	0	0	0	0	0	0	0	0	0	0	0	0	0	0	0	0	0	0	0	0	0		0	0	0	0	0	0		0	1
1	0	0	0	0	denovo001906	binding-protein-dependent transport systems inner membrane component [Sinorhizobium meliloti CCNWSX0020]; gb|EHK76291.1| binding-protein-dependent transport systems inner membrane component [Sinorhizobium meliloti CCNWSX0020]		0	1	0	0	0	0	0	0	0	0	0	0	0	0	0	0	0	0	0	0	0	0	0	0	0	0	0	0	0	0	0	0		0	0	0	0	0	0		0	0
1	0	0	0	0	denovo001907	binding-protein-dependent transport systems inner membrane component [Sinorhizobium meliloti CCNWSX0020]; gb|EHK76292.1| binding-protein-dependent transport systems inner membrane component [Sinorhizobium meliloti CCNWSX0020]		0	1	0	0	0	0	0	0	0	0	0	0	0	0	0	0	0	0	0	0	0	0	0	0	0	0	0	0	0	0	0	0		0	0	0	0	0	0		0	0
2	0	0	0	0	denovo001913	alcohol dehydrogenase GroES domain-containing protein [Starkeya novella DSM 506]; gb|ADH88172.1| Alcohol dehydrogenase GroES domain protein [Starkeya novella DSM 506]; ref|YP_002541488.1| xylitol dehydrogenase [Agrobacterium radiobacter K84]; gb|ACM29891.1| xylitol dehydrogenase protein [Agrobacterium radiobacter K84]; ref|YP_007336971.1| sorbitol dehydrogenase [Rhizobium tropici CIAT 899]; gb|AG…		0	1	0	0	0	0	0	0	0	0	0	0	0	0	0	0	1	0	0	0	0	0	0	0	0	0	0	0	0	0	0	0		0	0	0	0	0	0		0	0
2	0	0	0	0	denovo001927	outer membrane autotransporter barrel [Brucella sp. NF 2653]; gb|EFM63191.1| outer membrane autotransporter barrel [Brucella sp. NF 2653]		0	1	0	0	0	1	0	0	0	0	0	0	0	0	0	0	0	0	0	0	0	0	0	0	0	0	0	0	0	0	0	0		0	0	0	0	0	0		0	0
1	0	0	0	0	denovo001944	hypothetical protein Mesop_2977 [Mesorhizobium opportunistum WSM2075]; gb|AEH87431.1| conserved hypothetical protein [Mesorhizobium opportunistum WSM2075]		0	1	0	0	0	0	0	0	0	0	0	0	0	0	0	0	0	0	0	0	0	0	0	0	0	0	0	0	0	0	0	0		0	0	0	0	0	0		0	0
3	0	0	0	0	denovo001953	type IV secretory pathway VirB9 component [Sphingobium japonicum UT26S]; dbj|BAI96825.1| type IV secretory pathway VirB9 component [Sphingobium japonicum UT26S]; ref|YP_002289401.1| conjugal transfer protein TrbG/VirB9/CagX [Oligotropha carboxidovorans OM5]; ref|YP_004632580.1| conjugal transfer protein TrbG [Oligotropha carboxidovorans OM5]; ref|YP_005950644.1| conjugal transfer protein TrbG [Ol…		0	1	0	0	0	0	0	0	0	0	0	0	0	0	0	0	1	0	0	0	0	0	0	0	0	1	0	0	0	0	0	0		0	0	0	0	0	0		0	0
1	0	0	0	0	denovo001958	hypothetical protein [Mesorhizobium ciceri biovar biserrulae WSM1271]; gb|ADV13004.1| hypothetical protein Mesci_3888 [Mesorhizobium ciceri biovar biserrulae WSM1271]		0	1	0	0	0	0	0	0	0	0	0	0	0	0	0	0	0	0	0	0	0	0	0	0	0	0	0	0	0	0	0	0		0	0	0	0	0	0		0	0
21	0	0	0	21	denovo002009	putative nitrogen fixation protein [Microvirga sp. WSM3557]; gb|EIM30731.1| putative nitrogen fixation protein [Microvirga sp. WSM3557]; ref|ZP_10838985.1| hypothetical protein RCCGE510_30961 [Rhizobium sp. CCGE 510]; gb|EJT01239.1| hypothetical protein RCCGE510_30961 [Rhizobium sp. CCGE 510]; ref|NP_444118.1| hypothetical protein NGR_a01070 [Sinorhizobium fredii NGR234]; sp|P55676.1|Y4VQ_RHISN R…		0	1	0	1	0	1	1	1	0	1	1	1	1	1	0	0	1	1	1	1	1	1	1	0	0	0	0	1	0	1	1	1		0	0	0	0	0	0		1	1
5	0	0	0	0	denovo002010	0		0	1	0	1	0	0	0	0	0	0	1	0	0	0	0	0	1	0	1	0	0	0	0	0	0	0	0	0	0	0	0	0		0	0	0	0	0	0		0	0
10	0	0	0	0	denovo002016	hypothetical protein RCCGE510_30856 [Rhizobium sp. CCGE 510]; gb|EJT01224.1| hypothetical protein RCCGE510_30856 [Rhizobium sp. CCGE 510]; ref|ZP_12972791.1| hypothetical protein SM0020_03965 [Sinorhizobium meliloti CCNWSX0020]; gb|EHK79484.1| hypothetical protein SM0020_03965 [Sinorhizobium meliloti CCNWSX0020]; ref|ZP_02189107.1| hypothetical protein BAL199_05709 [alpha proteobacterium BAL199];…		0	1	0	1	0	0	0	0	1	0	0	0	0	0	0	1	0	1	0	1	1	1	1	0	0	0	0	0	1	0	0	0		0	0	0	0	0	0		0	0
1	0	0	0	0	denovo002019	0		0	1	0	0	0	0	0	0	0	0	0	0	0	0	0	0	0	0	0	0	0	0	0	0	0	0	0	0	0	0	0	0		0	0	0	0	0	0		0	0
4	0	0	0	0	denovo002020	transposase IS116/IS110/IS902 family protein [Acidiphilium cryptum JF-5]; gb|ABQ29191.1| transposase IS116/IS110/IS902 family protein [Acidiphilium cryptum JF-5]; ref|YP_003065697.1| transposase of ISMex29, IS110 family [Methylobacterium extorquens DM4]; emb|CAX17076.1| transposase of ISMex29, IS110 family [Methylobacterium extorquens DM4]		0	1	0	1	0	0	0	0	0	0	0	0	0	0	0	1	0	0	0	0	0	0	0	0	0	0	0	0	0	1	0	0		0	0	0	0	0	0		0	0
3	0	0	0	0	denovo002021	transposase for insertion sequence element IS1328 [Sinorhizobium fredii HH103]; emb|CCE98156.1| Transposase for insertion sequence element IS1328 [Sinorhizobium fredii HH103]		0	1	0	0	0	0	0	1	0	0	0	0	0	0	0	0	0	0	0	0	0	0	0	0	0	0	0	0	0	1	0	0		0	0	0	0	0	0		0	0
2	0	0	0	0	denovo002022	conserved hypothetical protein [Aurantimonas manganoxydans SI85-9A1]; gb|EAS51019.1| conserved hypothetical protein [Aurantimonas manganoxydans SI85-9A1]; ref|ZP_03519639.1| putative insertion sequence transposase protein [Rhizobium etli IE4771]; ref|ZP_03519711.1| putative insertion sequence transposase protein [Rhizobium etli IE4771]		0	1	0	0	0	0	0	0	0	0	0	0	0	1	0	0	0	0	0	0	0	0	0	0	0	0	0	0	0	0	0	0		0	0	0	0	0	0		0	0
4	0	0	0	0	denovo002041	0		0	1	0	0	0	0	0	0	0	0	0	0	0	0	0	0	0	1	0	0	0	0	0	0	0	1	0	0	0	0	0	1		0	0	0	0	0	0		0	1
1	0	0	0	0	denovo002042	resolvase-like protein [Azospirillum amazonense Y2]; gb|EGY00528.1| resolvase-like protein [Azospirillum amazonense Y2]		0	1	0	0	0	0	0	0	0	0	0	0	0	0	0	0	0	0	0	0	0	0	0	0	0	0	0	0	0	0	0	0		0	0	0	0	0	0		0	0
5	0	0	0	0	denovo002043	IstB-like ATP-binding protein [Sinorhizobium meliloti CCNWSX0020]; gb|EHK73299.1| IstB-like ATP-binding protein [Sinorhizobium meliloti CCNWSX0020]; ref|YP_005190697.1| insertion sequence IS21 putative ATP-binding protein [Sinorhizobium fredii HH103]; emb|CCE97872.1| Insertion sequence IS21 putative ATP-binding protein [Sinorhizobium fredii HH103]; ref|NP_443790.1| transposase [Sinorhizobium fred…		0	1	0	1	0	0	0	0	0	0	0	1	0	0	1	0	1	0	0	0	0	0	0	0	0	0	0	0	0	0	0	0		0	0	0	0	0	0		0	0
4	0	0	0	0	denovo002044	0		0	1	0	1	0	0	0	0	0	0	0	1	0	1	0	0	0	0	0	0	0	0	0	0	0	0	0	0	0	0	0	0		0	0	0	0	0	0		0	1
4	0	0	0	0	denovo002045	hypothetical protein [Sinorhizobium meliloti]; gb|AFJ91487.1| short hypothetical protein [Sinorhizobium meliloti]		0	1	0	0	0	0	0	0	0	0	0	1	0	1	1	0	0	0	0	0	0	0	0	0	0	0	0	0	0	0	0	0		0	0	0	0	0	0		0	1
3	0	0	0	0	denovo002046	transposase [Sinorhizobium sp. GW3]		0	1	0	1	0	0	0	0	0	0	0	1	0	0	0	0	0	0	0	0	0	0	0	0	0	0	0	0	0	0	0	0		0	0	0	0	0	0		0	0
3	0	0	0	0	denovo002047	transposase, partial [Rhizobium leguminosarum bv. trifolii WSM2012]; gb|EJC74470.1| transposase, partial [Rhizobium leguminosarum bv. trifolii WSM2012]; ref|YP_006813651.1| hypothetical protein BN406_03562 [Sinorhizobium meliloti Rm41]; emb|CCM69844.1| unnamed protein product [Sinorhizobium meliloti Rm41]		0	1	0	0	0	0	0	0	0	0	0	0	0	0	0	0	0	0	0	0	0	0	0	1	1	0	0	0	0	0	0	0		0	0	0	0	0	0		0	0
1	0	0	0	0	denovo002049	phage integrase/recombinase [Rhizobium leguminosarum bv. viciae 3841]; ref|YP_770444.1| phage integrase/recombinase [Rhizobium leguminosarum bv. viciae 3841]; ref|YP_771618.1| putative integrase/recombinase protein [Rhizobium leguminosarum bv. viciae 3841]; emb|CAK10376.1| putative phage integrase/recombinase [Rhizobium leguminosarum bv. viciae 3841]; emb|CAK10389.1| putative phage integrase/reco…		0	1	0	0	0	0	0	0	0	0	0	0	0	0	0	0	0	0	0	0	0	0	0	0	0	0	0	0	0	0	0	0		0	0	0	0	0	0		0	0
2	0	0	0	0	denovo002054	hypothetical protein RTCIAT899_PB01935 [Rhizobium tropici CIAT 899]; gb|AGB73642.1| hypothetical protein RTCIAT899_PB01935 [Rhizobium tropici CIAT 899]; ref|ZP_10839332.1| hypothetical protein RCCGE510_32786 [Rhizobium sp. CCGE 510]; gb|EJT00892.1| hypothetical protein RCCGE510_32786 [Rhizobium sp. CCGE 510]		0	1	0	0	0	1	0	0	0	0	0	0	0	0	0	0	0	0	0	0	0	0	0	0	0	0	0	0	0	0	0	0		0	0	0	0	0	0		0	0
2	0	0	0	0	denovo002055	protein PhbA [Sinorhizobium fredii HH103]; emb|CCE97782.1| phbA [Sinorhizobium fredii HH103]; ref|YP_002827756.1| acetyl-CoA acetyltransferase [Sinorhizobium fredii NGR234]; gb|ACP27003.1| acetyl-CoA acetyltransferase [Sinorhizobium fredii NGR234]		0	1	0	0	0	1	0	0	0	0	0	0	0	0	0	0	0	0	0	0	0	0	0	0	0	0	0	0	0	0	0	0		0	0	0	0	0	0		0	0
1	0	0	0	0	denovo002056	protein PhbA [Sinorhizobium fredii HH103]; emb|CCE97782.1| phbA [Sinorhizobium fredii HH103]; ref|ZP_09091496.1| acetyl-CoA acetyltransferase [Mesorhizobium amorphae CCNWGS0123]; gb|EHH04033.1| acetyl-CoA acetyltransferase [Mesorhizobium amorphae CCNWGS0123]		0	1	0	0	0	0	0	0	0	0	0	0	0	0	0	0	0	0	0	0	0	0	0	0	0	0	0	0	0	0	0	0		0	0	0	0	0	0		0	0
1	0	0	0	0	denovo002061	putrescine transporter subunit: ATP-binding component of ABC superfamily [Rhizobium mesoamericanum STM3625]; emb|CCM80267.1| putrescine transporter subunit: ATP-binding component of ABC superfamily [Rhizobium mesoamericanum STM3625]		0	1	0	0	0	0	0	0	0	0	0	0	0	0	0	0	0	0	0	0	0	0	0	0	0	0	0	0	0	0	0	0		0	0	0	0	0	0		0	0
1	0	0	0	0	denovo002062	0		0	1	0	0	0	0	0	0	0	0	0	0	0	0	0	0	0	0	0	0	0	0	0	0	0	0	0	0	0	0	0	0		0	0	0	0	0	0		0	0
1	0	0	0	0	denovo002063	ABC-type spermidine/putrescine transport system, permease component II [Rhizobium leguminosarum bv. trifolii WSM2297]; gb|EJC84163.1| ABC-type spermidine/putrescine transport system, permease component II [Rhizobium leguminosarum bv. trifolii WSM2297]		0	1	0	0	0	0	0	0	0	0	0	0	0	0	0	0	0	0	0	0	0	0	0	0	0	0	0	0	0	0	0	0		0	0	0	0	0	0		0	0
4	0	0	0	0	denovo002065	ORF216 [Gluconacetobacter xylinus]		0	1	0	1	0	0	0	1	0	0	0	0	0	0	0	0	0	1	0	0	0	0	0	0	0	0	0	0	0	0	0	0		0	0	0	0	0	0		0	0
20	0	0	0	0	denovo002066	transposase, IS4 [Chelativorans sp. BNC1]; gb|ABG61278.1| transposase, IS4 family [Chelativorans sp. BNC1]; ref|ZP_09295215.1| transposase IS4 family protein [Mesorhizobium alhagi CCNWXJ12-2]; gb|EHK54847.1| transposase IS4 family protein [Mesorhizobium alhagi CCNWXJ12-2]; ref|YP_003448152.1| transposase [Azospirillum sp. B510]; dbj|BAI71608.1| transposase [Azospirillum sp. B510]; ref|ZP_01550727…		0	1	1	1	1	0	1	1	1	0	1	1	1	1	1	0	1	1	1	0	1	0	0	1	0	1	0	0	1	0	0	1		0	0	0	0	0	0		1	1
1	0	0	0	0	denovo002067	IS66 Orf2 family protein [Pseudomonas sp. K-62]; dbj|BAM13968.1| IS66 Orf2 family protein [Pseudomonas sp. K-62]		0	1	0	0	0	0	0	0	0	0	0	0	0	0	0	0	0	0	0	0	0	0	0	0	0	0	0	0	0	0	0	0		0	0	0	0	0	0		0	0
16	0	0	0	0	denovo002068	IS66 Orf2 family protein [Pseudomonas sp. K-62]; dbj|BAM13968.1| IS66 Orf2 family protein [Pseudomonas sp. K-62]; ref|ZP_10344658.1| IS66 Orf2 family protein [Sphingomonas sp. PAMC 26605]; ref|ZP_10178293.1| transposase [Microvirga sp. WSM3557]; gb|EIM30868.1| transposase [Microvirga sp. WSM3557]; ref|ZP_09087385.1| transposase [Mesorhizobium amorphae CCNWGS0123]; gb|EHH12000.1| transposase [Meso…		0	1	0	0	0	0	1	1	1	1	1	0	0	1	0	1	1	1	0	0	0	0	0	0	0	1	1	0	1	1	1	1		0	0	0	0	0	0		0	0
1	0	0	0	0	denovo002069	transposase [Rhizobium leguminosarum bv. trifolii WSM597]; gb|EJB06984.1| transposase [Rhizobium leguminosarum bv. trifolii WSM597]; ref|ZP_12978843.1| TRm3 transposase, partial [Sinorhizobium meliloti CCNWSX0020]; gb|EHK73263.1| TRm3 transposase, partial [Sinorhizobium meliloti CCNWSX0020]		0	1	0	0	0	0	0	0	0	0	0	0	0	0	0	0	0	0	0	0	0	0	0	0	0	0	0	0	0	0	0	0		0	0	0	0	0	0		0	1
2	0	0	0	0	denovo002070	Uncharacterized protein y4hN [Sinorhizobium fredii HH103]; emb|CCE98556.1| Uncharacterized protein y4hN [Sinorhizobium fredii HH103]; ref|ZP_13492004.1| transposase IS3/IS911 family protein [Rhizobium sp. PDO1-076]; gb|EHS51112.1| transposase IS3/IS911 family protein [Rhizobium sp. PDO1-076]		0	1	0	0	0	0	0	0	0	0	0	0	0	0	0	0	1	0	0	0	0	0	0	0	0	0	0	0	0	0	0	0		0	0	0	0	0	0		1	0
11	0	0	0	0	denovo002086	0		0	1	1	0	0	1	1	1	1	0	0	0	0	0	0	0	1	0	0	1	0	0	1	0	0	0	0	1	0	1	0	0		0	0	0	0	0	0		0	0
11	0	0	0	0	denovo002094	co-chaperonin GroES [Mesorhizobium amorphae CCNWGS0123]; gb|EHH13939.1| co-chaperonin GroES [Mesorhizobium amorphae CCNWGS0123]; ref|YP_004614899.1| Chaperonin Cpn10 [Mesorhizobium opportunistum WSM2075]; ref|YP_007307551.1| Co-chaperonin GroES [Mesorhizobium australicum WSM2073]; gb|AEH90805.1| Chaperonin Cpn10 [Mesorhizobium opportunistum WSM2075]; gb|AGB48175.1| Co-chaperonin GroES [Mesorhizob…		0	1	1	0	0	0	1	0	0	1	0	0	0	1	0	1	1	1	0	0	1	0	0	0	0	0	0	1	0	1	0	0		0	0	0	0	0	0		1	0
19	0	0	0	0	denovo002095	IstB domain protein ATP-binding protein (fragment) [Rhizobium mesoamericanum STM3625]; emb|CCM79610.1| IstB domain protein ATP-binding protein (fragment) [Rhizobium mesoamericanum STM3625]		0	1	1	1	0	0	0	0	0	0	0	1	1	1	1	0	1	0	0	1	1	1	1	1	1	1	0	1	0	1	1	1		0	0	0	0	0	0		1	0
3	0	0	0	0	denovo002096	adenosylmethionine-8-amino-7-oxononanoate aminotransferase [Variovorax sp. CF313]; gb|EJL71354.1| adenosylmethionine-8-amino-7-oxononanoate aminotransferase [Variovorax sp. CF313]		0	1	0	0	0	0	0	0	0	1	1	0	0	0	0	0	0	0	0	0	0	0	0	0	0	0	0	0	0	0	0	0		0	0	0	0	0	0		0	0
4	0	0	0	0	denovo002097	amidohydrolase [Microvirga sp. WSM3557]; gb|EIM27068.1| amidohydrolase [Microvirga sp. WSM3557]		0	1	0	0	0	0	0	0	0	1	1	0	0	0	0	0	0	1	0	0	0	0	0	0	0	0	0	0	0	0	0	0		0	0	0	0	0	0		0	0
2	0	0	0	0	denovo002098	0		0	1	0	0	0	0	0	0	0	0	0	0	0	0	0	0	0	1	0	0	0	0	0	0	0	0	0	0	0	0	0	0		0	0	0	0	0	0		0	0
5	0	0	0	0	denovo002100	hypothetical protein Bra471DRAFT_01451 [Bradyrhizobium sp. WSM471]; gb|EHR00843.1| hypothetical protein Bra471DRAFT_01451 [Bradyrhizobium sp. WSM471]		0	1	0	0	0	0	0	0	0	0	0	0	0	0	0	0	0	0	0	1	1	1	1	0	0	0	0	0	0	0	0	0		0	0	0	0	0	0		0	1
2	0	0	0	0	denovo002101	hypothetical protein Bra471DRAFT_01451 [Bradyrhizobium sp. WSM471]; gb|EHR00843.1| hypothetical protein Bra471DRAFT_01451 [Bradyrhizobium sp. WSM471]; ref|YP_770889.1| hypothetical protein pRL70170 [Rhizobium leguminosarum bv. viciae 3841]; emb|CAK11697.1| conserved hypothetical protein [Rhizobium leguminosarum bv. viciae 3841]		0	1	0	0	0	0	0	0	0	0	0	0	0	0	0	0	0	0	0	0	0	0	0	0	0	0	0	0	0	0	0	1		0	0	0	0	0	0		0	1
2	0	0	0	0	denovo002108	hypothetical protein MEA186_07454 [Mesorhizobium amorphae CCNWGS0123]; gb|EHH12616.1| hypothetical protein MEA186_07454 [Mesorhizobium amorphae CCNWGS0123]		0	1	0	0	0	0	0	0	0	0	0	0	0	0	0	0	1	0	0	0	0	0	0	0	0	0	0	0	0	0	0	0		0	0	0	0	0	0		0	0
2	0	0	0	0	denovo002111	0		0	1	0	0	0	0	0	0	0	0	0	0	0	0	0	0	1	0	0	0	0	0	0	0	0	0	0	0	0	0	0	0		0	0	0	0	0	0		0	0
8	0	0	0	0	denovo002120	0		0	1	0	0	0	1	0	0	0	0	0	1	0	0	1	0	1	0	0	0	0	0	0	0	0	1	0	0	0	1	0	1		0	0	0	0	0	0		0	0
5	0	0	0	0	denovo002121	transposase, IS30 family [Saccharomonospora marina XMU15]; gb|EHR51605.1| transposase, IS30 family [Saccharomonospora marina XMU15]; ref|ZP_02484008.1| transposase [Burkholderia pseudomallei 7894]; ref|ZP_02492175.1| transposase [Burkholderia pseudomallei NCTC 13177]; ref|ZP_12971989.1| hypothetical protein BP354A_6326 [Burkholderia pseudomallei 354a]; ref|ZP_13122219.1| hypothetical protein BP35…		0	1	0	0	0	0	0	0	0	0	0	0	0	0	1	0	0	0	1	0	0	0	0	0	0	0	0	0	1	1	0	0		0	0	0	0	0	0		0	1
7	0	0	0	0	denovo002122	methyltransferase [Mesorhizobium amorphae CCNWGS0123]; gb|EHH12235.1| methyltransferase [Mesorhizobium amorphae CCNWGS0123]		0	1	0	0	0	0	0	0	0	1	1	0	0	0	0	0	1	0	0	0	0	0	0	1	1	0	0	0	0	1	0	0		0	0	0	0	0	0		0	0
3	0	0	0	0	denovo002125	putative hydrolase or acyltransferase (alpha/beta hydrolase superfamily) [Granulicella mallensis MP5ACTX8]; gb|AEU38049.1| putative hydrolase or acyltransferase (alpha/beta hydrolase superfamily) [Granulicella mallensis MP5ACTX8]		0	1	0	0	0	0	0	0	1	0	0	0	0	0	0	0	0	0	0	0	0	0	0	0	0	0	0	0	0	1	0	0		0	0	0	0	0	0		0	0
9	0	0	0	0	denovo002140	putative transposase protein [Sinorhizobium meliloti SM11]; gb|ABN47098.1| putative transposase protein [Sinorhizobium meliloti SM11]; ref|YP_007192212.1| Transposase-like protein [Sinorhizobium meliloti GR4]; gb|AGA08613.1| Transposase-like protein [Sinorhizobium meliloti GR4]; ref|ZP_10177924.1| transposase [Microvirga sp. WSM3557]; gb|EIM31036.1| transposase [Microvirga sp. WSM3557]; ref|ZP_09…		0	1	0	0	0	0	0	0	0	1	1	1	0	0	0	1	0	0	0	0	0	0	0	1	1	0	1	1	0	0	0	0		0	0	0	0	0	0		1	1
3	0	0	0	0	denovo002141	transposase [Stappia aggregata IAM 12614]; gb|EAV41335.1| transposase [Stappia aggregata IAM 12614]		0	1	0	0	0	0	0	0	0	1	1	0	0	0	0	0	0	0	0	0	0	0	0	0	0	0	0	0	0	0	0	0		0	0	0	0	0	0		0	0
6	0	0	0	0	denovo002145	hypothetical protein MAXJ12_23667 [Mesorhizobium alhagi CCNWXJ12-2]; gb|EHK54736.1| hypothetical protein MAXJ12_23667 [Mesorhizobium alhagi CCNWXJ12-2]		0	1	1	0	0	0	1	1	0	0	0	0	0	0	0	0	0	0	0	0	0	0	0	0	0	1	0	0	0	1	0	0		0	0	0	0	0	0		0	0
3	0	0	0	0	denovo002158	recombinase [Sphingomonas sp. LH128]; gb|EJU13933.1| recombinase [Sphingomonas sp. LH128]; ref|YP_579053.1| recombinase [Nitrobacter hamburgensis X14]; gb|ABE64593.1| Recombinase [Nitrobacter hamburgensis X14]		0	1	0	0	0	0	0	0	0	0	0	0	0	0	0	0	0	1	0	0	0	0	0	0	0	1	0	0	0	0	0	0		0	0	0	0	0	0		0	0
3	0	0	0	0	denovo002163	cbb3-type cytochrome c oxidase subunit II [Mesorhizobium amorphae CCNWGS0123]; gb|EHH02423.1| cbb3-type cytochrome c oxidase subunit II [Mesorhizobium amorphae CCNWGS0123]; ref|YP_007304302.1| cytochrome c oxidase, cbb3-type, subunit II [Mesorhizobium australicum WSM2073]; gb|AGB44926.1| cytochrome c oxidase, cbb3-type, subunit II [Mesorhizobium australicum WSM2073]		0	1	0	0	0	0	0	0	0	0	0	0	0	0	0	0	0	0	0	0	0	1	0	0	0	0	0	0	0	1	0	0		0	0	0	0	0	0		0	0
3	0	0	0	0	denovo002207	protein of unknown function DUF88 [Novosphingobium pentaromativorans US6-1]; gb|EHJ58462.1| protein of unknown function DUF88 [Novosphingobium pentaromativorans US6-1]		0	0	1	1	0	0	0	0	0	0	0	0	0	0	0	1	0	0	0	0	0	0	0	0	0	0	0	0	0	0	0	0		0	0	0	0	0	0		0	0
3	0	0	0	0	denovo002408	0		0	0	1	0	0	0	0	0	0	1	0	0	0	0	0	0	0	0	0	0	0	0	0	0	0	0	0	0	0	1	0	0		0	0	0	0	0	0		0	0
1	0	0	0	0	denovo002414	peptidase C14 caspase catalytic subunit p20 [Xanthobacter autotrophicus Py2]; gb|ABS65488.1| peptidase C14 caspase catalytic subunit p20 [Xanthobacter autotrophicus Py2]		0	0	1	0	0	0	0	0	0	0	0	0	0	0	0	0	0	0	0	0	0	0	0	0	0	0	0	0	0	0	0	0		0	0	0	0	0	0		0	0
6	0	0	0	0	denovo002415	transglycosylase [Mesorhizobium alhagi CCNWXJ12-2]; gb|EHK54611.1| transglycosylase [Mesorhizobium alhagi CCNWXJ12-2]; ref|NP_106735.1| transglycosylase [Mesorhizobium loti MAFF303099]; dbj|BAB52521.1| mlr6189 [Mesorhizobium loti MAFF303099]		0	0	1	0	0	0	1	0	0	0	0	0	0	0	1	1	1	0	0	0	0	0	0	0	0	0	0	0	0	1	0	0		0	0	0	0	0	0		1	0
4	0	0	0	0	denovo002419	0		0	0	1	0	0	0	0	0	0	0	0	0	0	0	0	0	1	0	0	0	0	0	0	1	1	0	0	0	0	0	0	0		0	0	0	0	0	0		0	0
1	0	0	0	0	denovo002432	hypothetical protein [Mesorhizobium ciceri biovar biserrulae WSM1271]; ref|YP_004611305.1| hypothetical protein Mesop_2748 [Mesorhizobium opportunistum WSM2075]; ref|YP_007304480.1| hypothetical protein Mesau_02689 [Mesorhizobium australicum WSM2073]; gb|ADV11705.1| hypothetical protein Mesci_2568 [Mesorhizobium ciceri biovar biserrulae WSM1271]; gb|AEH87211.1| hypothetical protein Mesop_2748 [Me…		0	0	1	0	0	0	0	0	0	0	0	0	0	0	0	0	0	0	0	0	0	0	0	0	0	0	0	0	0	0	0	0		0	0	0	0	0	0		0	0
3	0	0	0	0	denovo002434	glycine betaine/proline ABC transporter, ATP-binding protein [Mesorhizobium amorphae CCNWGS0123]; gb|EHH14046.1| glycine betaine/proline ABC transporter, ATP-binding protein [Mesorhizobium amorphae CCNWGS0123]		0	0	1	0	0	0	0	0	0	0	0	0	0	0	0	0	0	0	0	0	0	0	0	0	0	0	1	1	0	0	0	0		0	0	0	0	0	0		0	0
2	0	0	0	0	denovo002435	glycine betaine/proline ABC transporter, ATP-binding protein [Mesorhizobium amorphae CCNWGS0123]; gb|EHH14046.1| glycine betaine/proline ABC transporter, ATP-binding protein [Mesorhizobium amorphae CCNWGS0123]		0	0	1	0	0	0	0	0	0	0	0	0	0	0	0	0	0	0	0	0	0	0	0	0	0	0	1	0	0	0	0	0		0	0	0	0	0	0		0	0
6	0	0	0	0	denovo002437	0		0	0	1	1	0	0	0	0	1	0	0	0	0	0	0	0	1	0	0	0	0	0	0	0	0	0	1	1	0	0	0	0		0	0	0	0	0	0		0	0
3	0	0	0	0	denovo002444	aldehyde dehydrogenase [Mesorhizobium amorphae CCNWGS0123]; gb|EHH14040.1| aldehyde dehydrogenase [Mesorhizobium amorphae CCNWGS0123]		0	0	1	0	0	0	0	0	0	0	0	0	0	0	0	0	0	0	0	0	0	0	0	0	0	0	1	1	0	0	0	0		0	0	0	0	0	0		0	0
6	0	0	0	0	denovo002448	PROBABLE PEPTIDE ABC TRANSPORTER ATP-BINDING ABC TRANSPORTER PROTEIN [Mesorhizobium loti R7A]; ref|YP_004552017.1| oligopeptide/dipeptide ABC transporter ATPase [Sinorhizobium meliloti AK83]; gb|AEG57894.1| oligopeptide/dipeptide ABC transporter, ATPase subunit [Sinorhizobium meliloti AK83]; ref|YP_004144823.1| oligopeptide/dipeptide ABC transporter ATPase [Mesorhizobium ciceri biovar biserrulae …		0	0	1	0	1	1	0	0	0	0	0	0	1	0	0	0	0	0	0	0	1	1	0	0	0	0	0	0	0	0	0	0		0	0	0	0	0	0		1	0
7	0	0	0	0	denovo002449	binding-protein-dependent transport system inner membrane protein [Mesorhizobium ciceri biovar biserrulae WSM1271]; ref|YP_004614755.1| binding-protein-dependent transport systems inner membrane component [Mesorhizobium opportunistum WSM2075]; ref|YP_007307409.1| ABC-type dipeptide/oligopeptide/nickel transport system, permease component [Mesorhizobium australicum WSM2073]; gb|ADV14774.1| binding…		0	0	1	0	1	1	0	0	0	0	0	0	1	0	0	0	0	0	0	1	1	0	0	1	0	0	0	0	0	0	0	0		0	0	0	0	0	0		0	0
6	0	0	0	0	denovo002453	putative ISRm10-1 transposase [uncultured bacterium]; dbj|BAH90269.1| ISRm10-1 transposase OrfB C-terminus protein [uncultured bacterium]; ref|YP_005717565.1| transposase [Sinorhizobium meliloti BL225C]; gb|AEG06805.1| transposase [Sinorhizobium meliloti BL225C]		0	0	1	0	1	0	0	0	0	0	0	0	0	0	0	0	0	0	0	1	1	1	1	0	0	0	0	0	0	0	0	0		0	0	0	0	0	0		0	0
1	0	0	0	0	denovo002454	0		0	0	1	0	0	0	0	0	0	0	0	0	0	0	0	0	0	0	0	0	0	0	0	0	0	0	0	0	0	0	0	0		0	0	0	0	0	0		0	0
3	0	0	0	0	denovo002455	phage integrase/recombinase [Rhizobium leguminosarum bv. viciae 3841]; ref|YP_770444.1| phage integrase/recombinase [Rhizobium leguminosarum bv. viciae 3841]; ref|YP_771618.1| putative integrase/recombinase protein [Rhizobium leguminosarum bv. viciae 3841]; emb|CAK10376.1| putative phage integrase/recombinase [Rhizobium leguminosarum bv. viciae 3841]; emb|CAK10389.1| putative phage integrase/reco…		0	0	1	0	0	0	0	0	0	0	0	0	0	0	0	0	1	0	0	0	0	0	0	0	0	0	0	0	1	0	0	0		0	0	0	0	0	0		0	1
2	0	0	0	0	denovo002456	0		0	0	1	0	0	0	0	0	0	0	0	0	0	0	0	0	1	0	0	0	0	0	0	0	0	0	0	0	0	0	0	0		0	0	0	0	0	0		0	0
6	0	0	0	0	denovo002458	transposase [Rhizobium sp. CF122]; gb|EJL57799.1| transposase [Rhizobium sp. CF122]; ref|ZP_01000192.1| IS1111A/IS1328/IS1533 family transposase [Oceanicola batsensis HTCC2597]; ref|ZP_01001640.1| IS1111A/IS1328/IS1533 family transposase [Oceanicola batsensis HTCC2597]; gb|EAQ01023.1| IS1111A/IS1328/IS1533 family transposase [Oceanicola batsensis HTCC2597]; gb|EAQ02663.1| IS1111A/IS1328/IS1533 fa…		0	0	1	0	0	0	0	0	0	1	1	0	0	1	0	0	1	0	0	0	0	0	0	0	0	0	0	0	1	0	0	0		0	0	0	0	0	0		0	1
8	0	0	0	0	denovo002470	Transposase-like protein [Sinorhizobium meliloti GR4]; gb|AGA08560.1| Transposase-like protein [Sinorhizobium meliloti GR4]		0	0	1	1	0	0	0	0	0	1	1	0	0	0	0	0	0	1	0	0	0	0	0	0	0	0	0	1	0	1	0	1		0	0	0	0	0	0		0	0
4	0	0	0	0	denovo002472	hypothetical protein Paes_0346 [Prosthecochloris aestuarii DSM 271]; gb|ACF45403.1| hypothetical protein Paes_0346 [Prosthecochloris aestuarii DSM 271]		0	0	1	1	0	0	0	0	0	1	1	0	0	0	0	0	0	0	0	0	0	0	0	0	0	0	0	0	0	0	0	0		0	0	0	0	0	0		0	0
5	0	0	0	0	denovo002478	Prolyl oligopeptidase [Mesorhizobium amorphae CCNWGS0123]; gb|EHH13892.1| Prolyl oligopeptidase [Mesorhizobium amorphae CCNWGS0123]		0	0	1	0	1	0	0	0	0	0	0	0	0	0	0	0	0	0	0	0	0	0	0	1	1	0	0	1	0	0	0	0		0	0	0	0	0	0		0	0
4	0	0	0	0	denovo002479	hypothetical protein MEA186_00716 [Mesorhizobium amorphae CCNWGS0123]; gb|EHH14052.1| hypothetical protein MEA186_00716 [Mesorhizobium amorphae CCNWGS0123]		0	0	1	0	0	0	0	0	1	0	0	0	0	0	0	0	0	0	0	0	0	0	0	0	0	0	1	1	0	0	0	0		0	0	0	0	0	0		1	0
3	0	0	0	0	denovo002487	aminopeptidase [Mesorhizobium amorphae CCNWGS0123]; gb|EHH14055.1| aminopeptidase [Mesorhizobium amorphae CCNWGS0123]		0	0	1	0	0	0	0	0	0	0	0	0	0	0	0	0	0	0	0	0	0	0	0	0	0	0	1	1	0	0	0	0		0	0	0	0	0	0		0	0
2	0	0	0	0	denovo002488	0		0	0	1	0	0	0	0	0	0	0	0	0	0	0	0	0	0	0	0	0	0	0	0	0	0	0	0	1	0	0	0	0		0	0	0	0	0	0		0	0
10	0	0	0	0	denovo002489	0		0	0	1	0	0	0	0	0	0	0	0	0	0	0	0	0	0	0	0	1	1	1	1	1	1	1	1	1	0	0	0	0		0	0	0	0	0	0		0	0
4	0	0	0	0	denovo002490	PUTATIVE TRANSPOSASE NUMBER 3 FOR INSERTION SEQUENCE [Mesorhizobium loti R7A]; ref|ZP_18305094.1| transposase [Rhizobium leguminosarum bv. trifolii WU95]; gb|EIW42557.1| transposase [Rhizobium leguminosarum bv. trifolii WU95]		0	0	1	0	0	0	0	0	0	0	0	0	0	0	0	0	0	0	0	0	0	0	0	0	1	1	0	1	0	0	0	0		0	0	0	0	0	0		0	1
4	0	0	0	0	denovo002491	PUTATIVE TRANSPOSASE NUMBER 2 FOR INSERTION SEQUENCE [Mesorhizobium loti R7A]; ref|YP_001524200.1| transposase [Azorhizobium caulinodans ORS 571]; dbj|BAF87282.1| putative transposase [Azorhizobium caulinodans ORS 571]; ref|YP_002548496.1| transposase [Agrobacterium vitis S4]; gb|ACM35491.1| transposase [Agrobacterium vitis S4]		0	0	1	0	0	0	0	0	0	0	0	0	0	0	0	0	0	0	0	1	0	0	0	1	0	0	0	1	0	0	0	0		0	0	0	0	0	0		0	1
5	0	0	0	0	denovo002492	short-chain dehydrogenase/reductase SDR [Mesorhizobium amorphae CCNWGS0123]; gb|EHH14053.1| short-chain dehydrogenase/reductase SDR [Mesorhizobium amorphae CCNWGS0123]		0	0	1	0	0	0	0	0	1	0	0	0	0	0	0	0	1	0	0	0	0	0	0	0	0	0	1	1	0	0	0	0		0	0	0	0	0	0		0	0
2	0	0	0	0	denovo002494	trimethylamine methyltransferase [Mesorhizobium amorphae CCNWGS0123]; gb|EHH14047.1| trimethylamine methyltransferase [Mesorhizobium amorphae CCNWGS0123]		0	0	1	0	0	0	0	0	0	0	0	0	0	0	0	0	0	0	0	0	0	0	0	0	0	0	1	0	0	0	0	0		0	0	0	0	0	0		0	0
3	0	0	0	0	denovo002495	hypothetical protein Xaut_0732 [Xanthobacter autotrophicus Py2]; gb|ABS65984.1| conserved hypothetical protein [Xanthobacter autotrophicus Py2]		0	0	1	1	0	0	0	0	0	0	0	0	0	0	0	0	0	0	0	0	1	0	0	0	0	0	0	0	0	0	0	0		0	0	0	0	0	0		0	0
1	0	0	0	0	denovo002537	0		0	0	1	0	0	0	0	0	0	0	0	0	0	0	0	0	0	0	0	0	0	0	0	0	0	0	0	0	0	0	0	0		0	0	0	0	0	0		0	0
2	0	0	0	0	denovo002538	0		0	0	1	0	0	0	0	0	0	0	0	0	0	0	0	0	0	0	0	0	0	0	0	0	0	0	0	0	0	0	1	0		0	0	0	0	0	0		0	0
1	0	0	0	0	denovo002541	hypothetical protein BJ6T_81250 [Bradyrhizobium japonicum USDA 6]; dbj|BAL13371.1| hypothetical protein BJ6T_81250 [Bradyrhizobium japonicum USDA 6]		0	0	1	0	0	0	0	0	0	0	0	0	0	0	0	0	0	0	0	0	0	0	0	0	0	0	0	0	0	0	0	0		0	0	0	0	0	0		0	0
13	0	0	0	0	denovo002573	hypothetical protein PDO_2308 [Rhizobium sp. PDO1-076]; gb|EHS50662.1| hypothetical protein PDO_2308 [Rhizobium sp. PDO1-076]		0	0	0	1	1	0	1	1	1	0	0	0	0	0	0	0	0	0	0	1	1	1	1	0	0	0	1	0	1	1	0	1		0	0	0	0	0	0		0	0
1	0	0	0	0	denovo002629	hypothetical protein OCGS_0874 [Oceaniovalibus guishaninsula JLT2003]; gb|EKE45179.1| hypothetical protein OCGS_0874 [Oceaniovalibus guishaninsula JLT2003]		0	0	0	1	0	0	0	0	0	0	0	0	0	0	0	0	0	0	0	0	0	0	0	0	0	0	0	0	0	0	0	0		0	0	0	0	0	0		0	0
5	0	0	0	0	denovo002637	hypothetical protein Mesop_1069 [Mesorhizobium opportunistum WSM2075]; gb|AEH85555.1| conserved hypothetical protein [Mesorhizobium opportunistum WSM2075]; ref|ZP_09086836.1| hypothetical protein MEA186_08258 [Mesorhizobium amorphae CCNWGS0123]; gb|EHH12496.1| hypothetical protein MEA186_08258 [Mesorhizobium amorphae CCNWGS0123]; ref|YP_004140246.1| hypothetical protein [Mesorhizobium ciceri biov…		0	0	0	1	0	0	0	0	0	0	0	0	0	0	0	0	0	0	0	0	1	0	0	0	0	1	0	1	0	0	0	1		0	0	0	0	0	0		1	0
4	0	0	0	0	denovo002647	hypothetical protein BDB_110343 [blood disease bacterium R229]		0	0	0	1	0	0	0	0	0	0	0	0	0	0	1	0	1	0	0	0	0	0	0	0	0	0	0	0	0	1	0	0		0	0	0	0	0	0		0	0
4	0	0	0	0	denovo002648	conserved hypothetical protein [Leptospirillum ferrodiazotrophum]		0	0	0	1	0	0	0	0	0	0	0	0	0	0	1	0	1	0	0	0	0	0	0	0	0	0	0	0	0	1	0	0		0	0	0	0	0	0		0	0
2	0	0	0	0	denovo002654	conjugal transfer protein TrbL [Sphingomonas sp. LH128]; gb|EJU15032.1| conjugal transfer protein TrbL [Sphingomonas sp. LH128]; ref|YP_003545439.1| type IV secretory pathway TrbL component [Sphingobium japonicum UT26S]; dbj|BAI96827.1| type IV secretory pathway TrbL component [Sphingobium japonicum UT26S]; ref|YP_007302788.1| P-type conjugative transfer protein TrbL [Mesorhizobium australicum WS…		0	0	0	1	0	0	0	0	0	0	0	0	0	0	0	0	0	0	0	0	0	0	0	0	0	1	0	0	0	0	0	0		0	0	0	0	0	0		0	0
2	0	0	0	0	denovo002656	hypothetical protein OCAR_4211 [Oligotropha carboxidovorans OM5]; gb|ACI91360.1| hypothetical protein OCAR_4211 [Oligotropha carboxidovorans OM5]		0	0	0	1	0	0	0	0	0	0	0	0	0	0	0	0	0	0	0	0	0	0	0	0	0	1	0	0	0	0	0	0		0	0	0	0	0	0		0	0
7	0	0	0	0	denovo002657	hypothetical protein OCAR_4211 [Oligotropha carboxidovorans OM5]; gb|ACI91360.1| hypothetical protein OCAR_4211 [Oligotropha carboxidovorans OM5]; ref|ZP_10362505.1| hypothetical protein WSK_3503 [Novosphingobium sp. Rr 2-17]; gb|EIZ77941.1| hypothetical protein WSK_3503 [Novosphingobium sp. Rr 2-17]		0	0	0	1	0	0	0	0	1	0	0	0	0	0	0	0	0	0	0	0	0	0	0	0	0	1	0	1	1	1	0	1		0	0	0	0	0	0		0	0
6	0	0	0	0	denovo002724	hypothetical protein MEA186_00791 [Mesorhizobium amorphae CCNWGS0123]; gb|EHH13978.1| hypothetical protein MEA186_00791 [Mesorhizobium amorphae CCNWGS0123]		0	0	0	1	0	0	0	0	0	0	0	0	0	0	0	0	0	1	1	0	0	0	0	0	0	0	0	0	1	0	1	1		0	0	0	0	0	0		0	0
7	0	0	0	0	denovo002725	hypothetical protein MEA186_00801 [Mesorhizobium amorphae CCNWGS0123]; gb|EHH13980.1| hypothetical protein MEA186_00801 [Mesorhizobium amorphae CCNWGS0123]		0	0	0	1	0	0	0	0	1	0	0	0	0	0	0	0	0	1	1	0	0	0	0	0	0	0	0	0	1	0	1	1		0	0	0	0	0	0		0	0
6	0	0	0	0	denovo002726	radical SAM superfamily enzyme [Bradyrhizobium sp. WSM471]; gb|EHR00815.1| radical SAM superfamily enzyme [Bradyrhizobium sp. WSM471]		0	0	0	1	0	0	0	0	0	0	0	0	0	0	0	0	0	1	1	0	0	0	0	0	0	0	0	0	1	0	1	1		0	0	0	0	0	0		0	0
1	0	0	0	0	denovo002727	transposase, partial [Mesorhizobium alhagi CCNWXJ12-2]; gb|EHK54827.1| transposase, partial [Mesorhizobium alhagi CCNWXJ12-2]		0	0	0	1	0	0	0	0	0	0	0	0	0	0	0	0	0	0	0	0	0	0	0	0	0	0	0	0	0	0	0	0		0	0	0	0	0	0		0	0
1	0	0	0	0	denovo002728	hypothetical protein Sinac_4336 [Singulisphaera acidiphila DSM 18658]; gb|AGA28533.1| hypothetical protein Sinac_4336 [Singulisphaera acidiphila DSM 18658]		0	0	0	1	0	0	0	0	0	0	0	0	0	0	0	0	0	0	0	0	0	0	0	0	0	0	0	0	0	0	0	0		0	0	0	0	0	0		0	0
3	0	0	0	0	denovo002729	ISSpo6, transposase orf A [Sphingobium indicum B90A]; ref|ZP_10220539.1| ISSpo6, transposase orf A [Sphingobium indicum B90A]; gb|EIM66860.1| ISSpo6, transposase orf A [Sphingobium indicum B90A]; gb|EIM68007.1| ISSpo6, transposase orf A [Sphingobium indicum B90A]		0	0	0	1	0	0	0	0	0	1	1	0	0	0	0	0	0	0	0	0	0	0	0	0	0	0	0	0	0	0	0	0		0	0	0	0	0	0		0	0
1	0	0	0	0	denovo002730	transposase [Sinorhizobium fredii NGR234]; sp|P55643.1|Y4RJ_RHISN RecName: Full=Putative transposase y4rJ gb|AAB91835.1| putative transposase of insertion sequence NGRIS-33a [Sinorhizobium fredii NGR234]		0	0	0	1	0	0	0	0	0	0	0	0	0	0	0	0	0	0	0	0	0	0	0	0	0	0	0	0	0	0	0	0		0	0	0	0	0	0		0	0
1	0	0	0	0	denovo002731	0		0	0	0	1	0	0	0	0	0	0	0	0	0	0	0	0	0	0	0	0	0	0	0	0	0	0	0	0	0	0	0	0		0	0	0	0	0	0		0	0
6	0	0	0	0	denovo002732	hypothetical protein SKA58_16058 [Sphingomonas sp. SKA58]; gb|EAT06761.1| hypothetical protein SKA58_16058 [Sphingomonas sp. SKA58]; ref|YP_325136.1| hypothetical protein Ava_4644 [Anabaena variabilis ATCC 29413]; gb|ABA24241.1| conserved hypothetical protein [Anabaena variabilis ATCC 29413]; ref|YP_002478585.1| hypothetical protein Cyan7425_5284 [Cyanothece sp. PCC 7425]; gb|ACL47907.1| conserve…		0	0	0	1	0	0	0	0	0	1	1	0	0	0	0	1	0	1	1	0	0	0	0	0	0	0	0	0	0	0	0	0		0	0	0	0	0	0		1	1
3	0	0	0	0	denovo002733	helix-turn-helix domain-containing protein [Caulobacter sp. K31]; gb|ABZ72924.1| helix-turn-helix domain protein [Caulobacter sp. K31]; ref|ZP_12505758.1| DNA-binding protein, putative [Agrobacterium tumefaciens F2]; gb|EGP55076.1| DNA-binding protein, putative [Agrobacterium tumefaciens F2]; ref|ZP_10896188.1| transcriptional regulator, XRE family protein [Rhodovulum sp. PH10]; gb|EJW13359.1| tr…		0	0	0	1	0	0	0	0	0	0	0	0	0	0	0	0	0	1	1	0	0	0	0	0	0	0	0	0	0	0	0	0		0	0	0	0	0	0		1	1
3	0	0	0	0	denovo002734	transcriptional regulator, XRE family protein [Sphingomonas sp. SKA58]; gb|EAT06953.1| transcriptional regulator, XRE family protein [Sphingomonas sp. SKA58]		0	0	0	1	0	0	0	0	0	0	0	0	0	0	0	0	0	1	1	0	0	0	0	0	0	0	0	0	0	0	0	0		0	0	0	0	0	0		1	1
1	0	0	0	0	denovo002735	putative transposase for insertion sequence element [Novosphingobium pentaromativorans US6-1]; gb|EHJ61992.1| putative transposase for insertion sequence element [Novosphingobium pentaromativorans US6-1]; ref|ZP_09909154.1| putative transposase for insertion sequence element [Sphingobium yanoikuyae XLDN2-5]		0	0	0	1	0	0	0	0	0	0	0	0	0	0	0	0	0	0	0	0	0	0	0	0	0	0	0	0	0	0	0	0		0	0	0	0	0	0		1	0
8	0	0	0	0	denovo002736	ectoine/hydroxyectoine ABC transporter ATP- binding protein [Celeribacter baekdonensis B30]; gb|EKE71159.1| ectoine/hydroxyectoine ABC transporter ATP- binding protein [Celeribacter baekdonensis B30]; ref|YP_004611158.1| ectoine/hydroxyectoine ABC transporter ATP-binding protein [Mesorhizobium opportunistum WSM2075]; gb|AEH87064.1| ectoine/hydroxyectoine ABC transporter, ATP-binding protein [Meso…		0	0	0	1	0	0	0	0	0	1	1	0	0	1	0	0	0	0	0	0	0	0	0	0	0	0	1	0	1	1	0	1		0	0	0	0	0	0		0	1
1	0	0	0	0	denovo002742	ectoine/hydroxyectoine ABC transporter ATP- binding protein [Celeribacter baekdonensis B30]; gb|EKE71159.1| ectoine/hydroxyectoine ABC transporter ATP- binding protein [Celeribacter baekdonensis B30]		0	0	0	1	0	0	0	0	0	0	0	0	0	0	0	0	0	0	0	0	0	0	0	0	0	0	0	0	0	0	0	0		0	0	0	0	0	0		0	0
7	0	0	0	0	denovo002760	ferredoxin [Mesorhizobium amorphae CCNWGS0123]; gb|EHH12023.1| ferredoxin [Mesorhizobium amorphae CCNWGS0123]		0	0	0	1	0	0	1	1	0	0	0	0	0	0	0	0	0	0	0	0	0	0	0	1	1	1	0	0	0	1	0	0		0	0	0	0	0	0		0	0
9	0	0	1	0	denovo002767	XRE family transcriptional regulator [Mesorhizobium alhagi CCNWXJ12-2]; gb|EHK54583.1| XRE family transcriptional regulator [Mesorhizobium alhagi CCNWXJ12-2]; ref|YP_001413086.1| XRE family transcriptional regulator [Parvibaculum lavamentivorans DS-1]; gb|ABS63429.1| transcriptional regulator, XRE family [Parvibaculum lavamentivorans DS-1]; ref|YP_004144801.1| helix-turn-helix domain-containing p…		0	0	0	1	0	0	1	1	1	1	1	0	0	0	0	0	1	0	0	0	0	0	0	0	0	0	0	0	1	1	0	0		0	0	0	0	0	0		1	1
1	0	0	0	0	denovo002768	insertion sequence transposase protein [Rhizobium etli Brasil 5]		0	0	0	1	0	0	0	0	0	0	0	0	0	0	0	0	0	0	0	0	0	0	0	0	0	0	0	0	0	0	0	0		0	0	0	0	0	0		0	0
5	0	0	0	0	denovo002769	hypothetical protein MEA186_01361 [Mesorhizobium amorphae CCNWGS0123]; gb|EHH13933.1| hypothetical protein MEA186_01361 [Mesorhizobium amorphae CCNWGS0123]; ref|YP_004613168.1| putative transmembrane protein [Mesorhizobium opportunistum WSM2075]; gb|AEH89074.1| putative transmemrbane protein [Mesorhizobium opportunistum WSM2075]; ref|YP_004142765.1| hypothetical protein [Mesorhizobium ciceri biov…		0	0	0	1	0	0	0	1	0	0	0	1	0	0	0	1	1	0	0	0	0	0	0	0	0	0	0	0	0	0	0	0		0	0	0	0	0	0		1	0
3	0	0	0	0	denovo002771	Trimethylamine methyltransferase mttB2 TMA methyltransferase 2 [Sinorhizobium fredii HH103]; emb|CCE99394.1| Trimethylamine methyltransferase mttB2 TMA methyltransferase 2 [Sinorhizobium fredii HH103]		0	0	0	1	0	0	0	0	1	0	0	0	0	0	0	0	1	0	0	0	0	0	0	0	0	0	0	0	0	0	0	0		0	0	0	0	0	0		1	0
5	0	0	0	0	denovo002772	hypothetical protein MicloDRAFT_00027320 [Microvirga sp. WSM3557]; gb|EIM28594.1| hypothetical protein MicloDRAFT_00027320 [Microvirga sp. WSM3557]; ref|YP_004011611.1| hypothetical protein Rvan_1248 [Rhodomicrobium vannielii ATCC 17100]; gb|ADP70512.1| hypothetical protein Rvan_1248 [Rhodomicrobium vannielii ATCC 17100]		0	0	0	1	0	0	0	0	1	0	0	0	0	0	0	0	0	1	0	0	0	0	0	0	0	0	0	1	1	0	0	0		0	0	0	0	0	0		0	0
2	0	0	0	0	denovo002773	enolase superfamily enzyme related to L-alanine-DL-glutamate epimerase [Mesorhizobium australicum WSM2073]; gb|AGB46953.1| enolase superfamily enzyme related to L-alanine-DL-glutamate epimerase [Mesorhizobium australicum WSM2073]; ref|ZP_09091199.1| mandelate racemase/muconate lactonizing protein [Mesorhizobium amorphae CCNWGS0123]; gb|EHH05093.1| mandelate racemase/muconate lactonizing protein […		0	0	0	1	0	0	0	0	0	0	0	0	0	0	0	0	1	0	0	0	0	0	0	0	0	0	0	0	0	0	0	0		0	0	0	0	0	0		1	0
1	0	0	0	0	denovo002774	putative fusion protein: integrase catalytic region and hypothetical conserved protein, partial [Mesorhizobium amorphae CCNWGS0123]; gb|EHH05827.1| putative fusion protein: integrase catalytic region and hypothetical conserved protein, partial [Mesorhizobium amorphae CCNWGS0123]; ref|ZP_09091187.1| hypothetical protein MEA186_30322, partial [Mesorhizobium amorphae CCNWGS0123]; gb|EHH05219.1| hypo…		0	0	0	1	0	0	0	0	0	0	0	0	0	0	0	0	0	0	0	0	0	0	0	0	0	0	0	0	0	0	0	0		0	0	0	0	0	0		0	0
4	0	0	0	0	denovo002778	ABC transporter [Mesorhizobium opportunistum WSM2075]; gb|AEH86262.1| ABC transporter related protein [Mesorhizobium opportunistum WSM2075]		0	0	0	1	0	0	0	0	0	0	0	0	0	0	0	0	0	0	0	0	0	0	0	0	0	1	0	1	0	0	0	1		0	0	0	0	0	0		0	0
4	0	0	0	0	denovo002802	0		0	0	0	1	0	0	0	0	0	0	0	0	0	0	0	0	0	0	0	0	0	0	0	0	0	1	0	1	0	0	0	1		0	0	0	0	0	0		0	0
4	0	0	0	0	denovo002806	binding-protein-dependent transport systems inner membrane component [Mesorhizobium opportunistum WSM2075]; gb|AEH88817.1| binding-protein-dependent transport systems inner membrane component [Mesorhizobium opportunistum WSM2075]		0	0	0	1	0	0	0	0	0	0	0	0	0	0	0	0	0	0	0	0	0	0	0	0	0	1	0	1	0	0	0	1		0	0	0	0	0	0		0	0
4	0	0	0	0	denovo002807	binding-protein-dependent transport systems inner membrane component [Mesorhizobium opportunistum WSM2075]; gb|AEH88816.1| binding-protein-dependent transport systems inner membrane component [Mesorhizobium opportunistum WSM2075]		0	0	0	1	0	0	0	0	0	0	0	0	0	0	0	0	0	0	0	0	0	0	0	0	0	1	0	1	0	0	0	1		0	0	0	0	0	0		0	0
3	0	0	0	0	denovo002809	ABC transporter [Mesorhizobium opportunistum WSM2075]; gb|AEH86262.1| ABC transporter related protein [Mesorhizobium opportunistum WSM2075]; ref|YP_003962980.1| ABC transporter [Ketogulonicigenium vulgare Y25]; ref|YP_005793915.1| ABC transporter, nucleotide binding/ATPase protein (Sugar) [Ketogulonicigenium vulgare WSH-001]; gb|ADO41680.1| ABC transporter related protein [Ketogulonicigenium vulg…		0	0	0	1	0	0	0	0	0	0	0	0	0	0	0	0	0	0	0	0	0	0	0	0	0	1	0	0	0	0	0	1		0	0	0	0	0	0		0	0
1	0	0	0	0	denovo002811	0		0	0	0	1	0	0	0	0	0	0	0	0	0	0	0	0	0	0	0	0	0	0	0	0	0	0	0	0	0	0	0	0		0	0	0	0	0	0		0	0
1	0	0	0	0	denovo002812	hydrophobe/amphiphile efflux-1 (HAE1) family transporter [Rhizobium sp. CF122]; gb|EJL58125.1| hydrophobe/amphiphile efflux-1 (HAE1) family transporter [Rhizobium sp. CF122]; ref|YP_004142050.1| hydrophobe/amphiphile efflux-1 (HAE1) family transporter [Mesorhizobium ciceri biovar biserrulae WSM1271]; gb|ADV12000.1| transporter, hydrophobe/amphiphile efflux-1 (HAE1) family [Mesorhizobium ciceri bi…		0	0	0	1	0	0	0	0	0	0	0	0	0	0	0	0	0	0	0	0	0	0	0	0	0	0	0	0	0	0	0	0		0	0	0	0	0	0		0	0
1	0	0	0	0	denovo002813	0		0	0	0	1	0	0	0	0	0	0	0	0	0	0	0	0	0	0	0	0	0	0	0	0	0	0	0	0	0	0	0	0		0	0	0	0	0	0		0	0
1	0	0	0	0	denovo002814	protein secretion protein [Agrobacterium radiobacter K84]; gb|ACM28233.1| protein secretion protein [Agrobacterium radiobacter K84]		0	0	0	1	0	0	0	0	0	0	0	0	0	0	0	0	0	0	0	0	0	0	0	0	0	0	0	0	0	0	0	0		0	0	0	0	0	0		0	0
2	0	0	0	0	denovo002820	sarcosine oxidase subunit alpha family protein [Mesorhizobium opportunistum WSM2075]; gb|AEH87057.1| sarcosine oxidase, alpha subunit family [Mesorhizobium opportunistum WSM2075]		0	0	0	1	0	0	0	0	0	0	0	0	0	0	0	1	0	0	0	0	0	0	0	0	0	0	0	0	0	0	0	0		0	0	0	0	0	0		0	1
2	0	0	0	0	denovo002821	putative sarcosine oxidase alpha subunit [Rhizobium etli Kim 5]; ref|ZP_09292854.1| sarcosine oxidase, alpha subunit family, partial [Mesorhizobium alhagi CCNWXJ12-2]; gb|EHK57204.1| sarcosine oxidase, alpha subunit family, partial [Mesorhizobium alhagi CCNWXJ12-2]; ref|ZP_14748847.1| NAD(FAD)-dependent dehydrogenase, partial [Rhizobium sp. CF080]; gb|EJL41393.1| NAD(FAD)-dependent dehydrogenase,…		0	0	0	1	0	0	0	0	0	0	0	0	0	0	0	1	0	0	0	0	0	0	0	0	0	0	0	0	0	0	0	0		0	0	0	0	0	0		0	1
1	0	0	0	0	denovo002827	0		0	0	0	1	0	0	0	0	0	0	0	0	0	0	0	0	0	0	0	0	0	0	0	0	0	0	0	0	0	0	0	0		0	0	0	0	0	0		0	0
3	0	0	0	0	denovo002829	Succinate-semialdehyde dehydrogenase [NADP+]; [Rhizobium sp.]; ref|YP_004442901.1| succinate-semialdehyde dehydrogenase [Agrobacterium sp. H13-3]; gb|ADY65810.1| succinate-semialdehyde dehydrogenase [Agrobacterium sp. H13-3]		0	0	0	1	0	0	0	0	0	0	0	0	0	0	0	0	0	0	0	0	0	0	0	0	0	0	0	0	1	0	0	1		0	0	0	0	0	0		0	0
1	0	0	0	0	denovo002833	hypothetical protein SM11_pC0150 [Sinorhizobium meliloti SM11]; gb|AEH81223.1| Hypothetical protein SM11_pC0150 [Sinorhizobium meliloti SM11]		0	0	0	1	0	0	0	0	0	0	0	0	0	0	0	0	0	0	0	0	0	0	0	0	0	0	0	0	0	0	0	0		0	0	0	0	0	0		0	0
1	0	0	0	0	denovo002834	transposase, partial [Mesorhizobium alhagi CCNWXJ12-2]; gb|EHK52299.1| transposase, partial [Mesorhizobium alhagi CCNWXJ12-2]		0	0	0	1	0	0	0	0	0	0	0	0	0	0	0	0	0	0	0	0	0	0	0	0	0	0	0	0	0	0	0	0		0	0	0	0	0	0		0	0
1	0	0	0	0	denovo002837	transposase [Rhodospirillum photometricum DSM 122]; emb|CCG09011.1| Transposase [Rhodospirillum photometricum DSM 122]		0	0	0	1	0	0	0	0	0	0	0	0	0	0	0	0	0	0	0	0	0	0	0	0	0	0	0	0	0	0	0	0		0	0	0	0	0	0		0	0
2	0	0	0	0	denovo002839	aldehyde dehydrogenase family protein [Rhodococcus sp. JVH1]; gb|EJI99193.1| aldehyde dehydrogenase family protein [Rhodococcus sp. JVH1]		0	0	0	1	0	0	0	0	0	0	0	0	0	0	0	0	0	0	0	0	0	0	0	0	0	0	0	0	1	0	0	0		0	0	0	0	0	0		0	0
2	0	0	0	0	denovo002840	glucose-methanol-choline oxidoreductase [Burkholderia sp. CCGE1002]; gb|ADG19636.1| glucose-methanol-choline oxidoreductase [Burkholderia sp. CCGE1002]; ref|NP_767007.1| glucose dehydrogenase [Bradyrhizobium japonicum USDA 110]; dbj|BAC45632.1| blr0367 [Bradyrhizobium japonicum USDA 110]; ref|ZP_09647954.1| choline dehydrogenase-like flavoprotein [Bradyrhizobium sp. WSM471]; gb|EHR02712.1| cholin…		0	0	0	1	0	0	0	0	0	0	0	0	0	0	0	0	0	0	0	0	0	0	0	0	0	0	0	0	1	0	0	0		0	0	0	0	0	0		0	0
1	0	0	0	0	denovo002846	0		0	0	0	1	0	0	0	0	0	0	0	0	0	0	0	0	0	0	0	0	0	0	0	0	0	0	0	0	0	0	0	0		0	0	0	0	0	0		0	0
1	0	0	0	0	denovo002848	6-aminohexanoate-dimer hydrolase [Pseudomonas sp.]		0	0	0	1	0	0	0	0	0	0	0	0	0	0	0	0	0	0	0	0	0	0	0	0	0	0	0	0	0	0	0	0		0	0	0	0	0	0		0	0
6	0	0	0	0	denovo002872	dihydrodipicolinate synthetase [Rhodobacter sphaeroides WS8N]; gb|EGJ19232.1| dihydrodipicolinate synthetase [Rhodobacter sphaeroides WS8N]; ref|ZP_01443616.1| Dihydrodipicolinate synthetase [Pelagibaca bermudensis HTCC2601]; gb|EAU46162.1| Dihydrodipicolinate synthetase [Roseovarius sp. HTCC2601]		0	0	0	1	0	0	1	1	1	0	0	0	0	0	0	0	1	0	0	0	0	0	0	0	0	0	0	0	0	1	0	0		0	0	0	0	0	0		1	0
6	0	0	0	0	denovo002873	Carbapenem-hydrolyzing beta-lactamase transcriptional activator [Sinorhizobium fredii HH103]; emb|CCE99393.1| Carbapenem-hydrolyzing beta-lactamase transcriptional activator [Sinorhizobium fredii HH103]; ref|ZP_09091518.1| LysR family transcriptional regulator [Mesorhizobium amorphae CCNWGS0123]; gb|EHH03992.1| LysR family transcriptional regulator [Mesorhizobium amorphae CCNWGS0123]		0	0	0	1	0	0	1	1	1	0	0	0	0	0	0	0	1	0	0	0	0	0	0	0	0	0	0	0	0	1	0	0		0	0	0	0	0	0		1	0
1	0	0	0	0	denovo002874	0		0	0	0	1	0	0	0	0	0	0	0	0	0	0	0	0	0	0	0	0	0	0	0	0	0	0	0	0	0	0	0	0		0	0	0	0	0	0		0	0
6	0	0	0	0	denovo002876	insertion sequence IS21 putative ATP-binding protein [Sinorhizobium fredii HH103]; emb|CCE97872.1| Insertion sequence IS21 putative ATP-binding protein [Sinorhizobium fredii HH103]; ref|YP_002546501.1| transposase [Agrobacterium vitis S4]; gb|ACM40306.1| transposase [Agrobacterium vitis S4]; ref|NP_443790.1| transposase [Sinorhizobium fredii NGR234]; ref|NP_443938.1| transposase [Sinorhizobium fr…		0	0	0	1	0	0	0	0	0	1	0	0	0	0	1	0	1	0	0	0	0	0	0	0	0	0	1	0	0	0	1	0		0	0	0	0	0	0		0	0
1	0	0	0	0	denovo002877	0		0	0	0	1	0	0	0	0	0	0	0	0	0	0	0	0	0	0	0	0	0	0	0	0	0	0	0	0	0	0	0	0		0	0	0	0	0	0		0	0
3	0	0	0	0	denovo002878	transposase [Microvirga sp. WSM3557]; gb|EIM30674.1| transposase [Microvirga sp. WSM3557]; ref|ZP_10362334.1| transposase [Novosphingobium sp. Rr 2-17]; gb|EIZ78096.1| transposase [Novosphingobium sp. Rr 2-17]		0	0	0	1	0	0	0	0	0	0	1	0	0	1	0	0	0	0	0	0	0	0	0	0	0	0	0	0	0	0	0	0		0	0	0	0	0	0		0	0
5	0	0	0	0	denovo002880	dehydrogenase/oxidoreductase [Candidatus Puniceispirillum marinum IMCC1322]; gb|ADE39027.1| putative dehydrogenase/oxidoreductase [Candidatus Puniceispirillum marinum IMCC1322]; ref|ZP_01077876.1| hypothetical protein MED121_20906 [Marinomonas sp. MED121]; gb|EAQ64069.1| hypothetical protein MED121_20906 [Marinomonas sp. MED121]		0	0	0	1	0	0	1	1	0	0	0	0	0	0	0	0	1	0	0	0	0	0	0	0	0	0	0	0	0	1	0	0		0	0	0	0	0	0		1	0
1	0	0	0	0	denovo002881	dipeptide ABC transporter, permease protein [Mesorhizobium amorphae CCNWGS0123]; gb|EHH14059.1| dipeptide ABC transporter, permease protein [Mesorhizobium amorphae CCNWGS0123]		0	0	0	1	0	0	0	0	0	0	0	0	0	0	0	0	0	0	0	0	0	0	0	0	0	0	0	0	0	0	0	0		0	0	0	0	0	0		0	0
1	0	0	0	0	denovo002883	ISRm2011-2 transposase protein [Bradyrhizobium sp. CCGE-LA001]; gb|EJZ34164.1| ISRm2011-2 transposase protein [Bradyrhizobium sp. CCGE-LA001]		0	0	0	1	0	0	0	0	0	0	0	0	0	0	0	0	0	0	0	0	0	0	0	0	0	0	0	0	0	0	0	0		0	0	0	0	0	0		0	0
1	0	0	0	0	denovo002884	0		0	0	0	1	0	0	0	0	0	0	0	0	0	0	0	0	0	0	0	0	0	0	0	0	0	0	0	0	0	0	0	0		0	0	0	0	0	0		0	0
2	0	0	0	0	denovo002885	dipeptide ABC transporter, ATP-binding protein [Mesorhizobium amorphae CCNWGS0123]; gb|EHH14058.1| dipeptide ABC transporter, ATP-binding protein [Mesorhizobium amorphae CCNWGS0123]		0	0	0	1	0	0	0	0	0	0	0	0	0	0	1	0	0	0	0	0	0	0	0	0	0	0	0	0	0	0	0	0		0	0	0	0	0	0		0	0
1	0	0	0	0	denovo002887	transposase family protein [Novosphingobium sp. AP12]; gb|EJL34391.1| transposase family protein [Novosphingobium sp. AP12]		0	0	0	1	0	0	0	0	0	0	0	0	0	0	0	0	0	0	0	0	0	0	0	0	0	0	0	0	0	0	0	0		0	0	0	0	0	0		0	0
9	0	0	0	0	denovo002889	2OG-Fe(II) oxygenase [Mesorhizobium ciceri biovar biserrulae WSM1271]; ref|YP_004614802.1| 2OG-Fe(II) oxygenase [Mesorhizobium opportunistum WSM2075]; ref|YP_007307453.1| dioxygenase, isopenicillin N synthase [Mesorhizobium australicum WSM2073]; gb|ADV14819.1| 2OG-Fe(II) oxygenase [Mesorhizobium ciceri biovar biserrulae WSM1271]; gb|AEH90708.1| 2OG-Fe(II) oxygenase [Mesorhizobium opportunistum WS…		0	0	0	1	0	1	0	0	0	0	0	0	0	0	0	0	0	0	0	1	1	1	1	0	0	0	1	0	1	0	0	1		0	0	0	0	0	0		0	0
4	0	0	0	0	denovo003120	FAD dependent oxidoreductase [Burkholderia ubonensis Bu]; gb|ABZ09830.1| putative FAD dependent oxidoreductase [uncultured marine microorganism HF4000_APKG8L7]; ref|ZP_19205217.1| aminophosphonate oxidoreductase [Pseudomonas sp. M1]; gb|EKX02197.1| aminophosphonate oxidoreductase [Pseudomonas sp. M1]		0	0	0	0	1	0	0	1	0	0	0	0	0	0	0	0	0	0	1	0	0	0	0	0	0	0	0	0	0	1	0	0		0	0	0	0	0	0		0	0
1	0	0	0	0	denovo003121	hippurate hydrolase [Lautropia mirabilis ATCC 51599]; gb|EFV95820.1| hippurate hydrolase [Lautropia mirabilis ATCC 51599]		0	0	0	0	1	0	0	0	0	0	0	0	0	0	0	0	0	0	0	0	0	0	0	0	0	0	0	0	0	0	0	0		0	0	0	0	0	0		0	0
1	0	0	0	0	denovo003122	binding-protein-dependent transporters inner membrane component [Thauera sp. MZ1T]; gb|ACK53205.1| binding-protein-dependent transport systems inner membrane component [Thauera sp. MZ1T]		0	0	0	0	1	0	0	0	0	0	0	0	0	0	0	0	0	0	0	0	0	0	0	0	0	0	0	0	0	0	0	0		0	0	0	0	0	0		0	0
4	0	0	0	0	denovo003129	transcriptional regulator [Mesorhizobium loti MAFF303099]; dbj|BAB54495.1| transcriptional regulator [Mesorhizobium loti MAFF303099]; ref|NP_102707.1| transcriptional regulatory protein, nodulation competitiveness determinant [Mesorhizobium loti MAFF303099]; dbj|BAB48493.1| transcriptional regulatory protein, nodulation competitiveness determinant [Mesorhizobium loti MAFF303099]		0	0	0	0	1	0	1	0	0	0	0	0	0	0	0	0	0	1	0	0	0	0	0	0	0	1	0	0	0	0	0	0		0	0	0	0	0	0		0	0
4	0	0	0	0	denovo003156	0		0	0	0	0	1	0	0	1	1	0	0	0	0	0	0	0	1	0	0	0	0	0	0	0	0	0	0	0	0	0	0	0		0	0	0	0	0	0		0	0
3	0	0	0	0	denovo003158	0		0	0	0	0	1	0	0	0	0	0	0	0	0	0	0	1	0	0	0	0	0	0	0	0	0	0	0	0	0	0	0	1		0	0	0	0	0	0		0	0
10	0	0	0	0	denovo003252	0		0	0	0	0	1	0	1	0	0	0	0	0	0	0	0	0	0	1	1	0	0	0	0	0	0	1	1	1	1	1	1	0		0	0	0	0	0	0		0	0
1	0	0	0	0	denovo003253	oligopeptide/dipeptide ABC transporter, ATPase subunit [Rhodobacter sp. SW2]; gb|EEW25037.1| oligopeptide/dipeptide ABC transporter, ATPase subunit [Rhodobacter sp. SW2]		0	0	0	0	1	0	0	0	0	0	0	0	0	0	0	0	0	0	0	0	0	0	0	0	0	0	0	0	0	0	0	0		0	0	0	0	0	0		0	0
1	0	0	0	0	denovo003254	oligopeptide/dipeptide ABC transporter, ATPase subunit [Rhodobacter sp. SW2]; gb|EEW25036.1| oligopeptide/dipeptide ABC transporter, ATPase subunit [Rhodobacter sp. SW2]		0	0	0	0	1	0	0	0	0	0	0	0	0	0	0	0	0	0	0	0	0	0	0	0	0	0	0	0	0	0	0	0		0	0	0	0	0	0		0	0
13	0	0	0	0	denovo003255	extracellular solute-binding protein family 5 [Rhodobacter sp. SW2]; gb|EEW25033.1| extracellular solute-binding protein family 5 [Rhodobacter sp. SW2]		0	0	0	0	1	1	1	1	0	0	0	0	0	0	0	0	0	1	0	1	1	1	1	0	0	1	0	1	0	1	0	1		0	0	0	0	0	0		0	0
6	0	0	0	0	denovo003263	hypothetical protein RCCGEPOP_31114 [Rhizobium sp. Pop5]; gb|EJZ17369.1| hypothetical protein RCCGEPOP_31114 [Rhizobium sp. Pop5]		0	0	0	0	1	1	0	0	0	0	0	0	0	0	0	0	0	1	0	1	0	1	1	0	0	0	0	0	0	0	0	0		0	0	0	0	0	0		1	1
9	0	0	0	0	denovo003274	ABC transporter ATP-binding protein [Sinorhizobium meliloti 1021]; ref|YP_004551720.1| oligopeptide/dipeptide ABC transporter ATPase [Sinorhizobium meliloti AK83]; ref|YP_005718284.1| oligopeptide/dipeptide ABC transporter ATPase [Sinorhizobium meliloti BL225C]; ref|YP_005724636.1| ABC transporter ATP-binding protein [Sinorhizobium meliloti SM11]; ref|YP_006814717.1| Putative peptide import ATP-b…		0	0	0	0	1	0	1	0	0	0	0	0	0	0	0	0	0	1	0	0	0	0	0	0	0	1	1	1	1	1	1	0		0	0	0	0	0	0		0	0
1	0	0	0	0	denovo003275	oligopeptide/dipeptide ABC transporter, ATPase subunit [Sinorhizobium medicae WSM419]; gb|ABR64364.1| oligopeptide/dipeptide ABC transporter, ATPase subunit [Sinorhizobium medicae WSM419]; ref|YP_004551721.1| oligopeptide/dipeptide ABC transporter ATPase [Sinorhizobium meliloti AK83]; gb|AEG57598.1| oligopeptide/dipeptide ABC transporter, ATPase subunit [Sinorhizobium meliloti AK83]; ref|YP_00571…		0	0	0	0	1	0	0	0	0	0	0	0	0	0	0	0	0	0	0	0	0	0	0	0	0	0	0	0	0	0	0	0		0	0	0	0	0	0		0	0
1	0	0	0	0	denovo003276	ABC transporter permease [Sinorhizobium meliloti 1021]; gb|AAK65560.1| ABC transporter, permease [Sinorhizobium meliloti 1021]		0	0	0	0	1	0	0	0	0	0	0	0	0	0	0	0	0	0	0	0	0	0	0	0	0	0	0	0	0	0	0	0		0	0	0	0	0	0		0	0
6	0	0	0	0	denovo003284	ABC transporter [Sinorhizobium meliloti BL225C]; ref|YP_005724634.1| ABC transporter permease [Sinorhizobium meliloti SM11]; ref|YP_006814719.1| ABC transporter [Sinorhizobium meliloti Rm41]; gb|AEG07526.1| ABC-type transporter, integral membrane subunit [Sinorhizobium meliloti BL225C]; gb|AEH81825.1| ABC transporter, permease [Sinorhizobium meliloti SM11]; emb|CCM70912.1| ABC transporter [Sinorh…		0	0	0	0	1	0	0	0	0	0	0	0	0	0	0	0	0	1	0	0	0	0	0	0	0	0	0	1	1	1	1	0		0	0	0	0	0	0		0	0
4	0	0	0	0	denovo003285	ABC transporter ATP-binding protein [Sinorhizobium meliloti 1021]; gb|AAK65558.1| ABC transporter, ATP-binding protein [Sinorhizobium meliloti 1021]; ref|YP_001314297.1| oligopeptide/dipeptide ABC transporter, ATPase subunit [Sinorhizobium medicae WSM419]; gb|ABR64364.1| oligopeptide/dipeptide ABC transporter, ATPase subunit [Sinorhizobium medicae WSM419]		0	0	0	0	1	0	0	0	0	0	0	0	0	0	0	0	0	0	0	0	0	0	0	1	0	1	0	1	0	0	0	0		0	0	0	0	0	0		0	0
9	0	0	0	0	denovo003286	0		0	0	0	0	1	0	1	0	0	0	0	0	0	0	0	0	0	1	0	0	0	0	0	0	0	1	1	1	1	1	1	0		0	0	0	0	0	0		0	0
3	0	0	0	0	denovo003287	ABC transporter ATP-binding protein [Sinorhizobium meliloti 1021]; ref|YP_004551720.1| oligopeptide/dipeptide ABC transporter ATPase [Sinorhizobium meliloti AK83]; ref|YP_005718284.1| oligopeptide/dipeptide ABC transporter ATPase [Sinorhizobium meliloti BL225C]; ref|YP_005724636.1| ABC transporter ATP-binding protein [Sinorhizobium meliloti SM11]; ref|YP_006814717.1| Putative peptide import ATP-b…		0	0	0	0	1	0	0	0	0	0	0	0	0	0	0	0	0	0	0	0	0	0	0	0	0	1	0	1	0	0	0	0		0	0	0	0	0	0		0	0
8	0	0	0	0	denovo003288	0		0	0	0	0	1	0	0	0	0	0	0	0	0	0	0	0	0	1	0	0	0	0	0	0	0	1	1	1	1	1	1	0		0	0	0	0	0	0		0	0
1	0	0	0	0	denovo003324	ABC transporter permease [Sinorhizobium meliloti 1021]; ref|YP_004550514.1| ABC transporter [Sinorhizobium meliloti AK83]; ref|YP_005715107.1| ABC transporter [Sinorhizobium meliloti BL225C]; ref|YP_005721820.1| Sugar transport system permease [Sinorhizobium meliloti SM11]; ref|YP_006841868.1| ABC transporter permease [Sinorhizobium meliloti Rm41]; ref|YP_007191767.1| Ribose/xylose/arabinose/gala…		0	0	0	0	1	0	0	0	0	0	0	0	0	0	0	0	0	0	0	0	0	0	0	0	0	0	0	0	0	0	0	0		0	0	0	0	0	0		0	0
1	0	0	0	0	denovo003325	periplasmic binding ABC transporter protein [Sinorhizobium meliloti 1021]; ref|YP_004550513.1| sugar ABC transporter periplasmic sugar-binding protein [Sinorhizobium meliloti AK83]; ref|YP_005715106.1| sugar ABC transporter periplasmic sugar-binding protein [Sinorhizobium meliloti BL225C]; ref|YP_005721819.1| putative periplasmic binding ABC transporter protein [Sinorhizobium meliloti SM11]; ref|…		0	0	0	0	1	0	0	0	0	0	0	0	0	0	0	0	0	0	0	0	0	0	0	0	0	0	0	0	0	0	0	0		0	0	0	0	0	0		0	0
4	0	0	0	0	denovo003344	hypothetical protein msr8103 [Mesorhizobium loti MAFF303099]; dbj|BAB53740.1| msr8103 [Mesorhizobium loti MAFF303099]		0	0	0	0	1	0	0	1	0	0	0	0	0	0	0	0	0	0	0	0	0	0	0	0	0	0	0	0	1	0	1	0		0	0	0	0	0	0		0	0
6	0	0	0	0	denovo003353	HYPOTHETICAL PROTEIN [Mesorhizobium loti R7A]		0	0	0	0	1	0	0	0	1	0	0	0	0	0	0	0	0	0	0	1	1	1	1	0	0	0	0	0	0	0	0	0		0	0	0	0	0	0		0	0
1	0	0	0	0	denovo003354	0		0	0	0	0	1	0	0	0	0	0	0	0	0	0	0	0	0	0	0	0	0	0	0	0	0	0	0	0	0	0	0	0		0	0	0	0	0	0		0	0
6	0	0	0	0	denovo003363	hypothetical protein SUS17_24 [Sphingomonas sp. S17]; gb|EGI57109.1| hypothetical protein SUS17_24 [Sphingomonas sp. S17]		0	0	0	0	1	0	0	0	1	0	0	0	0	0	0	0	0	0	0	1	1	1	1	0	0	0	0	0	0	0	0	0		0	0	0	0	0	0		0	0
1	0	0	0	0	denovo003364	0		0	0	0	0	1	0	0	0	0	0	0	0	0	0	0	0	0	0	0	0	0	0	0	0	0	0	0	0	0	0	0	0		0	0	0	0	0	0		0	0
5	0	0	0	0	denovo003374	transposase [Nitratireductor aquibiodomus RA22]; gb|EIM73404.1| transposase [Nitratireductor aquibiodomus RA22]; ref|YP_471654.1| insertion sequence transposase [Rhizobium etli CFN 42]; gb|ABC92927.1| probable insertion sequence transposase protein [Rhizobium etli CFN 42]		0	0	0	0	1	0	0	0	0	0	0	0	0	0	0	0	0	0	0	1	1	1	1	0	0	0	0	0	0	0	0	0		0	0	0	0	0	0		0	0
6	0	0	0	0	denovo003376	hypothetical protein [Sinorhizobium meliloti]; ref|ZP_12978616.1| transposase mutator type [Sinorhizobium meliloti CCNWSX0020]; gb|EHK73495.1| transposase mutator type [Sinorhizobium meliloti CCNWSX0020]; gb|AFJ91316.1| mutator family transposase [Sinorhizobium meliloti]; ref|YP_007192160.1| Transposase-like protein [Sinorhizobium meliloti GR4]; gb|AGA08561.1| Transposase-like protein [Sinorhizob…		0	0	0	0	1	0	0	0	0	0	0	0	0	0	0	0	1	0	0	0	0	1	1	0	0	0	0	0	0	0	1	1		0	0	0	0	0	0		0	0
5	0	0	0	0	denovo003378	LysR family transcriptional regulator [Mesorhizobium amorphae CCNWGS0123]; gb|EHH05089.1| LysR family transcriptional regulator [Mesorhizobium amorphae CCNWGS0123]; ref|YP_007306333.1| transcriptional regulator [Mesorhizobium australicum WSM2073]; gb|AGB46957.1| transcriptional regulator [Mesorhizobium australicum WSM2073]		0	0	0	0	1	0	0	0	0	0	0	0	0	0	0	0	0	0	0	1	1	1	1	0	0	0	0	0	0	0	0	0		0	0	0	0	0	0		0	0
5	0	0	0	0	denovo003379	dimethylglycine dehydrogenase [Candidatus Puniceispirillum marinum IMCC1322]; gb|ADE40416.1| dimethylglycine dehydrogenase [Candidatus Puniceispirillum marinum IMCC1322]		0	0	0	0	1	0	0	0	0	0	0	0	0	0	0	0	0	0	0	1	1	1	1	0	0	0	0	0	0	0	0	0		0	0	0	0	0	0		0	0
11	0	0	0	0	denovo003388	hypothetical protein [Mesorhizobium ciceri biovar biserrulae WSM1271]; ref|YP_004614728.1| hypothetical protein Mesop_6248 [Mesorhizobium opportunistum WSM2075]; gb|ADV14747.1| hypothetical protein Mesci_5667 [Mesorhizobium ciceri biovar biserrulae WSM1271]; gb|AEH90634.1| Protein of unknown function DUF2285 [Mesorhizobium opportunistum WSM2075]		0	0	0	0	1	0	0	0	0	0	0	0	1	0	0	0	0	1	1	1	1	1	1	0	0	1	0	0	0	0	1	1		0	0	0	0	0	0		0	1
4	0	0	0	0	denovo003412	cyclic nucleotide-binding protein [Mesorhizobium ciceri biovar biserrulae WSM1271]; gb|ADV12873.1| cyclic nucleotide-binding protein [Mesorhizobium ciceri biovar biserrulae WSM1271]; ref|ZP_09291268.1| cyclic nucleotide-binding protein [Mesorhizobium alhagi CCNWXJ12-2]; gb|EHK58649.1| cyclic nucleotide-binding protein [Mesorhizobium alhagi CCNWXJ12-2]		0	0	0	0	1	0	1	1	1	0	0	0	0	0	0	0	0	0	0	0	0	0	0	0	0	0	0	0	0	0	0	0		0	0	0	0	0	0		0	0
4	0	0	0	0	denovo003413	cyclic nucleotide-binding protein [Mesorhizobium ciceri biovar biserrulae WSM1271]; gb|ADV12873.1| cyclic nucleotide-binding protein [Mesorhizobium ciceri biovar biserrulae WSM1271]		0	0	0	0	1	0	1	1	1	0	0	0	0	0	0	0	0	0	0	0	0	0	0	0	0	0	0	0	0	0	0	0		0	0	0	0	0	0		0	0
4	0	0	0	0	denovo003414	hypothetical protein Mesop_2620 [Mesorhizobium opportunistum WSM2075]; gb|AEH87090.1| hypothetical protein Mesop_2620 [Mesorhizobium opportunistum WSM2075]		0	0	0	0	1	0	1	1	1	0	0	0	0	0	0	0	0	0	0	0	0	0	0	0	0	0	0	0	0	0	0	0		0	0	0	0	0	0		0	0
4	0	0	0	0	denovo003424	transposase [Microvirga sp. WSM3557]; gb|EIM24454.1| transposase [Microvirga sp. WSM3557]		0	0	0	0	1	0	1	0	1	0	0	0	0	0	0	0	0	1	0	0	0	0	0	0	0	0	0	0	0	0	0	0		0	0	0	0	0	0		0	0
13	0	0	0	0	denovo003455	hippurate hydrolase [Lautropia mirabilis ATCC 51599]; gb|EFV95820.1| hippurate hydrolase [Lautropia mirabilis ATCC 51599]; ref|YP_004987484.1| hippurate hydrolase [Azospirillum brasilense Sp245]; emb|CCD03711.1| hippurate hydrolase [Azospirillum brasilense Sp245]		0	0	0	0	0	1	1	0	1	0	0	0	0	0	0	0	0	1	0	1	1	1	1	0	0	1	1	1	1	0	1	0		0	0	0	0	0	0		0	0
6	0	0	0	0	denovo003457	hypothetical protein P24_05562 [Oceanibaculum indicum P24]; gb|EKE77223.1| hypothetical protein P24_05562 [Oceanibaculum indicum P24]		0	0	0	0	0	1	0	0	0	0	0	0	0	0	0	0	0	1	0	0	0	0	0	0	0	1	1	1	0	1	0	0		0	0	0	0	0	0		0	0
16	0	0	0	0	denovo003460	glutathione import ATP-binding protein GsiA [Oligotropha carboxidovorans OM5]; ref|YP_004631581.1| glutathione import ATP-binding protein GsiA [Oligotropha carboxidovorans OM5]; ref|YP_005949646.1| glutathione import ATP-binding protein GsiA [Oligotropha carboxidovorans OM4]; gb|ACI94625.1| glutathione import ATP-binding protein GsiA [Oligotropha carboxidovorans OM5]; gb|AEI01765.1| glutathione i…		0	0	0	0	0	1	1	1	0	0	0	0	0	0	0	0	0	1	0	1	1	1	1	1	1	1	0	1	1	1	1	1		0	0	0	0	0	0		0	0
1	0	0	0	0	denovo003465	aldehyde dehydrogenase [Mesorhizobium amorphae CCNWGS0123]; gb|EHH09327.1| aldehyde dehydrogenase [Mesorhizobium amorphae CCNWGS0123]		0	0	0	0	0	1	0	0	0	0	0	0	0	0	0	0	0	0	0	0	0	0	0	0	0	0	0	0	0	0	0	0		0	0	0	0	0	0		0	0
8	0	0	0	0	denovo003499	inner-membrane translocator [Mesorhizobium alhagi CCNWXJ12-2]; gb|EHK53023.1| inner-membrane translocator [Mesorhizobium alhagi CCNWXJ12-2]; ref|ZP_09091910.1| inner-membrane translocator [Mesorhizobium amorphae CCNWGS0123]; gb|EHH02945.1| inner-membrane translocator [Mesorhizobium amorphae CCNWGS0123]		0	0	0	0	0	1	0	0	0	0	0	1	1	1	1	1	0	0	1	0	0	0	0	1	0	0	0	0	0	0	0	0		0	0	0	0	0	0		0	0
1	0	0	0	0	denovo003506	Tail Collar domain-containing protein [Mesorhizobium alhagi CCNWXJ12-2]; gb|EHK59347.1| Tail Collar domain-containing protein [Mesorhizobium alhagi CCNWXJ12-2]; ref|YP_007302746.1| microcystin-dependent protein [Mesorhizobium australicum WSM2073]; gb|AGB43370.1| microcystin-dependent protein [Mesorhizobium australicum WSM2073]; ref|YP_004140119.1| Tail Collar domain-containing protein [Mesorhizob…		0	0	0	0	0	1	0	0	0	0	0	0	0	0	0	0	0	0	0	0	0	0	0	0	0	0	0	0	0	0	0	0		0	0	0	0	0	0		1	0
15	0	0	0	0	denovo003514	HipA N-terminal domain protein [Methylosinus trichosporium OB3b]; gb|EFH01022.1| HipA N-terminal domain protein [Methylosinus trichosporium OB3b]; ref|ZP_10191919.1| serine kinase HipA [Rhodanobacter sp. 115]; gb|EIL87149.1| serine kinase HipA [Rhodanobacter sp. 115]		0	0	0	0	0	1	0	0	0	1	1	1	1	1	1	1	1	0	0	0	0	0	0	1	1	0	1	1	0	1	0	1		0	0	0	0	0	0		1	0
3	0	0	0	0	denovo003575	lytic transglycosylase catalytic subunit [Mesorhizobium amorphae CCNWGS0123]; gb|EHH05211.1| lytic transglycosylase catalytic subunit [Mesorhizobium amorphae CCNWGS0123]		0	0	0	0	0	1	0	0	0	1	1	0	0	0	0	0	0	0	0	0	0	0	0	0	0	0	0	0	0	0	0	0		0	0	0	0	0	0		0	0
3	0	0	0	0	denovo003576	hypothetical protein MEA186_30287 [Mesorhizobium amorphae CCNWGS0123]; gb|EHH05212.1| hypothetical protein MEA186_30287 [Mesorhizobium amorphae CCNWGS0123]		0	0	0	0	0	1	0	0	0	1	1	0	0	0	0	0	0	0	0	0	0	0	0	0	0	0	0	0	0	0	0	0		0	0	0	0	0	0		0	0
1	0	0	0	0	denovo003584	hypothetical protein MEA186_29137 [Mesorhizobium amorphae CCNWGS0123]; gb|EHH06263.1| hypothetical protein MEA186_29137 [Mesorhizobium amorphae CCNWGS0123]		0	0	0	0	0	1	0	0	0	0	0	0	0	0	0	0	0	0	0	0	0	0	0	0	0	0	0	0	0	0	0	0		0	0	0	0	0	0		0	0
1	0	0	0	0	denovo003585	hypothetical protein MEA186_29132 [Mesorhizobium amorphae CCNWGS0123]; gb|EHH06262.1| hypothetical protein MEA186_29132 [Mesorhizobium amorphae CCNWGS0123]		0	0	0	0	0	1	0	0	0	0	0	0	0	0	0	0	0	0	0	0	0	0	0	0	0	0	0	0	0	0	0	0		0	0	0	0	0	0		0	0
1	0	0	0	0	denovo003590	hypothetical protein MEA186_29987 [Mesorhizobium amorphae CCNWGS0123]; gb|EHH05526.1| hypothetical protein MEA186_29987 [Mesorhizobium amorphae CCNWGS0123]		0	0	0	0	0	1	0	0	0	0	0	0	0	0	0	0	0	0	0	0	0	0	0	0	0	0	0	0	0	0	0	0		0	0	0	0	0	0		0	0
1	0	0	0	0	denovo003591	hypothetical protein Oant_3148 [Ochrobactrum anthropi ATCC 49188]; gb|ABS15856.1| hypothetical protein Oant_3148 [Ochrobactrum anthropi ATCC 49188]		0	0	0	0	0	1	0	0	0	0	0	0	0	0	0	0	0	0	0	0	0	0	0	0	0	0	0	0	0	0	0	0		0	0	0	0	0	0		0	0
1	0	0	0	0	denovo003592	hypothetical protein Arad_12001 [Agrobacterium radiobacter K84]; gb|ACM31090.1| conserved hypothetical protein [Agrobacterium radiobacter K84]		0	0	0	0	0	1	0	0	0	0	0	0	0	0	0	0	0	0	0	0	0	0	0	0	0	0	0	0	0	0	0	0		0	0	0	0	0	0		0	0
1	0	0	0	0	denovo003593	hypothetical protein PMI03_03069 [Rhizobium sp. AP16]; gb|EJK83723.1| hypothetical protein PMI03_03069 [Rhizobium sp. AP16]; ref|ZP_18317499.1| hypothetical protein Rleg4DRAFT_4725 [Rhizobium leguminosarum bv. trifolii WSM2297]; gb|EJC82987.1| hypothetical protein Rleg4DRAFT_4725 [Rhizobium leguminosarum bv. trifolii WSM2297]		0	0	0	0	0	1	0	0	0	0	0	0	0	0	0	0	0	0	0	0	0	0	0	0	0	0	0	0	0	0	0	0		0	0	0	0	0	0		0	0
2	0	0	0	0	denovo003642	ABC transporter integral membrane protein [Sinorhizobium meliloti AK83]; gb|AEG57908.1| ABC-type transporter, integral membrane subunit [Sinorhizobium meliloti AK83]		0	0	0	0	0	1	0	0	0	0	0	0	0	0	1	0	0	0	0	0	0	0	0	0	0	0	0	0	0	0	0	0		0	0	0	0	0	0		0	0
2	0	0	0	0	denovo003644	ectoine/hydroxyectoine ABC transporter solute-binding protein [Sinorhizobium meliloti AK83]; gb|AEG58049.1| ectoine/hydroxyectoine ABC transporter solute-binding protein [Sinorhizobium meliloti AK83]		0	0	0	0	0	1	0	0	0	0	0	0	0	0	1	0	0	0	0	0	0	0	0	0	0	0	0	0	0	0	0	0		0	0	0	0	0	0		0	0
1	0	0	0	0	denovo003645	Amino acid ABC transporter, permease protein, 3-TM region, His/Glu/Gln/Arg/opine [Yersinia kristensenii ATCC 33638]; gb|EEP92343.1| Amino acid ABC transporter, permease protein, 3-TM region, His/Glu/Gln/Arg/opine [Yersinia kristensenii ATCC 33638]		0	0	0	0	0	1	0	0	0	0	0	0	0	0	0	0	0	0	0	0	0	0	0	0	0	0	0	0	0	0	0	0		0	0	0	0	0	0		0	0
1	0	0	0	0	denovo003646	ectoine/hydroxyectoine ABC transporter permease EhuD [Sinorhizobium meliloti AK83]; gb|AEG58051.1| ectoine/hydroxyectoine ABC transporter, permease protein EhuD [Sinorhizobium meliloti AK83]		0	0	0	0	0	1	0	0	0	0	0	0	0	0	0	0	0	0	0	0	0	0	0	0	0	0	0	0	0	0	0	0		0	0	0	0	0	0		0	0
1	0	0	0	0	denovo003647	ABC transporter [Rhizobium leguminosarum bv. trifolii WSM1325]; gb|ACS56042.1| ABC transporter related [Rhizobium leguminosarum bv. trifolii WSM1325]; ref|ZP_05933171.1| general L-amino acid transport ATP-binding subunit [Brucella ceti M13/05/1]; ref|ZP_05960808.1| general L-amino acid transport ATP-binding subunit [Brucella ceti M644/93/1]; gb|EEX90547.1| general L-amino acid transport ATP-bindi…		0	0	0	0	0	1	0	0	0	0	0	0	0	0	0	0	0	0	0	0	0	0	0	0	0	0	0	0	0	0	0	0		0	0	0	0	0	0		0	0
2	0	0	0	0	denovo003650	class III aminotransferase [Shewanella halifaxensis HAW-EB4]; gb|ABZ77506.1| aminotransferase class-III [Shewanella halifaxensis HAW-EB4]		0	0	0	0	0	1	0	0	0	0	0	0	0	0	1	0	0	0	0	0	0	0	0	0	0	0	0	0	0	0	0	0		0	0	0	0	0	0		0	0
3	0	0	0	0	denovo003652	LysR family transcriptional regulator [Nitratireductor pacificus pht-3B]; gb|EKF18705.1| LysR family transcriptional regulator [Nitratireductor pacificus pht-3B]		0	0	0	0	0	1	0	0	0	0	0	0	0	0	1	0	0	0	1	0	0	0	0	0	0	0	0	0	0	0	0	0		0	0	0	0	0	0		0	0
2	0	0	0	0	denovo003659	aldehyde dehydrogenase [Agrobacterium albertimagni AOL15]; gb|EKF57444.1| aldehyde dehydrogenase [Agrobacterium albertimagni AOL15]		0	0	0	0	0	1	0	0	0	0	0	0	0	0	1	0	0	0	0	0	0	0	0	0	0	0	0	0	0	0	0	0		0	0	0	0	0	0		0	0
5	0	0	0	0	denovo003661	ROSMUCR transcriptional regulator [Mesorhizobium ciceri biovar biserrulae WSM1271]; gb|ADV10222.1| ROSMUCR transcriptional regulator [Mesorhizobium ciceri biovar biserrulae WSM1271]; ref|NP_105503.1| transcriptional regulator [Mesorhizobium loti MAFF303099]; dbj|BAB51289.1| transcriptional regulator [Mesorhizobium loti MAFF303099]; ref|YP_004144777.1| ROSMUCR transcriptional regulator [Mesorhizob…		0	0	0	0	0	1	0	0	0	0	0	0	0	1	0	0	0	0	0	0	0	0	0	0	0	0	0	1	0	1	0	1		0	0	0	0	0	0		0	0
3	0	0	0	0	denovo003662	HlyD family protein secretion protein [Mesorhizobium amorphae CCNWGS0123]; gb|EHH06284.1| HlyD family protein secretion protein [Mesorhizobium amorphae CCNWGS0123]		0	0	0	0	0	1	0	0	0	0	0	0	0	1	0	0	0	0	0	0	0	0	0	0	0	0	0	0	1	0	0	0		0	0	0	0	0	0		0	0
3	0	0	0	0	denovo003663	ABC-type bacteriocin transporter [Microvirga sp. WSM3557]; gb|EIM30685.1| ABC-type bacteriocin transporter [Microvirga sp. WSM3557]		0	0	0	0	0	1	0	0	0	0	0	0	0	1	0	0	0	0	0	0	0	0	0	0	0	0	0	0	1	0	0	0		0	0	0	0	0	0		0	0
4	0	0	0	0	denovo003664	probable bacteriocin/lantibiotic ABC transporter, ATP-binding protein [Rhizobium etli CIAT 894]		0	0	0	0	0	1	0	0	0	0	0	0	0	1	1	0	0	0	0	0	0	0	0	0	0	0	0	0	1	0	0	0		0	0	0	0	0	0		0	0
1	0	0	0	0	denovo003665	putative insertion sequence transposase protein [Rhizobium etli Kim 5]		0	0	0	0	0	1	0	0	0	0	0	0	0	0	0	0	0	0	0	0	0	0	0	0	0	0	0	0	0	0	0	0		0	0	0	0	0	0		0	0
1	0	0	0	0	denovo003667	0		0	0	0	0	0	1	0	0	0	0	0	0	0	0	0	0	0	0	0	0	0	0	0	0	0	0	0	0	0	0	0	0		0	0	0	0	0	0		0	0
5	0	0	0	0	denovo003670	putative transposase [Catharanthus roseus]; pir||B36919 hypothetical protein - Agrobacterium vitis insertion sequence IS870.1 emb|CAA79150.1| transposase [Agrobacterium tumefaciens]; gb|AAB41869.1| IaaM [Agrobacterium vitis]; ref|YP_005191839.1| insertion sequence IS630 uncharacterized 39 kDa protein ISO-IS200 39 kDa protein [Sinorhizobium fredii HH103]; ref|YP_005190334.1| insertion sequence IS6…		0	0	0	0	0	1	1	0	0	0	0	0	0	0	0	0	0	0	0	0	0	0	0	0	0	0	1	0	1	0	1	0		0	0	0	0	0	0		1	1
9	0	0	0	0	denovo003671	hypothetical protein SFHH103_04221 [Sinorhizobium fredii HH103]; emb|CCE98709.1| hypothetical protein SFHH103_04221 [Sinorhizobium fredii HH103]; ref|ZP_03787056.1| transposase [Brucella ceti str. Cudo]; ref|ZP_03787075.1| transposase [Brucella ceti str. Cudo]; gb|EEH13916.1| transposase [Brucella ceti str. Cudo]; gb|EEH13935.1| transposase [Brucella ceti str. Cudo]; ref|ZP_06003082.1| transposas…		0	0	0	0	0	1	1	0	0	0	0	0	0	0	0	0	0	0	0	1	1	1	1	0	0	0	1	0	1	0	1	0		0	0	0	0	0	0		1	1
4	0	0	0	0	denovo003674	transposase IS3/IS911 [Nitrobacter hamburgensis X14]; gb|ABE64516.1| transposase IS3/IS911 [Nitrobacter hamburgensis X14]		0	0	0	0	0	1	0	0	0	0	0	0	0	1	0	0	0	1	0	0	0	0	0	0	0	0	1	0	0	0	0	0		0	0	0	0	0	0		1	0
4	0	0	0	0	denovo003675	0		0	0	0	0	0	1	0	0	0	0	0	0	0	1	0	0	0	1	0	0	0	0	0	0	0	0	1	0	0	0	0	0		0	0	0	0	0	0		1	0
3	0	0	0	0	denovo003676	transposase [Rhizobium sp. CF122]; gb|EJL58086.1| transposase [Rhizobium sp. CF122]; ref|YP_005724983.1| transposase [Sinorhizobium meliloti SM11]; gb|AEH82174.1| transposase [Sinorhizobium meliloti SM11]		0	0	0	0	0	1	0	0	0	0	0	0	0	1	0	0	0	0	0	0	0	0	0	0	0	0	1	0	0	0	0	0		0	0	0	0	0	0		1	0
3	0	0	0	0	denovo003677	transposase [Sinorhizobium fredii NGR234]; sp|P55630.1|Y4QI_RHISN RecName: Full=Uncharacterized protein y4qI gb|AAB92464.1| putative transposase of undefined mobile element [Sinorhizobium fredii NGR234]; ref|YP_001967528.1| orf_Bo130 [Agrobacterium tumefaciens]; gb|AAZ50515.1| orf_Bo130 [Agrobacterium tumefaciens]; ref|YP_004551918.1| transposase IS66 [Sinorhizobium meliloti AK83]; ref|YP_0069627…		0	0	0	0	0	1	0	0	0	0	0	0	0	0	0	0	0	0	0	0	0	0	0	1	1	0	0	0	0	0	0	0		0	0	0	0	0	0		1	0
4	0	0	0	0	denovo003679	transposase number 2 for insertion sequence ISRM26 [Sinorhizobium meliloti 1021]; ref|YP_005725337.1| putative transposase number 2 for insertion sequence isrm26 [Sinorhizobium meliloti SM11]; ref|YP_006397701.1| TRm26.2: putative transposase number 2 for insertion sequence ISRm26 [Sinorhizobium fredii USDA 257]; ref|ZP_12978822.1| putative transposase number 2 for insertion sequence ISRM26 [Sino…		0	0	0	0	0	1	0	0	0	0	0	0	0	0	0	0	0	0	0	0	0	0	0	1	1	0	0	0	1	0	0	0		0	0	0	0	0	0		1	0
2	0	0	0	0	denovo003680	DNA integration/recombination/inversion protein [Sinorhizobium fredii NGR234]; sp|P55640.1|Y4RG_RHISN RecName: Full=Uncharacterized protein y4rG gb|AAB91832.1| DNA integration/recombination/inversion protein [Sinorhizobium fredii NGR234]		0	0	0	0	0	1	0	0	0	0	0	0	0	0	0	0	0	0	0	0	0	0	0	0	0	0	0	0	1	0	0	0		0	0	0	0	0	0		0	0
1	0	0	0	0	denovo003683	N-methylhydantoinase A/acetone carboxylase, beta subunit [Rhizobium sp. CF080]; gb|EJL63990.1| N-methylhydantoinase A/acetone carboxylase, beta subunit [Rhizobium sp. CF080]		0	0	0	0	0	1	0	0	0	0	0	0	0	0	0	0	0	0	0	0	0	0	0	0	0	0	0	0	0	0	0	0		0	0	0	0	0	0		0	0
2	0	0	0	0	denovo003696	hypothetical protein MEA186_30936 [Mesorhizobium amorphae CCNWGS0123]; gb|EHH04860.1| hypothetical protein MEA186_30936 [Mesorhizobium amorphae CCNWGS0123]		0	0	0	0	0	1	0	0	0	0	0	0	0	0	1	0	0	0	0	0	0	0	0	0	0	0	0	0	0	0	0	0		0	0	0	0	0	0		0	0
1	0	0	0	0	denovo003699	alcohol dehydrogenase zinc-binding domain-containing protein [Mesorhizobium ciceri biovar biserrulae WSM1271]; ref|YP_004614790.1| alcohol dehydrogenase zinc-binding domain-containing protein [Mesorhizobium opportunistum WSM2075]; ref|YP_007307443.1| Zn-dependent oxidoreductase, NADPH:quinone reductase [Mesorhizobium australicum WSM2073]; gb|ADV14809.1| Alcohol dehydrogenase zinc-binding domain p…		0	0	0	0	0	1	0	0	0	0	0	0	0	0	0	0	0	0	0	0	0	0	0	0	0	0	0	0	0	0	0	0		0	0	0	0	0	0		0	0
1	0	0	0	0	denovo003700	acyl-CoA dehydrogenase [Mesorhizobium amorphae CCNWGS0123]; gb|EHH06693.1| acyl-CoA dehydrogenase [Mesorhizobium amorphae CCNWGS0123]		0	0	0	0	0	1	0	0	0	0	0	0	0	0	0	0	0	0	0	0	0	0	0	0	0	0	0	0	0	0	0	0		0	0	0	0	0	0		0	0
2	0	0	0	0	denovo003703	Hypothetical protein, conserved [Ochrobactrum intermedium LMG 3301]; gb|EEQ95910.1| Hypothetical protein, conserved [Ochrobactrum intermedium LMG 3301]; ref|ZP_09091538.1| hypothetical protein MEA186_32113 [Mesorhizobium amorphae CCNWGS0123]; gb|EHH04012.1| hypothetical protein MEA186_32113 [Mesorhizobium amorphae CCNWGS0123]		0	0	0	0	0	1	0	0	0	0	0	0	0	0	0	0	0	0	0	0	0	0	0	0	0	0	0	0	1	0	0	0		0	0	0	0	0	0		0	0
1	0	0	0	0	denovo003704	bioY family protein [Candidatus Puniceispirillum marinum IMCC1322]; gb|ADE40020.1| bioY family protein [Candidatus Puniceispirillum marinum IMCC1322]		0	0	0	0	0	1	0	0	0	0	0	0	0	0	0	0	0	0	0	0	0	0	0	0	0	0	0	0	0	0	0	0		0	0	0	0	0	0		0	0
2	0	0	0	0	denovo003707	carbamoyl-phosphate synthase subunit L ATP-binding protein [Brucella sp. 83/13]; gb|EEZ33098.1| carbamoyl-phosphate synthase subunit L ATP-binding protein [Brucella sp. 83/13]		0	0	0	0	0	1	0	0	0	0	0	0	0	0	0	0	0	0	0	0	0	0	0	0	0	0	0	0	1	0	0	0		0	0	0	0	0	0		0	0
2	0	0	0	0	denovo003719	ABC transporter [Mesorhizobium ciceri biovar biserrulae WSM1271]; ref|YP_004614849.1| ABC transporter [Mesorhizobium opportunistum WSM2075]; ref|YP_007307501.1| ABC-type multidrug transport system, ATPase and permease component [Mesorhizobium australicum WSM2073]; gb|ADV14868.1| ABC transporter transmembrane region [Mesorhizobium ciceri biovar biserrulae WSM1271]; gb|AEH90755.1| ABC transporter r…		0	0	0	0	0	1	0	0	0	0	0	0	0	0	0	1	0	0	0	0	0	0	0	0	0	0	0	0	0	0	0	0		0	0	0	0	0	0		0	0
3	0	0	0	0	denovo003720	hypothetical protein HMPREF9697_03928 [Afipia felis ATCC 53690]; gb|EKS26812.1| hypothetical protein HMPREF9697_03928 [Afipia felis ATCC 53690]; ref|YP_666154.1| hypothetical protein Meso_4547 [Mesorhizobium sp. BNC1]; gb|ABG65571.1| conserved hypothetical protein [Chelativorans sp. BNC1]		0	0	0	0	0	1	0	0	0	0	0	0	0	0	0	0	1	0	0	0	0	0	0	0	0	0	0	0	0	0	1	0		0	0	0	0	0	0		1	0
15	0	0	0	0	denovo003721	0		0	0	0	0	0	1	1	1	0	0	0	1	0	0	0	0	1	0	0	1	0	1	1	1	1	1	1	1	1	0	0	1		0	0	0	0	0	0		0	1
1	0	0	0	0	denovo003722	0		0	0	0	0	0	1	0	0	0	0	0	0	0	0	0	0	0	0	0	0	0	0	0	0	0	0	0	0	0	0	0	0		0	0	0	0	0	0		0	0
1	0	0	0	0	denovo003723	gamma-aminobutyraldehyde dehydrogenase [Mesorhizobium amorphae CCNWGS0123]; gb|EHH11988.1| gamma-aminobutyraldehyde dehydrogenase [Mesorhizobium amorphae CCNWGS0123]		0	0	0	0	0	1	0	0	0	0	0	0	0	0	0	0	0	0	0	0	0	0	0	0	0	0	0	0	0	0	0	0		0	0	0	0	0	0		0	0
1	0	0	0	0	denovo003726	twin-arginine translocation pathway signal [Mesorhizobium amorphae CCNWGS0123]; gb|EHH13734.1| twin-arginine translocation pathway signal [Mesorhizobium amorphae CCNWGS0123]		0	0	0	0	0	1	0	0	0	0	0	0	0	0	0	0	0	0	0	0	0	0	0	0	0	0	0	0	0	0	0	0		0	0	0	0	0	0		0	0
3	0	0	0	0	denovo003727	binding-protein-dependent transport systems inner membrane component [Mesorhizobium amorphae CCNWGS0123]; gb|EHH13735.1| binding-protein-dependent transport systems inner membrane component [Mesorhizobium amorphae CCNWGS0123]; ref|YP_918830.1| binding-protein-dependent transport systems inner membrane component [Paracoccus denitrificans PD1222]; gb|ABL73134.1| binding-protein-dependent transport …		0	0	0	0	0	1	0	0	0	0	0	1	0	0	1	0	0	0	0	0	0	0	0	0	0	0	0	0	0	0	0	0		0	0	0	0	0	0		0	0
3	0	0	0	0	denovo003728	proline betaine ABC transporter permease [Mesorhizobium amorphae CCNWGS0123]; gb|EHH13736.1| proline betaine ABC transporter permease [Mesorhizobium amorphae CCNWGS0123]; ref|ZP_10623360.1| ABC-type dipeptide/oligopeptide/nickel transport system, permease component [Pseudomonas sp. GM78]; gb|EJN21097.1| ABC-type dipeptide/oligopeptide/nickel transport system, permease component [Pseudomonas sp. G…		0	0	0	0	0	1	0	0	0	0	0	1	0	0	1	0	0	0	0	0	0	0	0	0	0	0	0	0	0	0	0	0		0	0	0	0	0	0		0	0
1	0	0	0	0	denovo003738	hypothetical protein NB311A_09611 [Nitrobacter sp. Nb-311A]; gb|EAQ34226.1| hypothetical protein NB311A_09611 [Nitrobacter sp. Nb-311A]		0	0	0	0	0	1	0	0	0	0	0	0	0	0	0	0	0	0	0	0	0	0	0	0	0	0	0	0	0	0	0	0		0	0	0	0	0	0		0	0
2	0	0	0	0	denovo003742	0		0	0	0	0	0	1	0	0	0	0	0	0	0	0	1	0	0	0	0	0	0	0	0	0	0	0	0	0	0	0	0	0		0	0	0	0	0	0		0	0
1	0	0	0	0	denovo003744	hypothetical protein [Mesorhizobium ciceri biovar biserrulae WSM1271]; ref|YP_004614675.1| hypothetical protein Mesop_6183 [Mesorhizobium opportunistum WSM2075]; ref|YP_007307328.1| hypothetical protein Mesau_05652 [Mesorhizobium australicum WSM2073]; gb|ADV14695.1| hypothetical protein Mesci_5601 [Mesorhizobium ciceri biovar biserrulae WSM1271]; gb|AEH90581.1| hypothetical protein Mesop_6183 [Me…		0	0	0	0	0	1	0	0	0	0	0	0	0	0	0	0	0	0	0	0	0	0	0	0	0	0	0	0	0	0	0	0		0	0	0	0	0	0		0	0
1	0	0	0	0	denovo003745	RecName: Full=Uncharacterized protein ORF8 in nfe locus; AltName: Full=ORFA emb|CAA46912.1| unnamed protein product [Sinorhizobium meliloti]		0	0	0	0	0	1	0	0	0	0	0	0	0	0	0	0	0	0	0	0	0	0	0	0	0	0	0	0	0	0	0	0		0	0	0	0	0	0		0	0
1	0	0	0	0	denovo003749	amino acid ABC transporter ATP binding protein [Pseudomonas aeruginosa PAO1]; ref|ZP_13152549.1| amino acid ABC transporter ATP binding protein [Pseudomonas aeruginosa MPAO1/P1]; ref|ZP_13157987.1| amino acid ABC transporter ATP binding protein [Pseudomonas aeruginosa MPAO1/P2]; ref|ZP_15962571.1| amino acid ABC transporter ATP binding protein [Pseudomonas aeruginosa PAO579]; gb|AAG04645.1|AE0045…		0	0	0	0	0	1	0	0	0	0	0	0	0	0	0	0	0	0	0	0	0	0	0	0	0	0	0	0	0	0	0	0		0	0	0	0	0	0		0	0
1	0	0	0	0	denovo003750	amino acid ABC transporter ATP binding protein [Pseudomonas aeruginosa PAO1]; ref|ZP_13152549.1| amino acid ABC transporter ATP binding protein [Pseudomonas aeruginosa MPAO1/P1]; ref|ZP_13157987.1| amino acid ABC transporter ATP binding protein [Pseudomonas aeruginosa MPAO1/P2]; ref|ZP_15962571.1| amino acid ABC transporter ATP binding protein [Pseudomonas aeruginosa PAO579]; gb|AAG04645.1|AE0045…		0	0	0	0	0	1	0	0	0	0	0	0	0	0	0	0	0	0	0	0	0	0	0	0	0	0	0	0	0	0	0	0		0	0	0	0	0	0		0	0
1	0	0	0	0	denovo003751	polar amino acid ABC transporter inner membrane subunit [Starkeya novella DSM 506]; gb|ADH87498.1| polar amino acid ABC transporter, inner membrane subunit [Starkeya novella DSM 506]		0	0	0	0	0	1	0	0	0	0	0	0	0	0	0	0	0	0	0	0	0	0	0	0	0	0	0	0	0	0	0	0		0	0	0	0	0	0		0	0
2	0	0	0	0	denovo003753	transposase [Mesorhizobium amorphae CCNWGS0123]; gb|EHH12030.1| transposase [Mesorhizobium amorphae CCNWGS0123]; ref|ZP_04683163.1| transposase [Ochrobactrum intermedium LMG 3301]; gb|EEQ94467.1| transposase [Ochrobactrum intermedium LMG 3301]		0	0	0	0	0	1	0	0	0	0	0	0	0	0	0	0	0	0	0	0	0	0	0	1	0	0	0	0	0	0	0	0		0	0	0	0	0	0		0	0
5	0	0	0	0	denovo003777	polyamine ABC transporter, ATP-binding protein [Rhodobacterales bacterium HTCC2150]; gb|EBA03168.1| polyamine ABC transporter, ATP-binding protein [Rhodobacterales bacterium HTCC2150]		0	0	0	0	0	0	1	0	0	0	0	0	0	0	0	0	0	0	0	0	0	0	0	0	0	1	0	1	0	0	1	1		0	0	0	0	0	0		0	0
5	0	0	0	0	denovo003782	Patatin [Mesorhizobium amorphae CCNWGS0123]; gb|EHH08365.1| Patatin [Mesorhizobium amorphae CCNWGS0123]		0	0	0	0	0	0	1	0	0	0	0	0	0	0	0	0	0	0	0	0	0	0	0	0	0	0	1	0	1	1	1	0		0	0	0	0	0	0		0	0
5	0	0	0	0	denovo003783	3-hydroxybutyrate dehydrogenase [Mesorhizobium amorphae CCNWGS0123]; gb|EHH08364.1| 3-hydroxybutyrate dehydrogenase [Mesorhizobium amorphae CCNWGS0123]		0	0	0	0	0	0	1	0	0	0	0	0	0	0	0	0	0	0	0	0	0	0	0	0	0	0	1	0	1	1	1	0		0	0	0	0	0	0		0	0
2	0	0	0	0	denovo003805	ABC transporter integral membrane protein [Sinorhizobium meliloti AK83]; gb|AEG57599.1| ABC-type transporter, integral membrane subunit [Sinorhizobium meliloti AK83]; ref|YP_005718286.1| ABC transporter [Sinorhizobium meliloti BL225C]; ref|YP_005724634.1| ABC transporter permease [Sinorhizobium meliloti SM11]; ref|YP_006814719.1| ABC transporter [Sinorhizobium meliloti Rm41]; gb|AEG07526.1| ABC-t…		0	0	0	0	0	0	1	0	0	0	0	0	0	0	0	0	0	0	0	0	0	0	0	0	0	0	1	0	0	0	0	0		0	0	0	0	0	0		0	0
8	0	0	0	0	denovo003807	peptide/opine/nickel uptake family ABC transporter,permease/ATP-binding protein [Maritimibacter alkaliphilus HTCC2654]; gb|EAQ11213.1| peptide/opine/nickel uptake family ABC transporter,permease/ATP-binding protein [Rhodobacterales bacterium HTCC2654]		0	0	0	0	0	0	1	0	0	0	0	0	0	0	0	0	0	1	0	0	0	0	0	0	0	1	1	1	1	1	1	0		0	0	0	0	0	0		0	0
3	0	0	0	0	denovo003810	oxidoreductase [Agrobacterium fabrum str. C58]; gb|AAK89954.1| putative oxidoreductase [Agrobacterium fabrum str. C58]		0	0	0	0	0	0	1	0	0	0	0	0	0	0	0	0	0	1	0	0	0	0	0	0	0	0	1	0	0	0	0	0		0	0	0	0	0	0		0	0
2	0	0	0	0	denovo003888	hypothetical protein HEAR2249 [Herminiimonas arsenicoxydans]; emb|CAL62383.1| Hypothetical protein HEAR2249 [Herminiimonas arsenicoxydans]		0	0	0	0	0	0	1	0	0	0	0	0	0	0	0	0	0	0	0	0	0	0	0	0	0	0	0	0	0	1	0	0		0	0	0	0	0	0		0	0
3	0	0	0	0	denovo003889	hypothetical protein RCCGE510_12636 [Rhizobium sp. CCGE 510]; gb|EJT04981.1| hypothetical protein RCCGE510_12636 [Rhizobium sp. CCGE 510]		0	0	0	0	0	0	1	0	0	0	0	1	0	0	0	0	0	0	0	0	0	0	0	0	0	0	0	0	0	1	0	0		0	0	0	0	0	0		0	0
8	0	0	0	0	denovo003920	ABC-type nitrate/sulfonate/bicarbonate transport system, ATPase component [Rhizobium leguminosarum bv. trifolii WSM597]; gb|EJB07011.1| ABC-type nitrate/sulfonate/bicarbonate transport system, ATPase component [Rhizobium leguminosarum bv. trifolii WSM597]		0	0	0	0	0	0	1	0	1	0	0	0	0	0	1	0	0	0	0	1	0	1	1	0	0	0	0	0	0	1	0	1		0	0	0	0	0	0		0	0
3	0	0	0	0	denovo003921	arginase family hydrolase, arginase/agmainase/formiminoglutamate hydrolase [Rhizobium leguminosarum bv. trifolii WSM597]; gb|EJB07012.1| arginase family hydrolase, arginase/agmainase/formiminoglutamate hydrolase [Rhizobium leguminosarum bv. trifolii WSM597]		0	0	0	0	0	0	1	0	1	0	0	0	0	0	0	0	0	0	0	0	0	0	0	0	0	0	0	0	0	1	0	0		0	0	0	0	0	0		0	0
7	0	0	0	0	denovo003922	ABC transporter, substrate-binding protein, aliphatic sulfonates family [Rhizobium leguminosarum bv. trifolii WSM597]; gb|EJB07009.1| ABC transporter, substrate-binding protein, aliphatic sulfonates family [Rhizobium leguminosarum bv. trifolii WSM597]		0	0	0	0	0	0	1	0	1	0	0	0	0	0	1	0	0	0	0	1	0	1	1	0	0	0	0	0	0	1	0	0		0	0	0	0	0	0		0	0
1	0	0	0	0	denovo003925	general amino acid ABC transporter, ATP-binding protein [Roseobacter sp. GAI101]; gb|EEB82405.1| general amino acid ABC transporter, ATP-binding protein [Roseobacter sp. GAI101]		0	0	0	0	0	0	1	0	0	0	0	0	0	0	0	0	0	0	0	0	0	0	0	0	0	0	0	0	0	0	0	0		0	0	0	0	0	0		0	0
9	0	0	0	0	denovo003926	succinic semialdehyde dehydrogenase [Rhizobium sp. PDO1-076]; gb|EHS54025.1| succinic semialdehyde dehydrogenase [Rhizobium sp. PDO1-076]; ref|ZP_18341695.1| succinate-semialdehyde dehydrogenase [Rhizobium leguminosarum bv. trifolii WSM597]; gb|EJB07028.1| succinate-semialdehyde dehydrogenase [Rhizobium leguminosarum bv. trifolii WSM597]; ref|YP_002284062.1| succinic semialdehyde dehydrogenase [R…		0	0	0	0	0	0	1	0	1	0	0	0	0	1	1	0	0	0	0	1	0	1	1	0	0	0	0	0	0	1	0	1		0	0	0	0	0	0		0	0
2	0	0	0	0	denovo003932	aldehyde dehydrogenase [Starkeya novella DSM 506]; gb|ADH88560.1| Aldehyde Dehydrogenase [Starkeya novella DSM 506]		0	0	0	0	0	0	1	0	0	0	0	0	0	0	1	0	0	0	0	0	0	0	0	0	0	0	0	0	0	0	0	0		0	0	0	0	0	0		0	0
1	0	0	0	0	denovo003943	ABC transporter-like protein [Dinoroseobacter shibae DFL 12]; gb|ABV93164.1| ABC transporter related [Dinoroseobacter shibae DFL 12]		0	0	0	0	0	0	1	0	0	0	0	0	0	0	0	0	0	0	0	0	0	0	0	0	0	0	0	0	0	0	0	0		0	0	0	0	0	0		0	0
1	0	0	0	0	denovo003944	inner-membrane translocator [Dinoroseobacter shibae DFL 12]; gb|ABV93165.1| inner-membrane translocator [Dinoroseobacter shibae DFL 12]		0	0	0	0	0	0	1	0	0	0	0	0	0	0	0	0	0	0	0	0	0	0	0	0	0	0	0	0	0	0	0	0		0	0	0	0	0	0		0	0
1	0	0	0	0	denovo003945	ribose ABC transporter permease, partial [gamma proteobacterium SCGC AAA001-B15]		0	0	0	0	0	0	1	0	0	0	0	0	0	0	0	0	0	0	0	0	0	0	0	0	0	0	0	0	0	0	0	0		0	0	0	0	0	0		0	0
1	0	0	0	0	denovo003947	Aldehyde dehydrogenase (NAD(+)) [Burkholderia sp. YI23]; gb|AET95101.1| Aldehyde dehydrogenase (NAD(+)) [Burkholderia sp. YI23]		0	0	0	0	0	0	1	0	0	0	0	0	0	0	0	0	0	0	0	0	0	0	0	0	0	0	0	0	0	0	0	0		0	0	0	0	0	0		0	0
1	0	0	0	0	denovo003948	ABC transporter permease protein [Bradyrhizobium sp. STM 3843]; emb|CCE06274.1| ABC transporter permease protein [Bradyrhizobium sp. STM 3843]		0	0	0	0	0	0	1	0	0	0	0	0	0	0	0	0	0	0	0	0	0	0	0	0	0	0	0	0	0	0	0	0		0	0	0	0	0	0		0	0
1	0	0	0	0	denovo003949	Aldehyde dehydrogenase (NAD(+)) [Burkholderia sp. YI23]; gb|AET95101.1| Aldehyde dehydrogenase (NAD(+)) [Burkholderia sp. YI23]		0	0	0	0	0	0	1	0	0	0	0	0	0	0	0	0	0	0	0	0	0	0	0	0	0	0	0	0	0	0	0	0		0	0	0	0	0	0		0	0
8	0	0	0	0	denovo003951	0		0	0	0	0	0	0	1	0	1	0	0	0	0	0	1	0	0	0	0	1	0	1	1	0	0	0	0	0	0	1	0	1		0	0	0	0	0	0		0	0
1	0	0	0	0	denovo003953	hypothetical protein blr7870 [Bradyrhizobium japonicum USDA 110]; dbj|BAC53135.1| blr7870 [Bradyrhizobium japonicum USDA 110]		0	0	0	0	0	0	1	0	0	0	0	0	0	0	0	0	0	0	0	0	0	0	0	0	0	0	0	0	0	0	0	0		0	0	0	0	0	0		0	0
1	0	0	0	0	denovo003954	ABC-type sugar transport system, ATPase component [Bradyrhizobium sp. YR681]; gb|EJN14875.1| ABC-type sugar transport system, ATPase component [Bradyrhizobium sp. YR681]		0	0	0	0	0	0	1	0	0	0	0	0	0	0	0	0	0	0	0	0	0	0	0	0	0	0	0	0	0	0	0	0		0	0	0	0	0	0		0	0
1	0	0	0	0	denovo003961	ABC transporter-like protein [Amycolatopsis sp. ATCC 39116]		0	0	0	0	0	0	1	0	0	0	0	0	0	0	0	0	0	0	0	0	0	0	0	0	0	0	0	0	0	0	0	0		0	0	0	0	0	0		0	0
5	0	0	0	0	denovo003984	0		0	0	0	0	0	0	1	0	0	1	1	0	0	0	0	0	0	0	0	0	0	0	0	0	0	0	1	0	1	0	0	0		0	0	0	0	0	0		0	0
9	0	0	0	0	denovo003986	iron(III) transport system permease protein [Azospirillum sp. B510]; dbj|BAI73834.1| iron(III) transport system permease protein [Azospirillum sp. B510]; ref|ZP_02881347.1| ABC transporter related [Burkholderia graminis C4D1M]; gb|EDT12776.1| ABC transporter related [Burkholderia graminis C4D1M]; ref|ZP_10565626.1| ABC-type spermidine/putrescine transport system, ATPase component [Polaromonas sp.…		0	0	0	0	0	0	1	1	1	0	0	0	0	0	0	0	0	0	0	0	1	0	0	0	0	1	1	0	0	1	1	1		0	0	0	0	0	0		0	0
9	0	0	0	0	denovo003990	hypothetical protein BN77_1921 [Rhizobium mesoamericanum STM3625]; emb|CCM74777.1| hypothetical protein BN77_1921 [Rhizobium mesoamericanum STM3625]		0	0	0	0	0	0	1	1	1	0	0	0	0	0	0	0	0	0	0	0	1	0	0	0	0	1	1	0	0	1	1	1		0	0	0	0	0	0		0	0
7	0	0	0	0	denovo003996	IS66 family insertion sequence transposase protein [Rhizobium etli GR56]		0	0	0	0	0	0	1	1	1	0	0	0	0	0	0	0	0	0	0	0	0	0	0	0	0	1	1	0	0	0	1	1		0	0	0	0	0	0		0	0
6	0	0	0	0	denovo003997	transposase IS3/IS911 family protein [Sphingomonas wittichii RW1]; gb|ABQ71692.1| transposase IS3/IS911 family protein [Sphingomonas wittichii RW1]; ref|ZP_09190436.1| transposase IS3/IS911 family protein [Novosphingobium pentaromativorans US6-1]; gb|EHJ62905.1| transposase IS3/IS911 family protein [Novosphingobium pentaromativorans US6-1]		0	0	0	0	0	0	1	0	1	0	0	0	0	0	0	0	0	0	0	0	0	0	0	0	0	1	0	1	0	1	0	1		0	0	0	0	0	0		0	0
9	0	0	0	0	denovo003998	putative permease [Phyllobacterium sp. YR531]; gb|EJM99328.1| putative permease [Phyllobacterium sp. YR531]		0	0	0	0	0	0	1	1	1	0	0	0	0	0	0	0	0	0	0	0	1	0	0	0	0	1	1	0	0	1	1	1		0	0	0	0	0	0		0	0
9	0	0	0	0	denovo004002	resolvase [Nitrobacter winogradskyi Nb-255]; gb|ABA04511.1| resolvase [Nitrobacter winogradskyi Nb-255]		0	0	0	0	0	0	1	1	1	0	0	0	0	0	0	0	0	0	0	0	1	0	0	0	0	1	1	0	0	1	1	1		0	0	0	0	0	0		0	0
3	0	0	0	0	denovo004003	hypothetical protein Snov_1943 [Starkeya novella DSM 506]; gb|ADH89243.1| conserved hypothetical protein [Starkeya novella DSM 506]		0	0	0	0	0	0	1	0	0	0	0	0	0	0	0	0	0	0	0	0	0	0	0	0	0	0	1	0	0	0	1	0		0	0	0	0	0	0		0	0
9	0	0	0	0	denovo004005	hypothetical protein HMPREF9946_01544 [Acetobacteraceae bacterium AT-5844]; gb|EHM02026.1| hypothetical protein HMPREF9946_01544 [Acetobacteraceae bacterium AT-5844]		0	0	0	0	0	0	1	1	1	0	0	0	0	0	0	0	0	0	0	0	1	0	0	0	0	1	1	0	0	1	1	1		0	0	0	0	0	0		0	0
9	0	0	0	0	denovo004006	ABC transporter, ATP-binding protein [Burkholderia thailandensis MSMB43]; ref|ZP_02371316.1| ABC transporter, ATP-binding protein [Burkholderia thailandensis TXDOH]		0	0	0	0	0	0	1	1	1	0	0	0	0	0	0	0	0	0	0	0	1	0	0	0	0	1	1	0	0	1	1	1		0	0	0	0	0	0		0	0
3	0	0	0	0	denovo004019	3-oxoacyl-(acyl-carrier-protein) reductase [Sinorhizobium fredii HH103]; emb|CCE99398.1| 3-oxoacyl-(acyl-carrier-protein) reductase [Sinorhizobium fredii HH103]; ref|YP_005191536.1| short-chain dehydrogenase/reductase SDR [Sinorhizobium fredii HH103]; emb|CCE99397.1| short-chain dehydrogenase/reductase SDR [Sinorhizobium fredii HH103]		0	0	0	0	0	0	1	0	1	0	0	0	0	0	0	0	1	0	0	0	0	0	0	0	0	0	0	0	0	0	0	0		0	0	0	0	0	0		1	0
2	0	0	0	0	denovo004020	4-aminobutyrate transaminase [Azospirillum brasilense Sp245]; emb|CCD00749.1| 4-aminobutyrate transaminase [Azospirillum brasilense Sp245]		0	0	0	0	0	0	1	0	0	0	0	0	0	0	0	0	0	0	0	0	0	0	0	0	0	0	0	0	0	1	0	0		0	0	0	0	0	0		0	0
2	0	0	0	0	denovo004024	Trimethylamine methyltransferase mttB2 TMA methyltransferase 2 [Sinorhizobium fredii HH103]; emb|CCE99394.1| Trimethylamine methyltransferase mttB2 TMA methyltransferase 2 [Sinorhizobium fredii HH103]		0	0	0	0	0	0	1	0	0	0	0	0	0	0	0	0	0	0	0	0	0	0	0	0	0	0	0	0	0	1	0	0		0	0	0	0	0	0		0	0
1	0	0	0	0	denovo004025	predicted protein [Populus trichocarpa]; ref|YP_003682433.1| glycine betaine/L-proline ABC transporter ATPase subunit [Nocardiopsis dassonvillei subsp. dassonvillei DSM 43111]; gb|ADH69927.1| glycine betaine/L-proline ABC transporter, ATPase subunit [Nocardiopsis dassonvillei subsp. dassonvillei DSM 43111]		0	0	0	0	0	0	1	0	0	0	0	0	0	0	0	0	0	0	0	0	0	0	0	0	0	0	0	0	0	0	0	0		0	0	0	0	0	0		0	0
2	0	0	0	0	denovo004026	0		0	0	0	0	0	0	1	0	0	0	0	0	0	0	0	0	0	0	0	0	0	0	0	0	0	0	0	0	0	1	0	0		0	0	0	0	0	0		1	0
1	0	0	0	0	denovo004027	0		0	0	0	0	0	0	1	0	0	0	0	0	0	0	0	0	0	0	0	0	0	0	0	0	0	0	0	0	0	0	0	0		0	0	0	0	0	0		0	0
1	0	0	0	0	denovo004035	dipeptide/oligopeptide/nickel ABC transporter ATP-binding protein [Haloquadratum walsbyi C23]; emb|CCC40598.1| ABC-type transport system ATP-binding protein (probable substrate dipeptide/oligopeptide/nickel) [Haloquadratum walsbyi C23]		0	0	0	0	0	0	1	0	0	0	0	0	0	0	0	0	0	0	0	0	0	0	0	0	0	0	0	0	0	0	0	0		0	0	0	0	0	0		0	0
6	0	0	0	0	denovo004036	amidase [Mesorhizobium ciceri biovar biserrulae WSM1271]; ref|YP_004614770.1| Amidase [Mesorhizobium opportunistum WSM2075]; ref|YP_007307424.1| amidase, Asp-tRNAAsn/Glu-tRNAGln amidotransferase A subunit [Mesorhizobium australicum WSM2073]; gb|ADV14790.1| Amidase [Mesorhizobium ciceri biovar biserrulae WSM1271]; gb|AEH90676.1| Amidase [Mesorhizobium opportunistum WSM2075]; gb|AGB48048.1| amidase…		0	0	0	0	0	0	1	0	0	1	1	0	0	0	0	0	0	0	0	0	0	0	0	0	0	1	0	0	1	0	0	1		0	0	0	0	0	0		0	0
1	0	0	0	0	denovo004048	putative glycosyltransferase protein [Sinorhizobium fredii]		0	0	0	0	0	0	1	0	0	0	0	0	0	0	0	0	0	0	0	0	0	0	0	0	0	0	0	0	0	0	0	0		0	0	0	0	0	0		0	0
2	0	0	0	0	denovo004050	hypothetical protein MAXJ12_24572 [Mesorhizobium alhagi CCNWXJ12-2]; gb|EHK54602.1| hypothetical protein MAXJ12_24572 [Mesorhizobium alhagi CCNWXJ12-2]; ref|ZP_09090905.1| hypothetical protein MEA186_28887 [Mesorhizobium amorphae CCNWGS0123]; gb|EHH06336.1| hypothetical protein MEA186_28887 [Mesorhizobium amorphae CCNWGS0123]		0	0	0	0	0	0	0	0	0	0	0	0	0	0	1	1	0	0	0	0	0	0	0	0	0	0	0	0	0	0	0	0		0	0	0	0	0	0		1	0
3	0	0	0	0	denovo004272	hypothetical protein RPA4125 [Rhodopseudomonas palustris CGA009]; emb|CAE29566.1| conserved hypothetical protein [Rhodopseudomonas palustris CGA009]		0	0	0	0	0	0	0	0	0	0	0	0	1	0	0	0	0	0	0	0	0	0	0	1	1	0	0	0	0	0	0	0		0	0	0	0	0	0		1	0
3	0	0	0	0	denovo004273	hypothetical protein HMPREF9696_02649 [Afipia clevelandensis ATCC 49720]; gb|EKS35377.1| hypothetical protein HMPREF9696_02649 [Afipia clevelandensis ATCC 49720]		0	0	0	0	0	0	0	0	0	0	0	0	1	0	0	0	0	0	0	0	0	0	0	1	1	0	0	0	0	0	0	0		0	0	0	0	0	0		1	0
3	0	0	0	0	denovo004274	Helix-turn-helix motif protein [Nitrobacter sp. Nb-311A]; gb|EAQ34315.1| Helix-turn-helix motif protein [Nitrobacter sp. Nb-311A]		0	0	0	0	0	0	0	0	0	0	0	0	1	0	0	0	0	0	0	0	0	0	0	1	1	0	0	0	0	0	0	0		0	0	0	0	0	0		1	0
3	0	0	0	0	denovo004275	hypothetical protein NB311A_06468 [Nitrobacter sp. Nb-311A]; gb|EAQ34097.1| hypothetical protein NB311A_06468 [Nitrobacter sp. Nb-311A]		0	0	0	0	0	0	0	0	0	0	0	0	1	0	0	0	0	0	0	0	0	0	0	1	1	0	0	0	0	0	0	0		0	0	0	0	0	0		1	0
1	0	0	0	0	denovo004276	hypothetical protein BN406_00411 [Sinorhizobium meliloti Rm41]; emb|CCM66456.1| unnamed protein product [Sinorhizobium meliloti Rm41]		0	0	0	0	0	0	0	0	0	0	0	0	0	0	0	1	0	0	0	0	0	0	0	0	0	0	0	0	0	0	0	0		0	0	0	0	0	0		1	0
2	0	0	0	0	denovo004363	amino acid ABC transporter [Agrobacterium radiobacter K84]; gb|ACM29341.1| amino acid ABC transporter [Agrobacterium radiobacter K84]; ref|ZP_10537499.1| ABC-type polar amino acid transport system, ATPase component [Rhizobium sp. AP16]; gb|EJK83655.1| ABC-type polar amino acid transport system, ATPase component [Rhizobium sp. AP16]		0	0	0	0	0	0	0	0	0	0	0	0	0	0	0	0	0	0	0	0	0	0	0	0	0	1	0	0	1	0	0	0		0	0	0	0	0	0		1	0
1	0	0	0	0	denovo004374	hypothetical protein Avi_0459 [Agrobacterium vitis S4]; gb|ACM35322.1| conserved hypothetical protein [Agrobacterium vitis S4]; ref|YP_004444459.1| beta-Ig-H3/fasciclin [Agrobacterium sp. H13-3]; ref|ZP_12983633.1| beta-Ig-H3/fasciclin [Agrobacterium tumefaciens 5A]; gb|ADY67368.1| beta-Ig-H3/fasciclin [Agrobacterium sp. H13-3]; gb|EHJ95793.1| beta-Ig-H3/fasciclin [Agrobacterium tumefaciens 5A]; …		0	0	0	0	0	0	0	0	0	0	0	0	1	0	0	0	0	0	0	0	0	0	0	0	0	0	0	0	0	0	0	0		0	0	0	0	0	0		1	0
1	0	0	0	0	denovo004377	cytosolic 5'-nucleotidase 1A [Rhodobacteraceae bacterium KLH11]; gb|EEE36182.1| cytosolic 5'-nucleotidase 1A [Rhodobacteraceae bacterium KLH11]		0	0	0	0	0	0	0	0	0	0	0	0	1	0	0	0	0	0	0	0	0	0	0	0	0	0	0	0	0	0	0	0		0	0	0	0	0	0		1	0
2	0	0	0	0	denovo004472	acetylornithine deacetylase [Mesorhizobium ciceri biovar biserrulae WSM1271]; gb|ADV11770.1| acetylornithine deacetylase (ArgE) [Mesorhizobium ciceri biovar biserrulae WSM1271]; ref|YP_007304397.1| acetylornithine deacetylase ArgE [Mesorhizobium australicum WSM2073]; gb|AGB45021.1| acetylornithine deacetylase ArgE [Mesorhizobium australicum WSM2073]; ref|YP_004614485.1| acetylornithine deacetylas…		0	0	0	0	0	0	0	0	0	0	0	0	0	0	0	1	0	0	1	0	0	0	0	0	0	0	0	0	0	0	0	0		0	0	0	0	0	0		1	0
2	0	0	0	0	denovo004826	LysR family transcriptional regulator [Mesorhizobium amorphae CCNWGS0123]; gb|EHH02120.1| LysR family transcriptional regulator [Mesorhizobium amorphae CCNWGS0123]		0	0	0	0	0	0	0	1	0	0	0	0	0	0	0	0	0	0	0	0	0	0	0	0	0	0	1	0	0	0	0	0		0	0	0	0	0	0		1	0
3	0	0	0	0	denovo004831	transposase mutator type [Rhizobium sp. Pop5]; gb|EJZ16745.1| transposase mutator type [Rhizobium sp. Pop5]; ref|YP_007192139.1| Transposase-like protein [Sinorhizobium meliloti GR4]; gb|AGA08540.1| Transposase-like protein [Sinorhizobium meliloti GR4]; ref|ZP_09296002.1| putative transposase [Mesorhizobium alhagi CCNWXJ12-2]; gb|EHK54065.1| putative transposase [Mesorhizobium alhagi CCNWXJ12-2]		0	0	0	0	0	0	0	0	0	0	0	0	0	0	0	1	0	0	0	0	0	0	0	1	1	0	0	0	0	0	0	0		0	0	0	0	0	0		1	1
2	0	0	0	0	denovo004837	binding-protein-dependent transport system inner membrane protein [Acetohalobium arabaticum DSM 5501]; gb|ADL11981.1| binding-protein-dependent transport systems inner membrane component [Acetohalobium arabaticum DSM 5501]; ref|ZP_10741138.1| ABC-type proline/glycine betaine transport system, permease component [Brevibacillus sp. CF112]; gb|EJL43436.1| ABC-type proline/glycine betaine transport s…		0	0	0	0	0	0	0	0	1	0	0	0	0	0	0	0	1	0	0	0	0	0	0	0	0	0	0	0	0	0	0	0		0	0	0	0	0	0		1	0
1	0	0	0	0	denovo004838	glycine betaine/L-proline ABC transporter ATPase subunit [Nocardiopsis dassonvillei subsp. dassonvillei DSM 43111]; gb|ADH69927.1| glycine betaine/L-proline ABC transporter, ATPase subunit [Nocardiopsis dassonvillei subsp. dassonvillei DSM 43111]		0	0	0	0	0	0	0	0	0	0	0	0	0	0	0	0	1	0	0	0	0	0	0	0	0	0	0	0	0	0	0	0		0	0	0	0	0	0		1	0
2	0	0	0	0	denovo004839	glycine betaine ABC transporter substrate-binding protein [Natranaerobius thermophilus JW/NM-WN-LF]; gb|ACB84265.1| Substrate-binding region of ABC-type glycine betaine transport system [Natranaerobius thermophilus JW/NM-WN-LF]; ref|ZP_10328517.1| ABC-type glycine betaine transport, periplasmic subunit [Pelosinus fermentans DSM 17108]; ref|ZP_15519568.1| ABC-type glycine betaine transport, peripl…		0	0	0	0	0	0	0	0	0	0	0	0	0	0	0	0	1	0	0	0	0	0	0	0	0	0	0	0	0	1	0	0		0	0	0	0	0	0		1	0
4	0	0	0	0	denovo004840	transposase [Microvirga sp. WSM3557]; gb|EIM26207.1| transposase [Microvirga sp. WSM3557]; ref|ZP_09297839.1| transposase IS3/IS911 family protein, partial [Mesorhizobium alhagi CCNWXJ12-2]; gb|EHK52224.1| transposase IS3/IS911 family protein, partial [Mesorhizobium alhagi CCNWXJ12-2]		0	0	0	0	0	0	0	0	0	0	0	1	0	1	0	1	1	0	0	0	0	0	0	0	0	0	0	0	0	0	0	0		0	0	0	0	0	0		1	0
2	0	0	0	0	denovo004843	alpha,alpha-trehalose-phosphate synthase [Mesorhizobium amorphae CCNWGS0123]; gb|EHH09602.1| alpha,alpha-trehalose-phosphate synthase [Mesorhizobium amorphae CCNWGS0123]		0	0	0	0	0	0	0	0	0	0	0	0	0	0	0	1	0	1	0	0	0	0	0	0	0	0	0	0	0	0	0	0		0	0	0	0	0	0		1	0
1	0	0	0	0	denovo004848	transposase IS3/IS911 family protein [Methylobacterium extorquens DSM 13060]; emb|CAD31253.1| PUTATIVE INSERTION ELEMENT TRANSPOSASE PROTEIN [Mesorhizobium loti R7A]; emb|CAD31255.1| PUTATIVE TRANSPOSASE FOR INSERTION SEQUENCE [Mesorhizobium loti R7A]; gb|EHP90811.1| transposase IS3/IS911 family protein [Methylobacterium extorquens DSM 13060]; ref|NP_946124.1| hypothetical protein RPA0771 [Rhodop…		0	0	0	0	0	0	0	0	0	0	0	0	0	0	0	0	0	0	0	0	0	0	0	0	0	0	0	1	0	0	0	0		0	0	0	0	0	0		1	1
7	0	0	0	0	denovo004873	hypothetical protein RetlB5_28522 [Rhizobium etli Brasil 5]; ref|NP_768333.1| hypothetical protein blr1693 [Bradyrhizobium japonicum USDA 110]; dbj|BAC46958.1| blr1693 [Bradyrhizobium japonicum USDA 110]		0	0	0	0	0	0	0	0	0	0	1	0	0	1	0	0	1	1	0	0	0	0	0	0	1	0	0	0	0	1	1	0		0	0	0	0	0	0		1	0
2	0	0	0	0	denovo005086	hypothetical protein BN406_04041 [Sinorhizobium meliloti Rm41]; emb|CCM70323.1| hypothetical protein BN406_04041 [Sinorhizobium meliloti Rm41]		0	0	0	0	0	0	0	0	0	0	0	0	0	0	0	1	0	0	0	0	0	0	0	0	0	1	0	0	0	0	0	0		0	0	0	0	0	0		1	0
2	0	0	0	0	denovo005092	short-chain dehydrogenase/reductase SDR [Sinorhizobium meliloti CCNWSX0020]; gb|EHK78891.1| short-chain dehydrogenase/reductase SDR [Sinorhizobium meliloti CCNWSX0020]		0	0	0	0	0	0	0	0	0	0	0	0	1	0	0	1	0	0	0	0	0	0	0	0	0	0	0	0	0	0	0	0		0	0	0	0	0	0		1	1
1	0	0	0	0	denovo005093	hypothetical protein BJ6T_88870 [Bradyrhizobium japonicum USDA 6]; dbj|BAL14129.1| hypothetical protein BJ6T_88870 [Bradyrhizobium japonicum USDA 6]		0	0	0	0	0	0	0	0	0	0	0	0	1	0	0	0	0	0	0	0	0	0	0	0	0	0	0	0	0	0	0	0		0	0	0	0	0	0		1	0
2	0	0	0	0	denovo005096	5-oxoprolinase [Sinorhizobium meliloti CCNWSX0020]; gb|EHK76542.1| 5-oxoprolinase [Sinorhizobium meliloti CCNWSX0020]		0	0	0	0	0	0	0	0	0	0	0	0	0	0	0	1	0	0	0	0	0	0	0	0	0	1	0	0	0	0	0	0		0	0	0	0	0	0		1	0
1	0	0	0	0	denovo005097	pantoate--beta-alanine ligase [Mesorhizobium alhagi CCNWXJ12-2]; gb|EHK54577.1| pantoate--beta-alanine ligase [Mesorhizobium alhagi CCNWXJ12-2]		0	0	0	0	0	0	0	0	0	0	0	0	0	0	0	1	0	0	0	0	0	0	0	0	0	0	0	0	0	0	0	0		0	0	0	0	0	0		1	0
1	0	0	0	0	denovo005100	transposase for insertion sequence NGRIS-20i [Sinorhizobium fredii NGR234]; gb|ACP23483.1| putative transposase for insertion sequence NGRIS-20i [Sinorhizobium fredii NGR234]; ref|YP_004285378.1| putative transposase for insertion sequence element [Acidiphilium multivorum AIU301]; dbj|BAJ82496.1| putative transposase for insertion sequence element [Acidiphilium multivorum AIU301]; ref|YP_00282506…		0	0	0	0	0	0	0	0	0	0	0	0	0	1	0	0	0	0	0	0	0	0	0	0	0	0	0	0	0	0	0	0		0	0	0	0	0	0		1	0
5	0	0	0	0	denovo005111	hypothetical protein SM11_pC0321 [Sinorhizobium meliloti SM11]; gb|AEH81394.1| Hypothetical 52.5 kDa protein y4rH [Sinorhizobium meliloti SM11]; ref|ZP_09295333.1| hypothetical protein MAXJ12_23667 [Mesorhizobium alhagi CCNWXJ12-2]; gb|EHK54736.1| hypothetical protein MAXJ12_23667 [Mesorhizobium alhagi CCNWXJ12-2]		0	0	0	0	0	0	0	0	0	0	0	0	0	0	0	0	0	0	0	0	0	0	0	0	0	0	1	1	1	1	1	0		0	0	0	0	0	0		1	0
5	0	0	0	0	denovo005117	IS1111A/IS1328/IS1533 insertion sequence transposase [Rhizobium etli CFN 42]; gb|ABC89596.1| probable insertion sequence transposase protein, IS1111A/IS1328/IS1533 family [Rhizobium etli CFN 42]; ref|YP_006962614.1| hypothetical protein [Sinorhizobium meliloti]; gb|AFJ91292.1| IS1111A/IS1328/IS1533 family transposase [Sinorhizobium meliloti]; ref|YP_007337511.1| putative IS110 family transposase,…		0	0	0	0	0	0	0	0	1	1	1	0	1	0	0	0	0	0	0	0	0	0	0	0	0	0	0	0	0	1	0	0		0	0	0	0	0	0		1	1
3	0	0	0	0	denovo005155	peptidase M20D, amidohydrolase [Rhodospirillum centenum SW]; gb|ACI98426.1| peptidase M20D, amidohydrolase, putative [Rhodospirillum centenum SW]; ref|ZP_08017157.1| hippurate hydrolase [Lautropia mirabilis ATCC 51599]; gb|EFV95820.1| hippurate hydrolase [Lautropia mirabilis ATCC 51599]		0	0	0	0	0	0	0	1	0	0	0	0	0	0	0	0	0	0	1	0	0	0	0	0	0	0	0	0	0	1	0	0		0	0	0	0	0	0		0	0
3	0	0	0	0	denovo005156	hypothetical protein P24_05562 [Oceanibaculum indicum P24]; gb|EKE77223.1| hypothetical protein P24_05562 [Oceanibaculum indicum P24]		0	0	0	0	0	0	0	1	1	0	0	0	0	0	0	0	0	0	0	0	1	0	0	0	0	0	0	0	0	0	0	0		0	0	0	0	0	0		0	0
6	0	0	0	0	denovo005157	oligopeptide/dipeptide ABC transporter, ATPase subunit [Rhodobacter sp. SW2]; gb|EEW25036.1| oligopeptide/dipeptide ABC transporter, ATPase subunit [Rhodobacter sp. SW2]		0	0	0	0	0	0	0	1	1	0	0	0	0	0	0	0	0	0	0	1	0	1	1	0	0	0	0	0	0	0	0	1		0	0	0	0	0	0		0	0
1	0	0	0	0	denovo005172	glucose-methanol-choline oxidoreductase [Burkholderia sp. H160]; gb|EEA03428.1| glucose-methanol-choline oxidoreductase [Burkholderia sp. H160]		0	0	0	0	0	0	0	1	0	0	0	0	0	0	0	0	0	0	0	0	0	0	0	0	0	0	0	0	0	0	0	0		0	0	0	0	0	0		0	0
1	0	0	0	0	denovo005184	oxidoreductase [Cupriavidus necator HPC(L)]; gb|EKN54318.1| oxidoreductase [Cupriavidus necator HPC(L)]; ref|YP_002822351.1| oxidoreductase [Sinorhizobium fredii NGR234]; gb|ACP21598.1| predicted oxidoreductase with molybdenum-binding domain [Sinorhizobium fredii NGR234]; ref|ZP_09296707.1| oxidoreductase [Mesorhizobium alhagi CCNWXJ12-2]; gb|EHK53352.1| oxidoreductase [Mesorhizobium alhagi CCNWX…		0	0	0	0	0	0	0	1	0	0	0	0	0	0	0	0	0	0	0	0	0	0	0	0	0	0	0	0	0	0	0	0		0	0	0	0	0	0		0	1
1	0	0	0	0	denovo005185	xanthine dehydrogenase YagS FAD-binding subunit YagS [Sinorhizobium fredii USDA 257]; gb|AFL50828.1| putative xanthine dehydrogenase YagS FAD-binding subunit YagS [Sinorhizobium fredii USDA 257]		0	0	0	0	0	0	0	1	0	0	0	0	0	0	0	0	0	0	0	0	0	0	0	0	0	0	0	0	0	0	0	0		0	0	0	0	0	0		0	0
7	0	0	0	0	denovo005199	hypothetical protein DAMO_0284 [Candidatus Methylomirabilis oxyfera]; emb|CBE67379.1| conserved protein of unknown function [Candidatus Methylomirabilis oxyfera]; ref|YP_003797788.1| hypothetical protein NIDE2143 [Candidatus Nitrospira defluvii]; emb|CBK41863.1| conserved protein of unknown function [Candidatus Nitrospira defluvii]		0	0	0	0	0	0	0	1	1	0	0	0	0	0	0	0	1	0	0	1	0	1	1	0	0	0	0	0	1	0	0	0		0	0	0	0	0	0		0	0
1	0	0	0	0	denovo005207	Uncharacterized aminotransferase yodT [Microcystis sp. T1-4]; emb|CCI31679.1| Uncharacterized aminotransferase yodT [Microcystis sp. T1-4]		0	0	0	0	0	0	0	1	0	0	0	0	0	0	0	0	0	0	0	0	0	0	0	0	0	0	0	0	0	0	0	0		0	0	0	0	0	0		0	0
2	0	0	0	0	denovo005212	hypothetical protein Xaut_0752 [Xanthobacter autotrophicus Py2]; gb|ABS66004.1| conserved hypothetical protein [Xanthobacter autotrophicus Py2]		0	0	0	0	0	0	0	1	0	0	0	0	0	0	0	0	1	0	0	0	0	0	0	0	0	0	0	0	0	0	0	0		0	0	0	0	0	0		0	0
1	0	0	0	0	denovo005255	HYPOTHETICAL TRANSMEMBRANE PROTEIN [Mesorhizobium loti R7A]		0	0	0	0	0	0	0	1	0	0	0	0	0	0	0	0	0	0	0	0	0	0	0	0	0	0	0	0	0	0	0	0		0	0	0	0	0	0		0	0
1	0	0	0	0	denovo005270	0		0	0	0	0	0	0	0	1	0	0	0	0	0	0	0	0	0	0	0	0	0	0	0	0	0	0	0	0	0	0	0	0		0	0	0	0	0	0		0	0
1	0	0	0	0	denovo005277	NAD binding oxidoreductase [Agrobacterium vitis S4]; gb|ACM37757.1| NAD binding oxidoreductase [Agrobacterium vitis S4]; ref|ZP_10588362.1| putative dehydrogenase [Phyllobacterium sp. YR531]; gb|EJN02438.1| putative dehydrogenase [Phyllobacterium sp. YR531]; ref|ZP_11176502.1| NAD binding oxidoreductase [Agrobacterium albertimagni AOL15]; gb|EKF58876.1| NAD binding oxidoreductase [Agrobacterium a…		0	0	0	0	0	0	0	1	0	0	0	0	0	0	0	0	0	0	0	0	0	0	0	0	0	0	0	0	0	0	0	0		0	0	0	0	0	0		0	0
1	0	0	0	0	denovo005280	sorbitol/mannitol ABC transporter ATP-binding protein [Vibrio nigripulchritudo ATCC 27043]; gb|EGU61103.1| sorbitol/mannitol ABC transporter ATP-binding protein [Vibrio nigripulchritudo ATCC 27043]		0	0	0	0	0	0	0	1	0	0	0	0	0	0	0	0	0	0	0	0	0	0	0	0	0	0	0	0	0	0	0	0		0	0	0	0	0	0		0	0
1	0	0	0	0	denovo005283	ABC transporter [Tolumonas auensis DSM 9187]; gb|ACQ92526.1| ABC transporter related [Tolumonas auensis DSM 9187]		0	0	0	0	0	0	0	1	0	0	0	0	0	0	0	0	0	0	0	0	0	0	0	0	0	0	0	0	0	0	0	0		0	0	0	0	0	0		0	0
1	0	0	0	0	denovo005284	ABC transporter [Tolumonas auensis DSM 9187]; gb|ACQ92526.1| ABC transporter related [Tolumonas auensis DSM 9187]		0	0	0	0	0	0	0	1	0	0	0	0	0	0	0	0	0	0	0	0	0	0	0	0	0	0	0	0	0	0	0	0		0	0	0	0	0	0		0	0
1	0	0	0	0	denovo005285	cationic amino acid ABC transporter, periplasmic binding protein [Pseudogulbenkiania ferrooxidans 2002]; gb|EEG09589.1| cationic amino acid ABC transporter, periplasmic binding protein [Pseudogulbenkiania ferrooxidans 2002]		0	0	0	0	0	0	0	1	0	0	0	0	0	0	0	0	0	0	0	0	0	0	0	0	0	0	0	0	0	0	0	0		0	0	0	0	0	0		0	0
1	0	0	0	0	denovo005290	amino acid ABC transporter periplasmic amino acid-binding protein [Rhodobacter capsulatus SB 1003]; gb|ADE84389.1| amino acid ABC transporter, periplasmic amino acid-binding protein [Rhodobacter capsulatus SB 1003]		0	0	0	0	0	0	0	1	0	0	0	0	0	0	0	0	0	0	0	0	0	0	0	0	0	0	0	0	0	0	0	0		0	0	0	0	0	0		0	0
1	0	0	0	0	denovo005291	amine acid ABC transporter, permease protein, 3-TM region, His/Glu/Gln/Arg/opine family [Rhizobium leguminosarum bv. trifolii WSM597]; gb|EJB07021.1| amine acid ABC transporter, permease protein, 3-TM region, His/Glu/Gln/Arg/opine family [Rhizobium leguminosarum bv. trifolii WSM597]		0	0	0	0	0	0	0	1	0	0	0	0	0	0	0	0	0	0	0	0	0	0	0	0	0	0	0	0	0	0	0	0		0	0	0	0	0	0		0	0
1	0	0	0	0	denovo005294	succinate-semialdehyde dehydrogenase [Roseomonas cervicalis ATCC 49957]; gb|EFH10764.1| succinate-semialdehyde dehydrogenase [Roseomonas cervicalis ATCC 49957]		0	0	0	0	0	0	0	1	0	0	0	0	0	0	0	0	0	0	0	0	0	0	0	0	0	0	0	0	0	0	0	0		0	0	0	0	0	0		0	0
1	0	0	0	0	denovo005295	succinate-semialdehyde dehydrogenase [Roseomonas cervicalis ATCC 49957]; gb|EFH10764.1| succinate-semialdehyde dehydrogenase [Roseomonas cervicalis ATCC 49957]		0	0	0	0	0	0	0	1	0	0	0	0	0	0	0	0	0	0	0	0	0	0	0	0	0	0	0	0	0	0	0	0		0	0	0	0	0	0		0	0
1	0	0	0	0	denovo005296	GMC type oxidoreductase [alpha proteobacterium BAL199]; gb|EDP65904.1| GMC type oxidoreductase [alpha proteobacterium BAL199]		0	0	0	0	0	0	0	1	0	0	0	0	0	0	0	0	0	0	0	0	0	0	0	0	0	0	0	0	0	0	0	0		0	0	0	0	0	0		0	0
1	0	0	0	0	denovo005297	0		0	0	0	0	0	0	0	1	0	0	0	0	0	0	0	0	0	0	0	0	0	0	0	0	0	0	0	0	0	0	0	0		0	0	0	0	0	0		0	0
1	0	0	0	0	denovo005298	polyamine ABC transporter, ATP-binding protein [Acetobacteraceae bacterium AT-5844]; gb|EHL99668.1| polyamine ABC transporter, ATP-binding protein [Acetobacteraceae bacterium AT-5844]		0	0	0	0	0	0	0	1	0	0	0	0	0	0	0	0	0	0	0	0	0	0	0	0	0	0	0	0	0	0	0	0		0	0	0	0	0	0		0	0
4	0	0	0	0	denovo005304	conjugal transfer protein; TrbB [Mesorhizobium loti MAFF303099]; dbj|BAB54804.1| conjugal transfer protein; TrbB [Mesorhizobium loti MAFF303099]; ref|YP_002289406.1| conjugal transfer protein [Oligotropha carboxidovorans OM5]; ref|YP_004632575.1| conjugal transfer protein TrbD [Oligotropha carboxidovorans OM5]; ref|YP_005950639.1| putative conjugal transfer protein TrbD [Oligotropha carboxidovora…		0	0	0	0	0	0	0	1	0	0	0	0	0	0	0	0	1	0	1	0	1	0	0	0	0	0	0	0	0	0	0	0		0	0	0	0	0	0		0	0
3	0	0	0	0	denovo005317	P-type conjugative transfer protein TrbJ [Agrobacterium tumefaciens F2]; gb|EGP55775.1| P-type conjugative transfer protein TrbJ [Agrobacterium tumefaciens F2]		0	0	0	0	0	0	0	1	0	0	0	0	0	0	0	0	1	0	1	0	0	0	0	0	0	0	0	0	0	0	0	0		0	0	0	0	0	0		0	0
2	0	0	0	0	denovo005318	conjugal transfer protein TrbL [Oligotropha carboxidovorans OM5]; ref|YP_004632578.1| conjugal transfer protein TrbL [Oligotropha carboxidovorans OM5]; ref|YP_005950642.1| conjugal transfer protein TrbL [Oligotropha carboxidovorans OM4]; gb|ACI93538.1| conjugal transfer protein TrbL [Oligotropha carboxidovorans OM5]; gb|AEI02761.1| conjugal transfer protein TrbL [Oligotropha carboxidovorans OM4];…		0	0	0	0	0	0	0	1	0	0	0	0	0	0	0	0	0	0	1	0	0	0	0	0	0	0	0	0	0	0	0	0		0	0	0	0	0	0		0	0
1	0	0	0	0	denovo005320	hypothetical protein KYG_11015 [Acidovorax sp. NO-1]; gb|EHL22890.1| hypothetical protein KYG_11015 [Acidovorax sp. NO-1]; ref|ZP_14752440.1| hypothetical protein PMI06_02786 [Burkholderia sp. BT03]; gb|EJL56252.1| hypothetical protein PMI06_02786 [Burkholderia sp. BT03]; ref|NP_421498.1| hypothetical protein CC_2701 [Caulobacter crescentus CB15]; ref|YP_002518157.1| hypothetical protein CCNA_027…		0	0	0	0	0	0	0	1	0	0	0	0	0	0	0	0	0	0	0	0	0	0	0	0	0	0	0	0	0	0	0	0		0	0	0	0	0	0		0	0
1	0	0	0	0	denovo005321	family 3 adenylate cyclase [Burkholderia sp. BT03]; gb|EJL56251.1| family 3 adenylate cyclase [Burkholderia sp. BT03]		0	0	0	0	0	0	0	1	0	0	0	0	0	0	0	0	0	0	0	0	0	0	0	0	0	0	0	0	0	0	0	0		0	0	0	0	0	0		0	0
1	0	0	0	0	denovo005322	Trimethylamine methyltransferase mttB2 TMA methyltransferase 2 [Sinorhizobium fredii HH103]; emb|CCE99394.1| Trimethylamine methyltransferase mttB2 TMA methyltransferase 2 [Sinorhizobium fredii HH103]		0	0	0	0	0	0	0	1	0	0	0	0	0	0	0	0	0	0	0	0	0	0	0	0	0	0	0	0	0	0	0	0		0	0	0	0	0	0		0	0
1	0	0	0	0	denovo005323	insertion sequence transposase protein [Rhizobium etli Brasil 5]		0	0	0	0	0	0	0	1	0	0	0	0	0	0	0	0	0	0	0	0	0	0	0	0	0	0	0	0	0	0	0	0		0	0	0	0	0	0		0	0
2	0	0	0	0	denovo005324	transposase [Microvirga sp. WSM3557]; gb|EIM28631.1| transposase [Microvirga sp. WSM3557]		0	0	0	0	0	0	0	1	0	0	0	0	0	0	0	0	1	0	0	0	0	0	0	0	0	0	0	0	0	0	0	0		0	0	0	0	0	0		0	0
4	0	0	0	0	denovo005346	PUTATIVE OLIGOPEPTIDE ABC TRANSPORTER PERMEASE ABC TRANSPORTER PROTEIN [Mesorhizobium loti R7A]; ref|ZP_09091468.1| binding-protein-dependent transport systems inner membrane component [Mesorhizobium amorphae CCNWGS0123]; gb|EHH04190.1| binding-protein-dependent transport systems inner membrane component [Mesorhizobium amorphae CCNWGS0123]		0	0	0	0	0	0	0	1	0	1	0	0	0	0	0	0	0	0	0	0	0	0	0	0	0	1	0	1	0	0	0	0		0	0	0	0	0	0		0	0
2	0	0	0	0	denovo005357	partial transposase for insertion sequence element ISRM5, partial [Sinorhizobium meliloti 1021]; emb|CAC47557.1| Partial transposase for insertion sequence element ISRm5 [Sinorhizobium meliloti 1021]; ref|NP_384269.1| partial transposase for insertion sequence element ISRM5, partial [Sinorhizobium meliloti 1021]; emb|CAC41550.1| Partial transposase for insertion sequence element ISRm5 [Sinorhizob…		0	0	0	0	0	0	0	1	0	0	0	0	0	0	0	0	0	1	0	0	0	0	0	0	0	0	0	0	0	0	0	0		0	0	0	0	0	0		0	0
1	0	0	0	0	denovo005359	hypothetical protein AfiDRAFT_0824 [Afipia sp. 1NLS2]; gb|EFI52837.1| hypothetical protein AfiDRAFT_0824 [Afipia sp. 1NLS2]		0	0	0	0	0	0	0	1	0	0	0	0	0	0	0	0	0	0	0	0	0	0	0	0	0	0	0	0	0	0	0	0		0	0	0	0	0	0		0	0
1	0	0	0	0	denovo005360	ABC-type spermidine/putrescine transport system, permease component I [Microvirga sp. WSM3557]; gb|EIM26402.1| ABC-type spermidine/putrescine transport system, permease component I [Microvirga sp. WSM3557]		0	0	0	0	0	0	0	1	0	0	0	0	0	0	0	0	0	0	0	0	0	0	0	0	0	0	0	0	0	0	0	0		0	0	0	0	0	0		0	0
1	0	0	0	0	denovo005361	0		0	0	0	0	0	0	0	1	0	0	0	0	0	0	0	0	0	0	0	0	0	0	0	0	0	0	0	0	0	0	0	0		0	0	0	0	0	0		0	0
2	0	0	0	0	denovo005366	transposase [Nitratireductor aquibiodomus RA22]; gb|EIM71659.1| transposase [Nitratireductor aquibiodomus RA22]		0	0	0	0	0	0	0	1	0	0	0	0	0	0	0	0	0	0	0	0	0	0	0	0	0	0	0	0	0	1	0	0		0	0	0	0	0	0		0	0
1	0	0	0	0	denovo005371	0		0	0	0	0	0	0	0	1	0	0	0	0	0	0	0	0	0	0	0	0	0	0	0	0	0	0	0	0	0	0	0	0		0	0	0	0	0	0		0	0
1	0	0	0	0	denovo005375	transposase, IS30 family [Bradyrhizobium sp. WSM471]; ref|ZP_10083346.1| transposase, IS30 family [Bradyrhizobium sp. WSM1253]; gb|EHR00852.1| transposase, IS30 family [Bradyrhizobium sp. WSM471]; gb|EIG59390.1| transposase, IS30 family [Bradyrhizobium sp. WSM1253]		0	0	0	0	0	0	0	1	0	0	0	0	0	0	0	0	0	0	0	0	0	0	0	0	0	0	0	0	0	0	0	0		0	0	0	0	0	0		0	0
1	0	0	0	0	denovo005384	transposase [Nitrobacter sp. Nb-311A]; gb|EAQ33832.1| transposase [Nitrobacter sp. Nb-311A]		0	0	0	0	0	0	0	1	0	0	0	0	0	0	0	0	0	0	0	0	0	0	0	0	0	0	0	0	0	0	0	0		0	0	0	0	0	0		0	0
5	0	0	0	0	denovo005388	inner-membrane translocator [Mesorhizobium opportunistum WSM2075]; gb|AEH87516.1| inner-membrane translocator [Mesorhizobium opportunistum WSM2075]		0	0	0	0	0	0	0	0	1	0	0	0	0	0	0	0	0	0	0	1	0	1	0	0	0	0	0	1	0	1	0	0		0	0	0	0	0	0		0	0
7	0	0	0	0	denovo005389	ABC transporter-like protein [Kyrpidia tusciae DSM 2912]; gb|ADG06341.1| ABC transporter related protein [Kyrpidia tusciae DSM 2912]		0	0	0	0	0	0	0	0	1	0	0	0	0	0	0	0	0	1	0	1	0	1	1	0	0	0	0	1	0	1	0	0		0	0	0	0	0	0		0	0
6	0	0	0	0	denovo005393	NAD-dependent aldehyde dehydrogenase [Rhizobium leguminosarum bv. trifolii WSM597]; gb|EJB07026.1| NAD-dependent aldehyde dehydrogenase [Rhizobium leguminosarum bv. trifolii WSM597]		0	0	0	0	0	0	0	0	1	0	0	0	0	0	1	0	0	0	0	1	0	1	1	0	0	0	0	0	0	0	0	1		0	0	0	0	0	0		0	0
7	0	0	0	0	denovo005394	NAD-dependent aldehyde dehydrogenase [Rhizobium leguminosarum bv. trifolii WSM597]; gb|EJB07026.1| NAD-dependent aldehyde dehydrogenase [Rhizobium leguminosarum bv. trifolii WSM597]		0	0	0	0	0	0	0	0	1	0	0	0	0	0	1	0	0	0	0	1	0	1	1	0	0	0	0	0	0	1	0	1		0	0	0	0	0	0		0	0
7	0	0	0	0	denovo005395	general amino acid ABC transporter, ATP-binding protein [Roseobacter sp. GAI101]; gb|EEB82405.1| general amino acid ABC transporter, ATP-binding protein [Roseobacter sp. GAI101]		0	0	0	0	0	0	0	0	1	0	0	0	0	0	1	0	0	0	0	1	0	1	1	0	0	0	0	0	0	1	0	1		0	0	0	0	0	0		0	0
7	0	0	0	0	denovo005396	polar amino acid ABC transporter inner membrane subunit [Starkeya novella DSM 506]; gb|ADH88205.1| polar amino acid ABC transporter, inner membrane subunit [Starkeya novella DSM 506]		0	0	0	0	0	0	0	0	1	0	0	0	0	0	1	0	0	0	0	1	0	1	1	0	0	0	0	0	0	1	0	1		0	0	0	0	0	0		0	0
2	0	0	0	0	denovo005399	hypothetical protein PDO_5142, partial [Rhizobium sp. PDO1-076]; gb|EHS51543.1| hypothetical protein PDO_5142, partial [Rhizobium sp. PDO1-076]		0	0	0	0	0	0	0	0	1	0	0	0	0	0	0	0	0	0	0	0	0	0	0	0	0	0	0	0	0	1	0	0		0	0	0	0	0	0		0	0
3	0	0	0	0	denovo005417	extracellular solute-binding protein family 5 [Rhodobacter sp. SW2]; gb|EEW25033.1| extracellular solute-binding protein family 5 [Rhodobacter sp. SW2]		0	0	0	0	0	0	0	0	1	0	0	0	0	0	0	0	0	0	1	0	0	0	0	0	0	0	1	0	0	0	0	0		0	0	0	0	0	0		0	0
1	0	0	0	0	denovo005469	transposase IS116/IS110/IS902 family protein [Xanthobacter autotrophicus Py2]; ref|YP_001415612.1| transposase IS116/IS110/IS902 family protein [Xanthobacter autotrophicus Py2]; ref|YP_001415662.1| transposase IS116/IS110/IS902 family protein [Xanthobacter autotrophicus Py2]; ref|YP_001417770.1| transposase IS116/IS110/IS902 family protein [Xanthobacter autotrophicus Py2]; ref|YP_001417895.1| tra…		0	0	0	0	0	0	0	0	1	0	0	0	0	0	0	0	0	0	0	0	0	0	0	0	0	0	0	0	0	0	0	0		0	0	0	0	0	0		0	0
5	0	0	0	0	denovo005522	type I secretion membrane fusion protein, HlyD family [Rhizobium sp. CF142]; gb|EJJ31100.1| type I secretion membrane fusion protein, HlyD family [Rhizobium sp. CF142]; ref|ZP_12507341.1| rhizobicin secretion [Agrobacterium tumefaciens F2]; gb|EGP54663.1| rhizobicin secretion [Agrobacterium tumefaciens F2]; ref|ZP_12979099.1| rhiziobicin secretion [Agrobacterium tumefaciens 5A]; gb|EHK00015.1| rh…		0	0	0	0	0	0	0	0	1	0	0	1	0	0	0	0	0	0	0	0	0	0	0	1	1	1	0	0	0	0	0	0		0	0	0	0	0	0		0	0
1	0	0	0	0	denovo005529	hypothetical protein SUS17_25 [Sphingomonas sp. S17]; gb|EGI57062.1| hypothetical protein SUS17_25 [Sphingomonas sp. S17]		0	0	0	0	0	0	0	0	1	0	0	0	0	0	0	0	0	0	0	0	0	0	0	0	0	0	0	0	0	0	0	0		0	0	0	0	0	0		0	0
4	0	0	0	0	denovo005531	RNA-directed DNA polymerase [Mesorhizobium alhagi CCNWXJ12-2]; gb|EHK54066.1| RNA-directed DNA polymerase [Mesorhizobium alhagi CCNWXJ12-2]; ref|YP_005612820.1| hypothetical protein BJ6T_79860 [Bradyrhizobium japonicum USDA 6]; dbj|BAL13232.1| hypothetical protein BJ6T_79860 [Bradyrhizobium japonicum USDA 6]		0	0	0	0	0	0	0	0	1	1	1	0	0	0	0	1	0	0	0	0	0	0	0	0	0	0	0	0	0	0	0	0		0	0	0	0	0	0		0	0
1	0	0	0	0	denovo005532	hypothetical protein pSmeSM11ap059 [Sinorhizobium meliloti]; gb|ABA56030.1| hypothetical protein [Sinorhizobium meliloti]		0	0	0	0	0	0	0	0	1	0	0	0	0	0	0	0	0	0	0	0	0	0	0	0	0	0	0	0	0	0	0	0		0	0	0	0	0	0		0	0
4	0	0	0	0	denovo005547	transposase of disrupted insertion sequence [Sinorhizobium fredii NGR234]; gb|ACP22469.1| putative transposase of disrupted insertion sequence [Sinorhizobium fredii NGR234]; ref|ZP_08072162.1| transposase IS4 family protein [Methylocystis sp. ATCC 49242]; gb|EFY00365.1| transposase IS4 family protein [Methylocystis sp. ATCC 49242]; ref|YP_005192295.1| putative transposase of disrupted insertion s…		0	0	0	0	0	0	0	0	1	0	0	0	0	0	0	0	0	0	0	0	0	0	0	0	0	0	0	1	1	0	1	0		0	0	0	0	0	0		0	1
3	0	0	0	0	denovo005548	penicillin-binding protein, beta-lactamase class C [Rhizobium sp. CF080]; gb|EJL59450.1| penicillin-binding protein, beta-lactamase class C [Rhizobium sp. CF080]		0	0	0	0	0	0	0	0	1	0	0	0	1	0	0	0	0	1	0	0	0	0	0	0	0	0	0	0	0	0	0	0		0	0	0	0	0	0		0	0
2	0	0	0	0	denovo005549	sugar ABC transporter [Mesorhizobium amorphae CCNWGS0123]; gb|EHH09650.1| sugar ABC transporter [Mesorhizobium amorphae CCNWGS0123]; ref|ZP_09087395.1| sugar ABC transporter [Mesorhizobium amorphae CCNWGS0123]; gb|EHH11966.1| sugar ABC transporter [Mesorhizobium amorphae CCNWGS0123]		0	0	0	0	0	0	0	0	1	0	0	0	1	0	0	0	0	0	0	0	0	0	0	0	0	0	0	0	0	0	0	0		0	0	0	0	0	0		0	0
2	0	0	0	0	denovo005550	sugar ABC transporter [Mesorhizobium amorphae CCNWGS0123]; gb|EHH09650.1| sugar ABC transporter [Mesorhizobium amorphae CCNWGS0123]; ref|ZP_09087395.1| sugar ABC transporter [Mesorhizobium amorphae CCNWGS0123]; gb|EHH11966.1| sugar ABC transporter [Mesorhizobium amorphae CCNWGS0123]		0	0	0	0	0	0	0	0	1	0	0	0	1	0	0	0	0	0	0	0	0	0	0	0	0	0	0	0	0	0	0	0		0	0	0	0	0	0		0	0
3	0	0	0	0	denovo005557	0		0	0	0	0	0	0	0	0	1	0	0	0	0	0	0	0	1	0	0	0	0	0	0	0	0	0	1	0	0	0	0	0		0	0	0	0	0	0		0	0
2	0	0	0	0	denovo005558	transposase IS3/IS911 family protein [Methylobacterium extorquens DSM 13060]; emb|CAD31253.1| PUTATIVE INSERTION ELEMENT TRANSPOSASE PROTEIN [Mesorhizobium loti R7A]; emb|CAD31255.1| PUTATIVE TRANSPOSASE FOR INSERTION SEQUENCE [Mesorhizobium loti R7A]; gb|EHP90811.1| transposase IS3/IS911 family protein [Methylobacterium extorquens DSM 13060]; ref|YP_004302359.1| insertion sequence transposase [P…		0	0	0	0	0	0	0	0	1	0	0	0	0	0	0	0	0	0	0	0	0	0	0	0	0	0	0	0	0	0	0	1		0	0	0	0	0	0		0	1
2	0	0	0	0	denovo005559	integrase catalytic subunit [Rhizobium sp. Pop5]; gb|EJZ16891.1| integrase catalytic subunit [Rhizobium sp. Pop5]		0	0	0	0	0	0	0	0	1	0	0	0	0	0	0	0	0	0	0	0	0	0	0	0	0	0	0	0	0	0	0	1		0	0	0	0	0	0		0	0
1	0	0	0	0	denovo005564	glycine betaine/L-proline ABC transporter ATPase [Halothermothrix orenii H 168]; gb|ACL70896.1| glycine betaine/L-proline ABC transporter, ATPase subunit [Halothermothrix orenii H 168]		0	0	0	0	0	0	0	0	1	0	0	0	0	0	0	0	0	0	0	0	0	0	0	0	0	0	0	0	0	0	0	0		0	0	0	0	0	0		0	0
1	0	0	0	0	denovo005565	enolase superfamily enzyme related to L-alanine-DL-glutamate epimerase [Mesorhizobium australicum WSM2073]; gb|AGB46953.1| enolase superfamily enzyme related to L-alanine-DL-glutamate epimerase [Mesorhizobium australicum WSM2073]; ref|YP_004613547.1| mandelate racemase/muconate lactonizing protein [Mesorhizobium opportunistum WSM2075]; gb|AEH89453.1| Mandelate racemase/muconate lactonizing protei…		0	0	0	0	0	0	0	0	1	0	0	0	0	0	0	0	0	0	0	0	0	0	0	0	0	0	0	0	0	0	0	0		0	0	0	0	0	0		0	0
1	0	0	0	0	denovo005566	conjugation factor synthetase, traI [Mesorhizobium alhagi CCNWXJ12-2]; gb|EHK54579.1| conjugation factor synthetase, traI [Mesorhizobium alhagi CCNWXJ12-2]; emb|CAD31578.1| PROBABLE AUTOINDUCER SYNTHESIS PROTEIN [Mesorhizobium loti R7A]		0	0	0	0	0	0	0	0	1	0	0	0	0	0	0	0	0	0	0	0	0	0	0	0	0	0	0	0	0	0	0	0		0	0	0	0	0	0		0	0
1	0	0	0	0	denovo005567	Transposase-like protein [Sinorhizobium meliloti GR4]; gb|AGA09043.1| Transposase-like protein [Sinorhizobium meliloti GR4]		0	0	0	0	0	0	0	0	1	0	0	0	0	0	0	0	0	0	0	0	0	0	0	0	0	0	0	0	0	0	0	0		0	0	0	0	0	0		0	0
1	0	0	0	0	denovo005570	amino acid ABC transporter ATP-binding protein [Rhizobium etli CFN 42]; gb|ABC94302.1| probable amino acid ABC transporter, ATP-binding protein [Rhizobium etli CFN 42]		0	0	0	0	0	0	0	0	1	0	0	0	0	0	0	0	0	0	0	0	0	0	0	0	0	0	0	0	0	0	0	0		0	0	0	0	0	0		0	0
2	0	0	0	0	denovo005571	putative glycine betaine/L-proline ABC transporter ATP-binding protein, partial [Rhizobium sp. Pop5]; gb|EJZ18941.1| putative glycine betaine/L-proline ABC transporter ATP-binding protein, partial [Rhizobium sp. Pop5]		0	0	0	0	0	0	0	0	1	0	0	0	0	0	0	0	1	0	0	0	0	0	0	0	0	0	0	0	0	0	0	0		0	0	0	0	0	0		0	0
1	0	0	0	0	denovo005573	aldehyde dehydrogenase [gamma proteobacterium SCGC AAA007-O20]		0	0	0	0	0	0	0	0	1	0	0	0	0	0	0	0	0	0	0	0	0	0	0	0	0	0	0	0	0	0	0	0		0	0	0	0	0	0		0	0
5	0	0	0	0	denovo005574	hypothetical protein Xaut_0755 [Xanthobacter autotrophicus Py2]; gb|ABS66007.1| protein of unknown function DUF736 [Xanthobacter autotrophicus Py2]; ref|YP_001685446.1| hypothetical protein Caul_3822 [Caulobacter sp. K31]; gb|ABZ72948.1| protein of unknown function DUF736 [Caulobacter sp. K31]		0	0	0	0	0	0	0	0	1	0	0	0	0	0	0	0	0	0	0	0	0	0	0	0	0	1	0	1	1	0	0	1		0	0	0	0	0	0		0	0
3	0	0	0	0	denovo005576	chaperonin GroEL, partial [Mesorhizobium alhagi CCNWXJ12-2]; gb|EHK55497.1| chaperonin GroEL, partial [Mesorhizobium alhagi CCNWXJ12-2]		0	0	0	0	0	0	0	0	1	0	0	0	1	0	0	0	0	0	0	1	0	0	0	0	0	0	0	0	0	0	0	0		0	0	0	0	0	0		0	0
4	0	0	0	0	denovo005581	transposase [Mesorhizobium amorphae CCNWGS0123]; gb|EHH13625.1| transposase [Mesorhizobium amorphae CCNWGS0123]		0	0	0	0	0	0	0	0	1	0	0	0	0	1	0	0	0	0	0	0	0	0	0	0	0	1	1	0	0	0	0	0		0	0	0	0	0	0		0	0
3	0	0	0	0	denovo005582	putative IS4 family transposase [Azospirillum amazonense Y2]; gb|EGY01067.1| putative IS4 family transposase [Azospirillum amazonense Y2]; ref|ZP_09295236.1| transposase [Mesorhizobium alhagi CCNWXJ12-2]; gb|EHK54780.1| transposase [Mesorhizobium alhagi CCNWXJ12-2]		0	0	0	0	0	0	0	0	1	0	0	0	1	0	0	0	0	0	1	0	0	0	0	0	0	0	0	0	0	0	0	0		0	0	0	0	0	0		0	0
4	0	0	0	0	denovo005648	hypothetical protein Rleg9DRAFT_6710 [Rhizobium leguminosarum bv. trifolii WSM597]; gb|EJB07692.1| hypothetical protein Rleg9DRAFT_6710 [Rhizobium leguminosarum bv. trifolii WSM597]; ref|ZP_18310863.1| hypothetical protein Rleg10DRAFT_3631 [Rhizobium leguminosarum bv. trifolii WSM2012]; gb|EJC75073.1| hypothetical protein Rleg10DRAFT_3631 [Rhizobium leguminosarum bv. trifolii WSM2012]; ref|ZP_183…		0	0	0	0	0	0	0	0	0	0	0	0	0	0	0	0	0	0	0	1	1	1	1	0	0	0	0	0	0	0	0	0		0	0	0	0	0	0		0	1
1	0	0	0	0	denovo005741	Peptide ABC transporter, ATP-binding protein [Rhizobium mesoamericanum STM3625]; emb|CCM76742.1| Peptide ABC transporter, ATP-binding protein [Rhizobium mesoamericanum STM3625]; ref|ZP_01075209.1| peptide ABC transporter, ATP-binding protein [Marinomonas sp. MED121]; gb|EAQ66969.1| peptide ABC transporter, ATP-binding protein [Marinomonas sp. MED121]		0	0	0	0	0	0	0	0	0	0	0	0	0	0	0	0	0	0	0	0	0	0	0	0	0	1	0	0	0	0	0	0		0	0	0	0	0	0		0	1
2	0	0	0	0	denovo005762	integrase/recombinase [Agrobacterium vitis S4]; gb|ACM39601.1| integrase/recombinase [Agrobacterium vitis S4]; ref|YP_004538687.1| integrase/recombinase [Novosphingobium sp. PP1Y]; emb|CCA90720.1| integrase/recombinase [Novosphingobium sp. PP1Y]; ref|NP_436130.1| integrase/recombinase [Sinorhizobium meliloti 1021]; ref|NP_436426.1| Integrase/recombinase [Sinorhizobium meliloti 1021]; gb|AAK65542.…		0	0	0	0	0	0	0	0	0	0	0	0	0	0	0	0	1	0	0	0	0	0	0	0	0	0	0	1	0	0	0	0		0	0	0	0	0	0		0	1
2	0	0	0	0	denovo005963	hypothetical protein MAXJ12_01032 [Mesorhizobium alhagi CCNWXJ12-2]; gb|EHK59188.1| hypothetical protein MAXJ12_01032 [Mesorhizobium alhagi CCNWXJ12-2]; ref|YP_007336173.1| putative class III aminotransferase [Rhizobium tropici CIAT 899]; gb|AGB73627.1| putative class III aminotransferase [Rhizobium tropici CIAT 899]; ref|YP_004611319.1| class III aminotransferase [Mesorhizobium opportunistum WSM…		0	0	0	0	0	0	0	0	0	0	0	0	0	0	1	0	0	0	0	0	0	0	0	0	0	0	0	1	0	0	0	0		0	0	0	0	0	0		0	1
1	0	0	0	0	denovo006516	adenylate cyclase [Sinorhizobium fredii HH103]; emb|CCF00599.1| adenylate cyclase [Sinorhizobium fredii HH103]		0	0	0	0	0	0	0	0	0	0	0	0	0	0	1	0	0	0	0	0	0	0	0	0	0	0	0	0	0	0	0	0		0	0	0	0	0	0		0	1
2	0	0	0	0	denovo006608	0		0	0	0	0	0	0	0	0	0	1	1	0	0	0	0	0	0	0	0	0	0	0	0	0	0	0	0	0	0	0	0	0		0	0	0	0	0	0		0	1
3	0	0	0	0	denovo006611	phosphomethylpyrimidine kinase [Mesorhizobium alhagi CCNWXJ12-2]; gb|EHK54303.1| phosphomethylpyrimidine kinase [Mesorhizobium alhagi CCNWXJ12-2]; ref|ZP_09085487.1| phosphomethylpyrimidine kinase [Mesorhizobium amorphae CCNWGS0123]; gb|EHH13943.1| phosphomethylpyrimidine kinase [Mesorhizobium amorphae CCNWGS0123]		0	0	0	0	0	0	0	0	0	0	0	0	1	0	1	0	0	0	0	0	0	0	0	0	0	0	0	0	0	0	1	0		0	0	0	0	0	0		0	1
1	0	0	0	0	denovo006866	hypothetical protein Nham_3072 [Nitrobacter hamburgensis X14]; gb|ABE63812.1| hypothetical protein Nham_3072 [Nitrobacter hamburgensis X14]		0	0	0	0	0	0	0	0	0	0	0	1	0	0	0	0	0	0	0	0	0	0	0	0	0	0	0	0	0	0	0	0		0	0	0	0	0	0		0	1
1	0	0	0	0	denovo006869	putative SyrA-like regulator [Rhizobium tropici CIAT 899]; gb|AGB73591.1| putative SyrA-like regulator [Rhizobium tropici CIAT 899]; ref|ZP_11269019.1| conserved exported hypothetical protein [Rhizobium mesoamericanum STM3625]; emb|CCM80295.1| conserved exported hypothetical protein [Rhizobium mesoamericanum STM3625]		0	0	0	0	0	0	0	0	0	0	0	0	0	0	0	0	0	0	0	0	0	0	0	0	0	1	0	0	0	0	0	0		0	0	0	0	0	0		0	1
1	0	0	0	0	denovo006871	Iron transcriptional regulator protein [Polymorphum gilvum SL003B-26A1]; gb|ADZ68500.1| Iron transcriptional regulator protein [Polymorphum gilvum SL003B-26A1]; ref|YP_004012328.1| Fur family ferric uptake regulator [Rhodomicrobium vannielii ATCC 17100]; gb|ADP71229.1| ferric uptake regulator, Fur family [Rhodomicrobium vannielii ATCC 17100]; ref|YP_004144894.1| hypothetical protein [Mesorhizobiu…		0	0	0	0	0	0	0	0	0	0	0	0	0	0	0	0	0	0	0	0	1	0	0	0	0	0	0	0	0	0	0	0		0	0	0	0	0	0		0	1
2	0	0	0	0	denovo006872	hypothetical protein Shewmr7_0950 [Shewanella sp. MR-7]; gb|ABI41949.1| conserved hypothetical protein [Shewanella sp. MR-7]; ref|ZP_21777171.1| hypothetical protein D908_16549 [Vibrio mimicus CAIM 602]; gb|EMB48911.1| hypothetical protein D908_16549 [Vibrio mimicus CAIM 602]		0	0	0	0	0	0	0	0	0	0	0	1	0	0	0	0	0	1	0	0	0	0	0	0	0	0	0	0	0	0	0	0		0	0	0	0	0	0		0	1
1	0	0	0	0	denovo007016	Transposase-like protein [Sinorhizobium meliloti GR4]; gb|AGA08545.1| Transposase-like protein [Sinorhizobium meliloti GR4]; ref|ZP_16038947.1| transposase [Rhizobium sp. Pop5]; gb|EJZ16785.1| transposase [Rhizobium sp. Pop5]		0	0	0	0	0	0	0	0	0	0	0	0	0	0	0	0	0	0	0	0	0	0	0	0	0	1	0	0	0	0	0	0		0	0	0	0	0	0		0	1
1	0	0	0	0	denovo007055	Integrase catalytic region [Rhizobium etli Kim 5]		0	0	0	0	0	0	0	0	0	0	0	0	0	0	0	0	0	0	0	0	0	0	0	0	1	0	0	0	0	0	0	0		0	0	0	0	0	0		0	1
1	0	0	0	0	denovo007357	aerobic-type carbon monoxide dehydrogenase, large subunit CoxL/CutL-like protein [Rhizobium leguminosarum bv. trifolii WU95]; gb|EIW42766.1| aerobic-type carbon monoxide dehydrogenase, large subunit CoxL/CutL-like protein [Rhizobium leguminosarum bv. trifolii WU95]		0	0	0	0	0	0	0	0	0	0	0	0	0	0	0	0	0	0	0	0	0	0	0	0	0	0	0	0	0	1	0	0		0	0	0	0	0	0		0	1
2	0	0	0	0	denovo007360	5-aminolevulinate synthase [Azospirillum sp. B510]; dbj|BAI70959.1| 5-aminolevulinate synthase [Azospirillum sp. B510]; ref|YP_005030511.1| 5-aminolevulinic acid synthase [Azospirillum brasilense Sp245]; emb|CCC97042.1| 5-aminolevulinic acid synthase [Azospirillum brasilense Sp245]; ref|YP_005040114.1| 5-aminolevulinate synthase [Azospirillum lipoferum 4B]; emb|CBS87899.1| 5-aminolevulinic acid s…		0	0	0	0	0	0	0	0	0	0	0	0	1	0	0	1	0	0	0	0	0	0	0	0	0	0	0	0	0	0	0	0		0	0	0	0	0	0		0	1
1	0	0	0	0	denovo007402	0		0	0	0	0	0	0	0	0	0	0	0	0	0	0	0	1	0	0	0	0	0	0	0	0	0	0	0	0	0	0	0	0		0	0	0	0	0	0		0	1
1	0	0	0	0	denovo007404	hypothetical protein BCh11DRAFT_05953 [Burkholderia sp. Ch1-1]; gb|EIF30463.1| hypothetical protein BCh11DRAFT_05953 [Burkholderia sp. Ch1-1]		0	0	0	0	0	0	0	0	0	0	0	0	0	0	0	1	0	0	0	0	0	0	0	0	0	0	0	0	0	0	0	0		0	0	0	0	0	0		0	1
4	0	0	0	0	denovo007454	resolvase domain-containing protein [Sphingomonas wittichii RW1]; ref|YP_001263904.1| resolvase domain-containing protein [Sphingomonas wittichii RW1]; gb|ABQ69766.1| Resolvase, N-terminal domain [Sphingomonas wittichii RW1]; gb|ABQ71538.1| Resolvase, N-terminal domain [Sphingomonas wittichii RW1]		0	0	0	0	0	0	0	0	0	0	0	0	0	0	0	0	1	1	0	0	0	0	0	0	0	0	0	1	1	0	0	0		0	0	0	0	0	0		0	1
1	0	0	0	0	denovo007461	DNA recombinase [Rhizobium leguminosarum bv. viciae 3841]; emb|CAK10362.1| putative DNA recombinase [Rhizobium leguminosarum bv. viciae 3841]; ref|YP_717986.1| hypothetical protein [Sphingomonas sp. KA1]; ref|YP_718016.1| hypothetical protein [Sphingomonas sp. KA1]; ref|YP_718035.1| hypothetical protein [Sphingomonas sp. KA1]; dbj|BAC56754.1| hypothetical protein [Sphingomonas sp. KA1]; dbj|BAF03…		0	0	0	0	0	0	0	0	0	0	0	0	0	0	0	0	0	0	0	0	0	0	0	0	0	0	0	0	0	0	0	1		0	0	0	0	0	0		0	1
1	0	0	0	0	denovo007462	0		0	0	0	0	0	0	0	0	0	0	0	0	0	0	0	0	0	0	0	0	0	0	0	0	0	0	0	0	0	0	0	1		0	0	0	0	0	0		0	1
1	0	0	0	0	denovo007521	0		0	0	0	0	0	0	0	0	0	0	0	0	0	1	0	0	0	0	0	0	0	0	0	0	0	0	0	0	0	0	0	0		0	0	0	0	0	0		0	1
1	0	0	0	0	denovo007527	transposase IS116/IS110/IS902 [Rhodopseudomonas palustris BisB5]; gb|ABE41157.1| transposase IS116/IS110/IS902 [Rhodopseudomonas palustris BisB5]; ref|ZP_09294423.1| transposase IS116/IS110/IS902 [Mesorhizobium alhagi CCNWXJ12-2]; gb|EHK55637.1| transposase IS116/IS110/IS902 [Mesorhizobium alhagi CCNWXJ12-2]		0	0	0	0	0	0	0	0	0	0	0	0	0	0	0	0	0	0	0	0	0	0	0	0	0	0	0	0	1	0	0	0		0	0	0	0	0	0		0	1
2	0	0	0	0	denovo007531	hypothetical protein MAXJ12_19523 [Mesorhizobium alhagi CCNWXJ12-2]; gb|EHK55589.1| hypothetical protein MAXJ12_19523 [Mesorhizobium alhagi CCNWXJ12-2]		0	0	0	0	0	0	0	0	0	1	1	0	0	0	0	0	0	0	0	0	0	0	0	0	0	0	0	0	0	0	0	0		0	0	0	0	0	0		0	1
2	0	0	0	0	denovo007550	hypothetical protein Swit_4919 [Sphingomonas wittichii RW1]; gb|ABQ71539.1| hypothetical protein Swit_4919 [Sphingomonas wittichii RW1]; ref|ZP_13492502.1| transposase IS66, partial [Rhizobium sp. PDO1-076]; gb|EHS50598.1| transposase IS66, partial [Rhizobium sp. PDO1-076]; ref|YP_780012.1| hypothetical protein RPE_1079 [Rhodopseudomonas palustris BisA53]; ref|YP_780068.1| hypothetical protein RP…		0	0	0	0	0	0	0	0	0	0	0	0	0	0	0	0	1	0	0	0	0	0	0	0	0	0	0	1	0	0	0	0		0	0	0	0	0	0		0	1
2	0	0	0	0	denovo007553	polar aminoacid uptake ABC transporter, ATP-binding protein [Rhizobium tropici CIAT 899]; gb|AGB73672.1| polar aminoacid uptake ABC transporter, ATP-binding protein [Rhizobium tropici CIAT 899]; ref|YP_006836249.1| General L-amino acid transport ATP-binding protein AapP [Burkholderia phenoliruptrix BR3459a]; gb|AFT90356.1| General L-amino acid transport ATP-binding protein AapP [Burkholderia phen…		0	0	0	0	0	0	0	0	0	0	0	0	0	0	0	0	0	0	1	0	0	0	0	0	0	0	0	0	1	0	0	0		0	0	0	0	0	0		0	1
4	0	0	0	0	denovo007564	ISL3 family transposase [Stappia aggregata IAM 12614]; gb|EAV43538.1| ISL3 family transposase [Stappia aggregata IAM 12614]; ref|ZP_18316490.1| transposase family protein [Rhizobium leguminosarum bv. trifolii WSM2297]; gb|EJC84228.1| transposase family protein [Rhizobium leguminosarum bv. trifolii WSM2297]; ref|ZP_09650846.1| transposase family protein [Bradyrhizobium sp. WSM471]; gb|EHR05604.1| …		0	0	0	0	0	0	0	0	0	0	0	0	0	1	1	0	0	0	0	0	0	0	0	0	0	0	0	0	1	0	1	0		0	0	0	0	0	0		0	1
3	0	0	0	0	denovo007587	0		0	0	0	0	0	0	0	0	0	0	0	0	0	1	0	0	0	0	0	0	1	1	0	0	0	0	0	0	0	0	0	0		0	0	0	0	0	0		0	1
1	0	0	0	0	denovo007828	IS1111A/IS1328/IS1533 insertion sequence transposase [Rhizobium etli CFN 42]; gb|ABC89596.1| probable insertion sequence transposase protein, IS1111A/IS1328/IS1533 family [Rhizobium etli CFN 42]; ref|ZP_08387078.1| hypothetical protein SUS17_24 [Sphingomonas sp. S17]; gb|EGI57109.1| hypothetical protein SUS17_24 [Sphingomonas sp. S17]		0	0	0	0	0	0	0	0	0	0	0	0	0	0	0	0	0	1	0	0	0	0	0	0	0	0	0	0	0	0	0	0		0	0	0	0	0	0		0	0
1	0	0	0	0	denovo008087	hypothetical protein HFRIS_05485 [Herbaspirillum frisingense GSF30]; gb|EKF67356.1| hypothetical protein HFRIS_05485 [Herbaspirillum frisingense GSF30]		0	0	0	0	0	0	0	0	0	0	0	1	0	0	0	0	0	0	0	0	0	0	0	0	0	0	0	0	0	0	0	0		0	0	0	0	0	0		0	0
1	0	0	0	0	denovo008088	Helicase domain protein [Herbaspirillum frisingense GSF30]; gb|EKF67354.1| Helicase domain protein [Herbaspirillum frisingense GSF30]		0	0	0	0	0	0	0	0	0	0	0	1	0	0	0	0	0	0	0	0	0	0	0	0	0	0	0	0	0	0	0	0		0	0	0	0	0	0		0	0
1	0	0	0	0	denovo008089	base excision DNA repair protein [Synechococcus sp. JA-3-3Ab]; gb|ABC99050.1| base excision DNA repair protein, HhH-GPD family [Synechococcus sp. JA-3-3Ab]		0	0	0	0	0	0	0	0	0	0	0	1	0	0	0	0	0	0	0	0	0	0	0	0	0	0	0	0	0	0	0	0		0	0	0	0	0	0		0	0
1	0	0	0	0	denovo008090	Site-specific DNA-methyltransferase [Herbaspirillum frisingense GSF30]; gb|EKF67360.1| Site-specific DNA-methyltransferase [Herbaspirillum frisingense GSF30]		0	0	0	0	0	0	0	0	0	0	0	1	0	0	0	0	0	0	0	0	0	0	0	0	0	0	0	0	0	0	0	0		0	0	0	0	0	0		0	0
1	0	0	0	0	denovo008092	ABC transporter [Chelativorans sp. BNC1]; gb|ABG64047.1| ABC transporter related protein [Chelativorans sp. BNC1]; ref|YP_004144917.1| ABC transporter [Mesorhizobium ciceri biovar biserrulae WSM1271]; ref|YP_007307500.1| ABC-type multidrug transport system, ATPase and permease component [Mesorhizobium australicum WSM2073]; gb|ADV14867.1| ABC transporter related protein [Mesorhizobium ciceri biova…		0	0	0	0	0	0	0	0	0	0	0	0	0	0	0	1	0	0	0	0	0	0	0	0	0	0	0	0	0	0	0	0		0	0	0	0	0	0		0	0
2	0	0	0	0	denovo008095	transposase for insertion sequence element, partial [Ralstonia sp. 5_7_47FAA]; gb|EFP63703.1| transposase for insertion sequence element [Ralstonia sp. 5_7_47FAA]		0	0	0	0	0	0	0	0	0	1	1	0	0	0	0	0	0	0	0	0	0	0	0	0	0	0	0	0	0	0	0	0		0	0	0	0	0	0		0	0
1	0	0	0	0	denovo008119	hypothetical protein ROS217_19737 [Roseovarius sp. 217]; gb|EAQ26792.1| hypothetical protein ROS217_19737 [Roseovarius sp. 217]		0	0	0	0	0	0	0	0	0	0	0	0	0	0	0	0	0	0	0	0	0	0	0	0	0	0	0	0	0	1	0	0		0	0	0	0	0	0		0	0
1	0	0	0	0	denovo008126	hypothetical protein DaAHT2_2594 [Desulfurivibrio alkaliphilus AHT2]; gb|ADH87257.1| hypothetical protein DaAHT2_2594 [Desulfurivibrio alkaliphilus AHT2]; ref|ZP_08701845.1| hypothetical protein CJLT1_08463 [Citromicrobium sp. JLT1363]		0	0	0	0	0	0	0	0	0	0	0	0	0	0	0	0	0	0	0	0	0	0	0	0	0	0	0	0	0	1	0	0		0	0	0	0	0	0		0	0
1	0	0	0	0	denovo008134	hypothetical protein Slin_0056 [Spirosoma linguale DSM 74]; gb|ADB36129.1| hypothetical protein Slin_0056 [Spirosoma linguale DSM 74]		0	0	0	0	0	0	0	0	0	0	0	0	0	0	0	0	0	0	0	0	0	0	0	0	0	0	0	0	0	1	0	0		0	0	0	0	0	0		0	0
1	0	0	0	0	denovo008135	hypothetical protein Dehly_0806 [Dehalogenimonas lykanthroporepellens BL-DC-9]; gb|ADJ26108.1| protein of unknown function DUF262 [Dehalogenimonas lykanthroporepellens BL-DC-9]		0	0	0	0	0	0	0	0	0	0	0	0	0	0	0	0	0	0	0	0	0	0	0	0	0	0	0	0	0	1	0	0		0	0	0	0	0	0		0	0
1	0	0	0	0	denovo008142	amino-acid ABC transporter protein [Burkholderia phenoliruptrix BR3459a]; gb|AFT90357.1| putative amino-acid ABC transporter protein [Burkholderia phenoliruptrix BR3459a]		0	0	0	0	0	0	0	0	0	0	0	0	0	0	0	0	0	0	0	0	0	0	0	0	0	0	0	0	1	0	0	0		0	0	0	0	0	0		0	0
1	0	0	0	0	denovo008151	helicase [Rhizobium sp. CCGE 510]; gb|EJT01444.1| helicase [Rhizobium sp. CCGE 510]		0	0	0	0	0	0	0	0	0	0	0	0	0	0	0	0	0	0	0	0	0	0	0	0	0	0	0	0	0	0	1	0		0	0	0	0	0	0		0	0
3	0	0	0	0	denovo008186	KAP P-loop domain-containing protein [Methylobacterium radiotolerans JCM 2831]; gb|ACB28064.1| KAP P-loop domain protein [Methylobacterium radiotolerans JCM 2831]		0	0	0	0	0	0	0	0	0	1	1	0	0	0	0	0	0	0	0	0	0	0	0	0	0	0	0	0	0	0	1	0		0	0	0	0	0	0		0	0
3	0	0	0	0	denovo008188	hypothetical protein Mrad2831_6141 [Methylobacterium radiotolerans JCM 2831]; gb|ACB28066.1| conserved hypothetical protein [Methylobacterium radiotolerans JCM 2831]; ref|ZP_10125935.1| hypothetical protein HMPREF1052_1844 [Pasteurella bettyae CCUG 2042]; gb|EIJ71083.1| hypothetical protein HMPREF1052_1844 [Pasteurella bettyae CCUG 2042]		0	0	0	0	0	0	0	0	0	1	1	0	0	0	0	0	0	0	0	0	0	0	0	0	0	0	0	0	0	0	1	0		0	0	0	0	0	0		0	0
3	0	0	0	0	denovo008189	TatD-related deoxyribonuclease [Methylobacterium radiotolerans JCM 2831]; gb|ACB28067.1| TatD-related deoxyribonuclease [Methylobacterium radiotolerans JCM 2831]		0	0	0	0	0	0	0	0	0	1	1	0	0	0	0	0	0	0	0	0	0	0	0	0	0	0	0	0	0	0	1	0		0	0	0	0	0	0		0	0
3	0	0	0	0	denovo008208	hypothetical protein [Mesorhizobium ciceri biovar biserrulae WSM1271]; ref|YP_004614650.1| hypothetical protein Mesop_6158 [Mesorhizobium opportunistum WSM2075]; ref|YP_007307304.1| hypothetical protein Mesau_05627 [Mesorhizobium australicum WSM2073]; gb|ADV14670.1| hypothetical protein Mesci_5576 [Mesorhizobium ciceri biovar biserrulae WSM1271]; gb|AEH90556.1| conserved hypothetical protein [Mes…		0	0	0	0	0	0	0	0	0	0	0	0	0	1	1	0	0	0	0	0	0	0	0	0	0	0	0	0	1	0	0	0		0	0	0	0	0	0		0	0
3	0	0	0	0	denovo008222	hypothetical protein BN406_03825 [Sinorhizobium meliloti Rm41]; emb|CCM70107.1| hypothetical protein BN406_03825 [Sinorhizobium meliloti Rm41]		0	0	0	0	0	0	0	0	0	0	0	0	0	1	1	0	0	0	0	0	0	0	0	0	0	0	0	0	1	0	0	0		0	0	0	0	0	0		0	0
2	0	0	0	0	denovo008238	transposase [Rhizobium mesoamericanum STM3625]; emb|CCM79548.1| transposase [Rhizobium mesoamericanum STM3625]; ref|NP_443789.1| transposase [Sinorhizobium fredii NGR234]; ref|NP_443939.1| transposase [Sinorhizobium fredii NGR234]; ref|NP_444069.1| transposase [Sinorhizobium fredii NGR234]; ref|YP_002822318.1| transposase number 1 for insertion sequence NGRIS-3d [Sinorhizobium fredii NGR234]; ref…		0	0	0	0	0	0	0	0	0	1	0	0	0	0	0	0	0	0	0	0	0	0	0	0	0	0	1	0	0	0	0	0		0	0	0	0	0	0		0	0
1	0	0	0	0	denovo008245	putative IS3 family transposase, IS51 group, OrfA [Rhizobium tropici CIAT 899]; gb|AGB73677.1| putative IS3 family transposase, IS51 group, OrfA [Rhizobium tropici CIAT 899]; ref|YP_318186.1| transposase IS3/IS911 [Nitrobacter winogradskyi Nb-255]; ref|YP_318726.1| transposase IS3/IS911 [Nitrobacter winogradskyi Nb-255]; gb|ABA04834.1| transposase IS3/IS911 [Nitrobacter winogradskyi Nb-255]; gb|A…		0	0	0	0	0	0	0	0	0	0	0	1	0	0	0	0	0	0	0	0	0	0	0	0	0	0	0	0	0	0	0	0		0	0	0	0	0	0		0	0
1	0	0	0	0	denovo008350	Short-chain dehydrogenase/reductase SDR [Rhodobacter sphaeroides 2.4.1]; gb|ABA81459.1| Short-chain dehydrogenase/reductase SDR [Rhodobacter sphaeroides 2.4.1]; ref|ZP_08861033.1| short-chain dehydrogenase/reductase SDR [Ruegeria sp. TW15]		0	0	0	0	0	0	0	0	0	0	0	0	0	0	0	0	1	0	0	0	0	0	0	0	0	0	0	0	0	0	0	0		0	0	0	0	0	0		0	0
2	0	0	0	0	denovo008358	Ribose import ATP-binding protein RbsA 1 [Sinorhizobium meliloti Rm41]; emb|CCM70319.1| Ribose import ATP-binding protein RbsA 1 [Sinorhizobium meliloti Rm41]; ref|ZP_12975620.1| ABC transporter [Sinorhizobium meliloti CCNWSX0020]; gb|EHK76539.1| ABC transporter [Sinorhizobium meliloti CCNWSX0020]		0	0	0	0	0	0	0	0	0	0	0	0	0	0	0	0	0	0	0	0	0	0	0	0	0	1	0	0	0	0	1	0		0	0	0	0	0	0		0	0
1	0	0	0	0	denovo008381	ABC transporter ATP-binding protein [Mesorhizobium loti MAFF303099]; dbj|BAB51625.1| ABC transporter, ATP-binding protein [Mesorhizobium loti MAFF303099]; ref|NP_085758.1| peptide ABC transporter ATP-binding protein [Mesorhizobium loti MAFF303099]; dbj|BAB54599.1| peptide ABC transporter, ATP-binding protein [Mesorhizobium loti MAFF303099]		0	0	0	0	0	0	0	0	0	0	0	0	0	0	0	0	0	0	0	0	0	0	0	0	0	0	1	0	0	0	0	0		0	0	0	0	0	0		0	0
1	0	0	0	0	denovo008385	0		0	0	0	0	0	0	0	0	0	0	0	0	0	0	0	0	0	0	0	0	0	0	0	0	0	0	1	0	0	0	0	0		0	0	0	0	0	0		0	0
2	0	0	0	0	denovo008400	putative transposase protein [Sinorhizobium meliloti SM11]; gb|ABN47034.1| putative transposase protein [Sinorhizobium meliloti SM11]; ref|YP_191731.1| transposase [Gluconobacter oxydans 621H]; gb|AAW61075.1| Transposase [Gluconobacter oxydans 621H]		0	0	0	0	0	0	0	0	0	0	0	0	0	0	0	0	0	0	0	0	0	0	0	0	1	0	1	0	0	0	0	0		0	0	0	0	0	0		0	0
1	0	0	0	0	denovo008433	hypothetical protein HMPREF9696_02413 [Afipia clevelandensis ATCC 49720]; gb|EKS35141.1| hypothetical protein HMPREF9696_02413 [Afipia clevelandensis ATCC 49720]		0	0	0	0	0	0	0	0	0	0	0	0	0	0	0	0	0	0	1	0	0	0	0	0	0	0	0	0	0	0	0	0		0	0	0	0	0	0		0	0
1	0	0	0	0	denovo008434	hypothetical protein CbatJ_07077 [Citromicrobium bathyomarinum JL354]		0	0	0	0	0	0	0	0	0	0	0	0	0	0	0	0	0	0	1	0	0	0	0	0	0	0	0	0	0	0	0	0		0	0	0	0	0	0		0	0
1	0	0	0	0	denovo008435	hypothetical protein BBta_3112 [Bradyrhizobium sp. BTAi1]; gb|ABQ35230.1| hypothetical protein BBta_3112 [Bradyrhizobium sp. BTAi1]		0	0	0	0	0	0	0	0	0	0	0	0	0	0	0	0	0	0	1	0	0	0	0	0	0	0	0	0	0	0	0	0		0	0	0	0	0	0		0	0
1	0	0	0	0	denovo008436	hypothetical protein BBta_3110 [Bradyrhizobium sp. BTAi1]; gb|ABQ35228.1| hypothetical protein BBta_3110 [Bradyrhizobium sp. BTAi1]		0	0	0	0	0	0	0	0	0	0	0	0	0	0	0	0	0	0	1	0	0	0	0	0	0	0	0	0	0	0	0	0		0	0	0	0	0	0		0	0
4	0	0	0	0	denovo008438	DNA polymerase LigD ligase region [Sinorhizobium fredii USDA 257]; gb|AFL52717.1| DNA polymerase LigD ligase region [Sinorhizobium fredii USDA 257]; ref|ZP_03515639.1| ATP-dependent DNA ligase [Rhizobium etli IE4771]		0	0	0	0	0	0	0	0	0	0	0	0	0	1	0	0	0	0	0	0	1	0	0	0	0	0	0	0	1	0	0	1		0	0	0	0	0	0		0	0
1	0	0	0	0	denovo008495	0		0	0	0	0	0	0	0	0	0	0	0	0	0	0	0	0	0	1	0	0	0	0	0	0	0	0	0	0	0	0	0	0		0	0	0	0	0	0		0	0
1	0	0	0	0	denovo008498	putative transposase, partial [Mesorhizobium alhagi CCNWXJ12-2]; gb|EHK53948.1| putative transposase, partial [Mesorhizobium alhagi CCNWXJ12-2]		0	0	0	0	0	0	0	0	0	1	0	0	0	0	0	0	0	0	0	0	0	0	0	0	0	0	0	0	0	0	0	0		0	0	0	0	0	0		0	0
2	0	0	0	0	denovo008499	transposase [Azorhizobium caulinodans ORS 571]; dbj|BAF89822.1| transposase [Azorhizobium caulinodans ORS 571]; ref|YP_571596.1| transposase (IS12528) [Nitrobacter hamburgensis X14]; gb|ABE64764.1| transposase (IS12528) [Nitrobacter hamburgensis X14]		0	0	0	0	0	0	0	0	0	1	1	0	0	0	0	0	0	0	0	0	0	0	0	0	0	0	0	0	0	0	0	0		0	0	0	0	0	0		0	0
4	0	0	0	0	denovo008582	transposase IS116/IS110/IS902 family protein [Mesorhizobium ciceri biovar biserrulae WSM1271]; ref|YP_004614748.1| transposase IS116/IS110/IS902 family protein [Mesorhizobium opportunistum WSM2075]; ref|YP_007307402.1| transposase [Mesorhizobium australicum WSM2073]; gb|ADV14767.1| transposase IS116/IS110/IS902 family protein [Mesorhizobium ciceri biovar biserrulae WSM1271]; gb|AEH90654.1| transp…		0	0	0	0	0	0	0	0	0	0	0	0	0	0	0	0	0	0	0	1	1	1	1	0	0	0	0	0	0	0	0	0		0	0	0	0	0	0		0	0
2	0	0	0	0	denovo008621	hypothetical protein Mesau_03222 [Mesorhizobium australicum WSM2073]; gb|AGB45593.1| hypothetical protein Mesau_03222 [Mesorhizobium australicum WSM2073]		0	0	0	0	0	0	0	0	0	0	0	0	0	0	1	0	0	0	0	0	0	0	0	0	0	0	0	0	0	0	1	0		0	0	0	0	0	0		0	0
2	0	0	0	0	denovo008622	0		0	0	0	0	0	0	0	0	0	0	0	0	0	0	1	0	0	0	0	0	0	0	0	0	0	0	1	0	0	0	0	0		0	0	0	0	0	0		0	0
3	0	0	0	0	denovo008802	Integrase catalytic region [Methylocystis sp. ATCC 49242]; gb|EFX97796.1| Integrase catalytic region [Methylocystis sp. ATCC 49242]; ref|YP_003544858.1| putative transposase [Sphingobium japonicum UT26S]; dbj|BAI96246.1| putative transposase [Sphingobium japonicum UT26S]		0	0	0	0	0	0	0	0	0	0	0	0	0	0	0	0	0	0	0	0	0	0	0	1	1	0	0	0	0	0	1	0		0	0	0	0	0	0		0	0
3	0	0	0	0	denovo008889	conserved hypothetical protein [Sinorhizobium fredii HH103]; emb|CCE98531.1| conserved hypothetical protein [Sinorhizobium fredii HH103]; ref|ZP_09087384.1| transposase [Mesorhizobium amorphae CCNWGS0123]; gb|EHH11999.1| transposase [Mesorhizobium amorphae CCNWGS0123]; ref|YP_007194654.1| Transposase-like protein [Sinorhizobium meliloti GR4]; gb|AGA11055.1| Transposase-like protein [Sinorhizobium…		0	0	0	0	0	0	0	0	0	0	0	0	0	0	0	0	1	0	0	0	0	0	0	0	0	0	0	1	1	0	0	0		0	0	0	0	0	0		0	0
1	0	0	0	0	denovo008890	putative integrase/recombinase protein [Rhizobium leguminosarum bv. trifolii TA1]		0	0	0	0	0	0	0	0	0	0	0	0	0	0	0	1	0	0	0	0	0	0	0	0	0	0	0	0	0	0	0	0		0	0	0	0	0	0		0	0
1	0	0	0	0	denovo008916	hypothetical protein Bra1253DRAFT_05879 [Bradyrhizobium sp. WSM1253]; gb|EIG61101.1| hypothetical protein Bra1253DRAFT_05879 [Bradyrhizobium sp. WSM1253]; emb|CAD31613.1| HYPOTHETICAL PROTEIN [Mesorhizobium loti R7A]		0	0	0	0	0	0	0	0	0	0	0	0	0	0	0	0	0	0	1	0	0	0	0	0	0	0	0	0	0	0	0	0		0	0	0	0	0	0		0	0
2	0	0	0	0	denovo008917	transposase IS116/IS110/IS902 family protein [Mesorhizobium amorphae CCNWGS0123]; gb|EHH05820.1| transposase IS116/IS110/IS902 family protein [Mesorhizobium amorphae CCNWGS0123]		0	0	0	0	0	0	0	0	0	0	0	0	0	0	0	0	1	0	1	0	0	0	0	0	0	0	0	0	0	0	0	0		0	0	0	0	0	0		0	0
1	0	0	0	0	denovo009084	integrase family protein [Mesorhizobium alhagi CCNWXJ12-2]; gb|EHK52536.1| integrase family protein [Mesorhizobium alhagi CCNWXJ12-2]; ref|ZP_09090937.1| integrase family protein [Mesorhizobium amorphae CCNWGS0123]; gb|EHH06248.1| integrase family protein [Mesorhizobium amorphae CCNWGS0123]		0	0	0	0	0	0	0	0	0	0	0	0	0	0	0	0	1	0	0	0	0	0	0	0	0	0	0	0	0	0	0	0		0	0	0	0	0	0		0	0
1	0	0	0	0	denovo009085	hypothetical protein MAXJ12_34829 [Mesorhizobium alhagi CCNWXJ12-2]; gb|EHK52543.1| hypothetical protein MAXJ12_34829 [Mesorhizobium alhagi CCNWXJ12-2]		0	0	0	0	0	0	0	0	0	0	0	0	0	0	0	0	1	0	0	0	0	0	0	0	0	0	0	0	0	0	0	0		0	0	0	0	0	0		0	0
1	0	0	0	0	denovo009086	0		0	0	0	0	0	0	0	0	0	0	0	0	0	0	0	0	1	0	0	0	0	0	0	0	0	0	0	0	0	0	0	0		0	0	0	0	0	0		0	0
2	0	0	0	0	denovo009389	histidinol dehydrogenase [Rhizobium sp. CCGE 510]; gb|EJT06893.1| histidinol dehydrogenase [Rhizobium sp. CCGE 510]; ref|ZP_18341828.1| histidinol dehydrogenase [Rhizobium leguminosarum bv. trifolii WSM597]; gb|EJB07161.1| histidinol dehydrogenase [Rhizobium leguminosarum bv. trifolii WSM597]		0	0	0	0	0	0	0	0	0	0	0	0	0	0	0	0	0	0	0	0	0	0	0	0	0	1	0	0	0	0	1	0		0	0	0	0	0	0		0	0
2	0	0	0	0	denovo009402	hypothetical protein MEA186_33704 [Mesorhizobium amorphae CCNWGS0123]; gb|EHH03111.1| hypothetical protein MEA186_33704 [Mesorhizobium amorphae CCNWGS0123]		0	0	0	0	0	0	0	0	0	0	0	0	0	0	0	0	1	0	0	0	0	0	0	0	0	0	1	0	0	0	0	0		0	0	0	0	0	0		0	0
1	0	0	0	0	denovo009450	nickel-transporting ATPase [Sinorhizobium meliloti AK83]; gb|AEG58058.1| Nickel-transporting ATPase., Sulfate-transporting ATPase [Sinorhizobium meliloti AK83]; ref|ZP_07376347.1| glutathione import ATP-binding protein GsiA [Ahrensia sp. R2A130]; gb|EFL88241.1| glutathione import ATP-binding protein GsiA [Ahrensia sp. R2A130]		0	0	0	0	0	0	0	0	0	0	0	0	0	0	0	0	0	0	0	0	0	0	0	0	0	1	0	0	0	0	0	0		0	0	0	0	0	0		0	0
1	0	0	0	0	denovo009453	ABC peptide transporter, periplasmic binding protein [Rhodobacter sp. AKP1]; gb|EKX57328.1| ABC peptide transporter, periplasmic binding protein [Rhodobacter sp. AKP1]; ref|YP_355028.1| peptide ABC transporter substrate-binding protein [Rhodobacter sphaeroides 2.4.1]; ref|YP_002520625.1| Extracellular solute-binding protein, family 5 precursor [Rhodobacter sphaeroides KD131]; gb|ABA81127.1| ABC p…		0	0	0	0	0	0	0	0	0	0	0	0	0	0	0	0	0	0	0	0	0	0	0	0	0	1	0	0	0	0	0	0		0	0	0	0	0	0		0	0
1	0	0	0	0	denovo009457	ABC-type bacteriocin transporter [Microvirga sp. WSM3557]; gb|EIM30685.1| ABC-type bacteriocin transporter [Microvirga sp. WSM3557]; ref|ZP_09090852.1| putative bacteriocin/lantibiotic ABC transporter, ATP-binding protein [Mesorhizobium amorphae CCNWGS0123]; gb|EHH06283.1| putative bacteriocin/lantibiotic ABC transporter, ATP-binding protein [Mesorhizobium amorphae CCNWGS0123]		0	0	0	0	0	0	0	0	0	0	0	0	0	0	1	0	0	0	0	0	0	0	0	0	0	0	0	0	0	0	0	0		0	0	0	0	0	0		0	0
3	0	0	0	0	denovo009459	HYPOTHETICAL CONSERVED PROTEIN [Mesorhizobium loti R7A]; ref|YP_004144904.1| iron-sulfur cluster assembly accessory protein [Mesorhizobium ciceri biovar biserrulae WSM1271]; ref|YP_007307487.1| Iron-sulfur cluster assembly accessory protein [Mesorhizobium australicum WSM2073]; gb|ADV14854.1| iron-sulfur cluster assembly accessory protein [Mesorhizobium ciceri biovar biserrulae WSM1271]; gb|AGB481…		0	0	0	0	0	0	0	0	0	1	1	0	0	0	0	0	0	0	0	0	0	0	0	0	0	0	0	0	0	0	1	0		0	0	0	0	0	0		0	0
2	0	0	0	0	denovo009499	0		0	0	0	0	0	0	0	0	0	0	0	0	0	0	0	0	0	0	0	0	0	0	0	0	0	0	1	1	0	0	0	0		0	0	0	0	0	0		0	0
1	0	0	0	0	denovo009515	proline racemase [Bradyrhizobium sp. WSM1253]; gb|EIG61358.1| proline racemase [Bradyrhizobium sp. WSM1253]		0	0	0	0	0	0	0	0	0	0	0	0	0	1	0	0	0	0	0	0	0	0	0	0	0	0	0	0	0	0	0	0		0	0	0	0	0	0		0	0
1	0	0	0	0	denovo009516	ABC transporter-like protein [Methylobacterium nodulans ORS 2060]; gb|ACL58862.1| ABC transporter related [Methylobacterium nodulans ORS 2060]		0	0	0	0	0	0	0	0	0	0	0	0	0	1	0	0	0	0	0	0	0	0	0	0	0	0	0	0	0	0	0	0		0	0	0	0	0	0		0	0
1	0	0	0	0	denovo009518	NAD-dependent aldehyde dehydrogenase [Bradyrhizobium sp. WSM1253]; gb|EIG61362.1| NAD-dependent aldehyde dehydrogenase [Bradyrhizobium sp. WSM1253]		0	0	0	0	0	0	0	0	0	0	0	0	0	1	0	0	0	0	0	0	0	0	0	0	0	0	0	0	0	0	0	0		0	0	0	0	0	0		0	0
1	0	0	0	0	denovo009519	NAD-dependent aldehyde dehydrogenase [Bradyrhizobium sp. WSM1253]; gb|EIG61362.1| NAD-dependent aldehyde dehydrogenase [Bradyrhizobium sp. WSM1253]		0	0	0	0	0	0	0	0	0	0	0	0	0	1	0	0	0	0	0	0	0	0	0	0	0	0	0	0	0	0	0	0		0	0	0	0	0	0		0	0
1	0	0	0	0	denovo009520	transcriptional regulator with HTH domain and aminotransferase domain [Bradyrhizobium sp. WSM1253]; gb|EIG61363.1| transcriptional regulator with HTH domain and aminotransferase domain [Bradyrhizobium sp. WSM1253]		0	0	0	0	0	0	0	0	0	0	0	0	0	1	0	0	0	0	0	0	0	0	0	0	0	0	0	0	0	0	0	0		0	0	0	0	0	0		0	0
1	0	0	0	0	denovo009525	Protein of unknown function (DUF3606) [Rhizobium leguminosarum bv. trifolii WSM2297]; ref|ZP_18317402.1| Protein of unknown function (DUF3606) [Rhizobium leguminosarum bv. trifolii WSM2297]; gb|EJC83267.1| Protein of unknown function (DUF3606) [Rhizobium leguminosarum bv. trifolii WSM2297]; gb|EJC85140.1| Protein of unknown function (DUF3606) [Rhizobium leguminosarum bv. trifolii WSM2297]; ref|ZP…		0	0	0	0	0	0	0	0	0	0	0	0	0	0	1	0	0	0	0	0	0	0	0	0	0	0	0	0	0	0	0	0		0	0	0	0	0	0		0	0
2	0	0	0	0	denovo009589	hypothetical protein HMPREF9695_02493 [Afipia broomeae ATCC 49717]; gb|EKS36075.1| hypothetical protein HMPREF9695_02493 [Afipia broomeae ATCC 49717]		0	0	0	0	0	0	0	0	0	0	0	0	0	1	0	0	0	0	0	0	0	0	0	0	0	0	0	0	0	0	0	1		0	0	0	0	0	0		0	0
2	0	0	0	0	denovo009590	UBA/THIF-type NAD/FAD binding fold protein [Leptospirillum ferriphilum ML-04]; gb|AFS53888.1| UBA/THIF-type NAD/FAD binding fold protein [Leptospirillum ferriphilum ML-04]		0	0	0	0	0	0	0	0	0	0	0	0	0	1	0	0	0	0	0	0	0	0	0	0	0	0	0	0	0	0	0	1		0	0	0	0	0	0		0	0
2	0	0	0	0	denovo009591	hypothetical protein VP1086 [Vibrio parahaemolyticus RIMD 2210633]; dbj|BAC59349.1| hypothetical protein [Vibrio parahaemolyticus RIMD 2210633]; ref|YP_001195392.1| hypothetical protein Fjoh_3055 [Flavobacterium johnsoniae UW101]; ref|ZP_10480642.1| hypothetical protein FF52_05890 [Flavobacterium sp. F52]; gb|ABQ06073.1| hypothetical protein Fjoh_3055 [Flavobacterium johnsoniae UW101]; gb|EJG0218…		0	0	0	0	0	0	0	0	0	0	0	0	0	1	0	0	0	0	0	0	0	0	0	0	0	0	0	0	0	0	0	1		0	0	0	0	0	0		0	0
1	0	0	0	0	denovo009693	putative phosphohydrolase [Burkholderiales bacterium JOSHI_001]; gb|EHR71202.1| putative phosphohydrolase [Burkholderiales bacterium JOSHI_001]; ref|ZP_04760843.1| metallophosphoesterase [Acidovorax delafieldii 2AN]; gb|EER62390.1| metallophosphoesterase [Acidovorax delafieldii 2AN]		0	0	0	0	0	0	0	0	0	0	0	0	0	0	0	1	0	0	0	0	0	0	0	0	0	0	0	0	0	0	0	0		0	0	0	0	0	0		0	0
1	0	0	0	0	denovo009695	hypothetical protein RALTA_B0264 [Cupriavidus taiwanensis LMG 19424]; emb|CAP63462.1| hypothetical protein RALTA_B0264 [Cupriavidus taiwanensis LMG 19424]		0	0	0	0	0	0	0	0	0	0	0	0	0	0	0	1	0	0	0	0	0	0	0	0	0	0	0	0	0	0	0	0		0	0	0	0	0	0		0	0
1	0	0	0	0	denovo009696	hypothetical protein BCh11DRAFT_07469 [Burkholderia sp. Ch1-1]; gb|EIF31916.1| hypothetical protein BCh11DRAFT_07469 [Burkholderia sp. Ch1-1]		0	0	0	0	0	0	0	0	0	0	0	0	0	0	0	1	0	0	0	0	0	0	0	0	0	0	0	0	0	0	0	0		0	0	0	0	0	0		0	0
1	0	0	0	0	denovo009697	conserved hypothetical protein [Oscillatoria sp. PCC 6506]; emb|CBN55264.1| conserved hypothetical protein [Oscillatoria sp. PCC 6506]		0	0	0	0	0	0	0	0	0	0	0	0	0	0	0	1	0	0	0	0	0	0	0	0	0	0	0	0	0	0	0	0		0	0	0	0	0	0		0	0
1	0	0	0	0	denovo009698	Chain A, Solution Nmr Structure Of The Uncharacterized Protein From Rhodospirillum Rubrum Gene Locus Rru_a0810. Northeast Structural Genomics Target Rrr43; ref|YP_425901.1| hypothetical protein Rru_A0810 [Rhodospirillum rubrum ATCC 11170]; ref|YP_006047102.1| hypothetical protein F11_04175 [Rhodospirillum rubrum F11]; gb|ABC21614.1| conserved hypothetical protein [Rhodospirillum rubrum ATCC 11170…		0	0	0	0	0	0	0	0	0	0	0	0	0	0	0	1	0	0	0	0	0	0	0	0	0	0	0	0	0	0	0	0		0	0	0	0	0	0		0	0
4	0	0	0	0	denovo009726	hypothetical protein MEA186_11016 [Mesorhizobium amorphae CCNWGS0123]; gb|EHH12001.1| hypothetical protein MEA186_11016 [Mesorhizobium amorphae CCNWGS0123]		0	0	0	0	0	0	0	0	0	0	0	0	0	0	0	1	1	1	0	0	0	0	0	0	0	0	0	0	1	0	0	0		0	0	0	0	0	0		0	0
2	0	0	0	0	denovo009754	conserved hypothetical protein; putative IS66 Orf2 like [Phaeospirillum molischianum DSM 120]; emb|CCG42829.1| conserved hypothetical protein; putative IS66 Orf2 like [Phaeospirillum molischianum DSM 120]; ref|ZP_09418448.1| conserved hypothetical protein [Bradyrhizobium sp. ORS 375]; emb|CCD90979.1| conserved hypothetical protein [Bradyrhizobium sp. ORS 375]		0	0	0	0	0	0	0	0	0	0	0	0	0	0	0	0	1	0	0	0	0	0	0	0	0	0	0	0	0	0	1	0		0	0	0	0	0	0		0	0
1	0	0	0	0	denovo009896	0		0	0	0	0	0	0	0	0	0	0	0	0	0	0	1	0	0	0	0	0	0	0	0	0	0	0	0	0	0	0	0	0		0	0	0	0	0	0		0	0
1	0	0	0	0	denovo009917	transposase [Azospirillum amazonense Y2]; gb|EGX99490.1| transposase [Azospirillum amazonense Y2]		0	0	0	0	0	0	0	0	0	0	0	0	0	0	0	0	0	0	1	0	0	0	0	0	0	0	0	0	0	0	0	0		0	0	0	0	0	0		0	0
4	0	0	0	0	denovo009936	endoribonuclease L-PSP [Paracoccus denitrificans PD1222]; gb|ABL71492.1| Endoribonuclease L-PSP [Paracoccus denitrificans PD1222]		0	0	0	0	0	0	0	0	0	0	0	0	0	0	0	0	0	0	0	1	1	1	1	0	0	0	0	0	0	0	0	0		0	0	0	0	0	0		0	0
4	0	0	0	0	denovo009941	threonine dehydratase [Mesorhizobium amorphae CCNWGS0123]; gb|EHH03994.1| threonine dehydratase [Mesorhizobium amorphae CCNWGS0123]		0	0	0	0	0	0	0	0	0	0	0	0	0	0	0	0	0	0	0	1	1	1	1	0	0	0	0	0	0	0	0	0		0	0	0	0	0	0		0	0
1	0	0	0	0	denovo010016	transposase IS116/IS110/IS902 family protein [Methylobacterium extorquens CM4]; gb|ACK82814.1| transposase IS116/IS110/IS902 family protein [Methylobacterium extorquens CM4]; ref|YP_571606.1| transposase IS116/IS110/IS902 [Nitrobacter hamburgensis X14]; ref|YP_571624.1| transposase IS116/IS110/IS902 [Nitrobacter hamburgensis X14]; ref|YP_571729.1| transposase IS116/IS110/IS902 [Nitrobacter hambur…		0	0	0	0	0	0	0	0	0	0	0	0	0	0	0	0	1	0	0	0	0	0	0	0	0	0	0	0	0	0	0	0		0	0	0	0	0	0		0	0
1	0	0	0	0	denovo010031	0		0	0	0	0	0	0	0	0	0	0	0	0	0	1	0	0	0	0	0	0	0	0	0	0	0	0	0	0	0	0	0	0		0	0	0	0	0	0		0	0
2	0	0	0	0	denovo010111	transposase [Beijerinckia indica subsp. indica ATCC 9039]; gb|ACB96859.1| Transposase and inactivated derivatives-like protein [Beijerinckia indica subsp. indica ATCC 9039]		0	0	0	0	0	0	0	0	0	0	0	0	0	0	0	1	0	1	0	0	0	0	0	0	0	0	0	0	0	0	0	0		0	0	0	0	0	0		0	0
1	0	0	0	0	denovo010148	hypothetical protein Mesop_3075 [Mesorhizobium opportunistum WSM2075]; gb|AEH87527.1| conserved hypothetical protein [Mesorhizobium opportunistum WSM2075]		0	0	0	0	0	0	0	0	0	0	0	0	0	0	0	0	0	0	0	0	0	0	0	0	0	0	1	0	0	0	0	0		0	0	0	0	0	0		0	0
2	0	0	0	0	denovo010156	transposase [Mesorhizobium amorphae CCNWGS0123]; gb|EHH12000.1| transposase [Mesorhizobium amorphae CCNWGS0123]		0	0	0	0	0	0	0	0	0	0	0	0	0	0	0	0	1	1	0	0	0	0	0	0	0	0	0	0	0	0	0	0		0	0	0	0	0	0		0	0
3	0	0	0	0	denovo010157	0		0	0	0	0	0	0	0	0	0	0	0	0	0	0	0	0	1	1	0	0	0	0	0	0	0	0	0	1	0	0	0	0		0	0	0	0	0	0		0	0
1	0	0	0	0	denovo010372	0		0	0	0	0	0	0	0	0	0	0	0	0	0	0	1	0	0	0	0	0	0	0	0	0	0	0	0	0	0	0	0	0		0	0	0	0	0	0		0	0
1	0	0	0	0	denovo010402	hypothetical protein Xaut_0226 [Xanthobacter autotrophicus Py2]; gb|ABS65484.1| hypothetical protein Xaut_0226 [Xanthobacter autotrophicus Py2]		0	0	0	0	0	0	0	0	0	0	0	0	0	0	0	1	0	0	0	0	0	0	0	0	0	0	0	0	0	0	0	0		0	0	0	0	0	0		0	0
1	0	0	0	0	denovo010403	conserved hypothetical protein [Acinetobacter junii SH205]; gb|EEY91847.1| conserved hypothetical protein [Acinetobacter junii SH205]		0	0	0	0	0	0	0	0	0	0	0	0	0	0	0	1	0	0	0	0	0	0	0	0	0	0	0	0	0	0	0	0		0	0	0	0	0	0		0	0
1	0	0	0	0	denovo010404	hypothetical protein LH128_03434 [Sphingomonas sp. LH128]; gb|EJU14496.1| hypothetical protein LH128_03434 [Sphingomonas sp. LH128]		0	0	0	0	0	0	0	0	0	0	0	0	0	0	0	1	0	0	0	0	0	0	0	0	0	0	0	0	0	0	0	0		0	0	0	0	0	0		0	0
1	0	0	0	0	denovo010563	MaoC domain-containing protein dehydratase [Mesorhizobium opportunistum WSM2075]; gb|AEH86349.1| MaoC domain protein dehydratase [Mesorhizobium opportunistum WSM2075]; ref|ZP_09091577.1| MaoC domain-containing protein dehydratase [Mesorhizobium amorphae CCNWGS0123]; gb|EHH03849.1| MaoC domain-containing protein dehydratase [Mesorhizobium amorphae CCNWGS0123]		0	0	0	0	0	0	0	0	0	0	0	0	0	0	0	0	0	0	1	0	0	0	0	0	0	0	0	0	0	0	0	0		0	0	0	0	0	0		0	0
2	0	0	0	0	denovo010630	hypothetical protein MEA186_02739 [Mesorhizobium amorphae CCNWGS0123]; gb|EHH13626.1| hypothetical protein MEA186_02739 [Mesorhizobium amorphae CCNWGS0123]		0	0	0	0	0	0	0	0	0	0	0	0	0	1	0	0	0	0	0	0	0	0	0	0	0	0	1	0	0	0	0	0		0	0	0	0	0	0		0	0
3	0	0	0	0	denovo010631	DNA integration/recombination/inversion protein [Sinorhizobium fredii NGR234]; sp|P55639.1|Y4RF_RHISN RecName: Full=Putative integrase/recombinase y4rF gb|AAB92472.1| DNA integration/recombination/inversion protein [Sinorhizobium fredii NGR234]; ref|YP_001314956.1| phage integrase family protein [Sinorhizobium medicae WSM419]; gb|ABR65023.1| phage integrase family protein [Sinorhizobium medicae W…		0	0	0	0	0	0	0	0	0	0	0	0	0	1	0	0	0	0	0	0	0	0	0	0	0	1	1	0	0	0	0	0		0	0	0	0	0	0		0	0
1	0	0	0	0	denovo010641	transposase [Stappia aggregata IAM 12614]; gb|EAV40176.1| transposase [Stappia aggregata IAM 12614]		0	0	0	0	0	0	0	0	0	0	0	0	0	0	0	0	0	0	0	0	0	0	0	0	0	0	0	0	1	0	0	0		0	0	0	0	0	0		0	0
4	0	0	0	0	denovo010645	hypothetical protein Atu0466 [Agrobacterium fabrum str. C58]; gb|AAL41485.1| hypothetical protein Atu0466 [Agrobacterium fabrum str. C58]		0	0	0	0	0	0	0	0	0	0	0	1	0	1	0	0	0	0	0	0	0	0	0	0	0	1	0	1	0	0	0	0		0	0	0	0	0	0		0	0
4	0	0	0	0	denovo010646	transcriptional regulator [Agrobacterium fabrum str. C58]; gb|AAL41484.1| transcriptional regulator [Agrobacterium fabrum str. C58]		0	0	0	0	0	0	0	0	0	0	0	1	0	1	0	0	0	0	0	0	0	0	0	0	0	1	0	1	0	0	0	0		0	0	0	0	0	0		0	0
1	0	0	0	0	denovo010651	hypothetical protein [Sinorhizobium meliloti]; gb|AFJ91442.1| IS116/IS110/IS902 family transposase [Sinorhizobium meliloti]		0	0	0	0	0	0	0	0	0	0	0	0	0	0	0	0	1	0	0	0	0	0	0	0	0	0	0	0	0	0	0	0		0	0	0	0	0	0		0	0
5	0	0	0	0	denovo010696	transcriptional regulator [Rhodanobacter sp. 115]; gb|EIL87150.1| transcriptional regulator [Rhodanobacter sp. 115]; ref|YP_002966488.1| putative transcriptional regulator [Methylobacterium extorquens AM1]; gb|ACS43147.1| Putative transcriptional regulator [Methylobacterium extorquens AM1]		0	0	0	0	0	0	0	0	0	1	1	0	0	1	0	0	0	0	0	0	0	0	0	0	0	0	0	1	0	0	0	1		0	0	0	0	0	0		0	0
5	0	0	0	0	denovo010723	putative CopG/Arc/MetJ family transcriptional regulator [Rhizobium leguminosarum bv. trifolii WSM1325]; gb|ACS59593.1| putative transcriptional regulator, CopG/Arc/MetJ family [Rhizobium leguminosarum bv. trifolii WSM1325]		0	0	0	0	0	0	0	0	0	1	1	0	0	0	0	0	0	0	0	1	0	1	1	0	0	0	0	0	0	0	0	0		0	0	0	0	0	0		0	0
3	0	0	0	0	denovo010768	ABC transporter [Mesorhizobium opportunistum WSM2075]; gb|AEH86262.1| ABC transporter related protein [Mesorhizobium opportunistum WSM2075]		0	0	0	0	0	0	0	0	0	1	1	0	0	1	0	0	0	0	0	0	0	0	0	0	0	0	0	0	0	0	0	0		0	0	0	0	0	0		0	0
3	0	0	0	0	denovo010839	transposase IS116/IS110/IS902 family protein [Methylocystis sp. ATCC 49242]; gb|EFX97665.1| transposase IS116/IS110/IS902 family protein [Methylocystis sp. ATCC 49242]		0	0	0	0	0	0	0	0	0	1	1	0	0	0	0	0	0	0	0	0	0	0	0	0	0	0	0	0	1	0	0	0		0	0	0	0	0	0		0	0
3	0	0	0	0	denovo010850	0		0	0	0	0	0	0	0	0	0	1	1	0	0	0	0	0	0	0	0	0	0	0	0	0	0	0	0	0	0	0	0	1		0	0	0	0	0	0		0	0
8	0	0	0	0	denovo010851	feruloyl esterase [Nitrobacter hamburgensis X14]; gb|ABE65168.1| Feruloyl esterase [Nitrobacter hamburgensis X14]; ref|YP_764867.1| transposase protein [Rhizobium leguminosarum bv. viciae 3841]; emb|CAK12069.1| putative transposase protein [Rhizobium leguminosarum bv. viciae 3841]; ref|YP_006398528.1| feruloyl esterase [Sinorhizobium fredii USDA 257]; gb|AFL51771.1| feruloyl esterase [Sinorhizobi…		0	0	0	0	0	0	0	0	0	1	1	0	0	0	0	0	0	0	0	1	1	1	1	0	0	0	1	0	0	0	0	1		0	0	0	0	0	0		0	0
1	0	0	0	0	denovo010857	transposase [Mesorhizobium amorphae CCNWGS0123]; gb|EHH11999.1| transposase [Mesorhizobium amorphae CCNWGS0123]		0	0	0	0	0	0	0	0	0	1	0	0	0	0	0	0	0	0	0	0	0	0	0	0	0	0	0	0	0	0	0	0		0	0	0	0	0	0		0	0
2	0	0	0	0	denovo010858	0		0	0	0	0	0	0	0	0	0	1	1	0	0	0	0	0	0	0	0	0	0	0	0	0	0	0	0	0	0	0	0	0		0	0	0	0	0	0		0	0
1	0	0	0	0	denovo010869	transposase, IS30 family [Bradyrhizobium sp. WSM471]; ref|ZP_10083346.1| transposase, IS30 family [Bradyrhizobium sp. WSM1253]; gb|EHR00852.1| transposase, IS30 family [Bradyrhizobium sp. WSM471]; gb|EIG59390.1| transposase, IS30 family [Bradyrhizobium sp. WSM1253]; ref|ZP_09646102.1| transposase, IS30 family [Bradyrhizobium sp. WSM471]; gb|EHR00860.1| transposase, IS30 family [Bradyrhizobium sp.…		0	0	0	0	0	0	0	0	0	1	0	0	0	0	0	0	0	0	0	0	0	0	0	0	0	0	0	0	0	0	0	0		0	0	0	0	0	0		0	0
3	0	0	0	0	denovo010873	ectoine/hydroxyectoine ABC transporter, ATP-binding protein [Octadecabacter arcticus 238]; gb|EDY89582.1| ectoine/hydroxyectoine ABC transporter, ATP-binding protein [Octadecabacter arcticus 238]		0	0	0	0	0	0	0	0	0	1	1	0	0	0	0	0	0	0	0	0	0	0	0	0	0	0	1	0	0	0	0	0		0	0	0	0	0	0		0	0
1	0	0	0	0	denovo010877	NMT1/THI5-like domain-containing protein [Mesorhizobium amorphae CCNWGS0123]; gb|EHH12297.1| NMT1/THI5-like domain-containing protein [Mesorhizobium amorphae CCNWGS0123]		0	0	0	0	0	0	0	0	0	1	0	0	0	0	0	0	0	0	0	0	0	0	0	0	0	0	0	0	0	0	0	0		0	0	0	0	0	0		0	0
2	0	0	0	0	denovo010879	0		0	0	0	0	0	0	0	0	0	1	1	0	0	0	0	0	0	0	0	0	0	0	0	0	0	0	0	0	0	0	0	0		0	0	0	0	0	0		0	0
2	0	0	0	0	denovo010880	transposase IS116/IS110/IS902 [Mesorhizobium amorphae CCNWGS0123]; gb|EHH05483.1| transposase IS116/IS110/IS902 [Mesorhizobium amorphae CCNWGS0123]		0	0	0	0	0	0	0	0	0	1	1	0	0	0	0	0	0	0	0	0	0	0	0	0	0	0	0	0	0	0	0	0		0	0	0	0	0	0		0	0
2	0	0	0	0	denovo010881	hypothetical protein Rsph17025_3475 [Rhodobacter sphaeroides ATCC 17025]; gb|ABP72351.1| hypothetical protein Rsph17025_3475 [Rhodobacter sphaeroides ATCC 17025]		0	0	0	0	0	0	0	0	0	1	1	0	0	0	0	0	0	0	0	0	0	0	0	0	0	0	0	0	0	0	0	0		0	0	0	0	0	0		0	0
2	0	0	0	0	denovo010882	0		0	0	0	0	0	0	0	0	0	1	1	0	0	0	0	0	0	0	0	0	0	0	0	0	0	0	0	0	0	0	0	0		0	0	0	0	0	0		0	0
3	0	0	0	0	denovo010883	transposase [Sinorhizobium fredii NGR234]; ref|NP_443939.1| transposase [Sinorhizobium fredii NGR234]; ref|NP_444069.1| transposase [Sinorhizobium fredii NGR234]; ref|YP_002822318.1| transposase number 1 for insertion sequence NGRIS-3d [Sinorhizobium fredii NGR234]; ref|YP_002823144.1| transposase number 1 for insertion sequence NGRIS-3e [Sinorhizobium fredii NGR234]; ref|YP_002823695.1| transpos…		0	0	0	0	0	0	0	0	0	1	1	0	0	0	0	0	0	0	0	0	0	0	0	0	0	0	1	0	0	0	0	0		0	0	0	0	0	0		0	0
2	0	0	0	0	denovo010889	transposase, IS1111A\IS1328\IS1533 [Sphingomonas sp. LH128]; gb|EJU13073.1| transposase, IS1111A\IS1328\IS1533 [Sphingomonas sp. LH128]		0	0	0	0	0	0	0	0	0	1	1	0	0	0	0	0	0	0	0	0	0	0	0	0	0	0	0	0	0	0	0	0		0	0	0	0	0	0		0	0
2	0	0	0	0	denovo010890	ectoine/hydroxyectoine ABC transporter ATP-binding protein [Nitratireductor pacificus pht-3B]; gb|EKF19616.1| ectoine/hydroxyectoine ABC transporter ATP-binding protein [Nitratireductor pacificus pht-3B]; ref|YP_004611158.1| ectoine/hydroxyectoine ABC transporter ATP-binding protein [Mesorhizobium opportunistum WSM2075]; gb|AEH87064.1| ectoine/hydroxyectoine ABC transporter, ATP-binding protein […		0	0	0	0	0	0	0	0	0	1	1	0	0	0	0	0	0	0	0	0	0	0	0	0	0	0	0	0	0	0	0	0		0	0	0	0	0	0		0	0
2	0	0	0	0	denovo010897	type I secretion membrane fusion protein, HlyD family [Rhizobium sp. CF142]; gb|EJJ31100.1| type I secretion membrane fusion protein, HlyD family [Rhizobium sp. CF142]		0	0	0	0	0	0	0	0	0	1	1	0	0	0	0	0	0	0	0	0	0	0	0	0	0	0	0	0	0	0	0	0		0	0	0	0	0	0		0	0
2	0	0	0	0	denovo010901	transposase [Rhizobium leguminosarum bv. trifolii WSM2012]; gb|EJC75132.1| transposase [Rhizobium leguminosarum bv. trifolii WSM2012]		0	0	0	0	0	0	0	0	0	1	1	0	0	0	0	0	0	0	0	0	0	0	0	0	0	0	0	0	0	0	0	0		0	0	0	0	0	0		0	0
3	0	0	0	0	denovo010903	hypothetical protein USDA257_c20330 [Sinorhizobium fredii USDA 257]; gb|AFL50616.1| hypothetical protein USDA257_c20330 [Sinorhizobium fredii USDA 257]		0	0	0	0	0	0	0	0	0	1	1	0	0	0	0	0	0	1	0	0	0	0	0	0	0	0	0	0	0	0	0	0		0	0	0	0	0	0		0	0
1	0	0	0	0	denovo010914	0		0	0	0	0	0	0	0	0	0	0	1	0	0	0	0	0	0	0	0	0	0	0	0	0	0	0	0	0	0	0	0	0		0	0	0	0	0	0		0	0
1	0	0	0	0	denovo010923	family 1 extracellular solute-binding protein [Mesorhizobium opportunistum WSM2075]; gb|AEH88818.1| extracellular solute-binding protein family 1 [Mesorhizobium opportunistum WSM2075]		0	0	0	0	0	0	0	0	0	0	1	0	0	0	0	0	0	0	0	0	0	0	0	0	0	0	0	0	0	0	0	0		0	0	0	0	0	0		0	0
1	0	0	0	0	denovo010926	oligopeptide/dipeptide ABC transporter ATPase [Mesorhizobium ciceri biovar biserrulae WSM1271]; ref|YP_004614754.1| peptide ABC transporter ATPase [Mesorhizobium opportunistum WSM2075]; ref|YP_007307408.1| oligopeptide/dipeptide ABC transporter, ATP-binding protein [Mesorhizobium australicum WSM2073]; gb|ADV14773.1| oligopeptide/dipeptide ABC transporter, ATPase subunit [Mesorhizobium ciceri biov…		0	0	0	0	0	0	0	0	0	0	1	0	0	0	0	0	0	0	0	0	0	0	0	0	0	0	0	0	0	0	0	0		0	0	0	0	0	0		0	0
7	0	0	0	0	denovo010931	0		0	0	0	0	0	0	0	0	0	0	1	0	0	0	0	0	1	0	0	1	0	1	1	0	0	1	0	0	0	0	0	1		0	0	0	0	0	0		0	0
1	0	0	0	0	denovo010932	transposase [Sinorhizobium fredii NGR234]; ref|NP_443939.1| transposase [Sinorhizobium fredii NGR234]; ref|NP_444069.1| transposase [Sinorhizobium fredii NGR234]; ref|YP_002822318.1| transposase number 1 for insertion sequence NGRIS-3d [Sinorhizobium fredii NGR234]; ref|YP_002823144.1| transposase number 1 for insertion sequence NGRIS-3e [Sinorhizobium fredii NGR234]; ref|YP_002823695.1| transpos…		0	0	0	0	0	0	0	0	0	0	1	0	0	0	0	0	0	0	0	0	0	0	0	0	0	0	0	0	0	0	0	0		0	0	0	0	0	0		0	0
1	0	0	0	0	denovo010936	putative transposase, partial [Mesorhizobium amorphae CCNWGS0123]; gb|EHH09287.1| putative transposase, partial [Mesorhizobium amorphae CCNWGS0123]		0	0	0	0	0	0	0	0	0	0	1	0	0	0	0	0	0	0	0	0	0	0	0	0	0	0	0	0	0	0	0	0		0	0	0	0	0	0		0	0
1	0	0	0	0	denovo010999	transmembrane efflux protein [Salinisphaera shabanensis E1L3A]; gb|EGM35373.1| transmembrane efflux protein [Salinisphaera shabanensis E1L3A]		0	0	0	0	0	0	0	0	0	0	0	1	0	0	0	0	0	0	0	0	0	0	0	0	0	0	0	0	0	0	0	0		0	0	0	0	0	0		0	0
1	0	0	0	0	denovo011011	cytochrome P450 [Citreicella sp. SE45]; gb|EEX14863.1| cytochrome P450 [Citreicella sp. SE45]		0	0	0	0	0	0	0	0	0	0	0	1	0	0	0	0	0	0	0	0	0	0	0	0	0	0	0	0	0	0	0	0		0	0	0	0	0	0		0	0
1	0	0	0	0	denovo011032	hypothetical protein Ava_4644 [Anabaena variabilis ATCC 29413]; gb|ABA24241.1| conserved hypothetical protein [Anabaena variabilis ATCC 29413]; ref|ZP_01305378.1| hypothetical protein SKA58_16058 [Sphingomonas sp. SKA58]; gb|EAT06761.1| hypothetical protein SKA58_16058 [Sphingomonas sp. SKA58]		0	0	0	0	0	0	0	0	0	0	0	1	0	0	0	0	0	0	0	0	0	0	0	0	0	0	0	0	0	0	0	0		0	0	0	0	0	0		0	0
1	0	0	0	0	denovo011033	transposase, partial [Rhizobium leguminosarum bv. trifolii WSM597]; gb|EJB02620.1| transposase, partial [Rhizobium leguminosarum bv. trifolii WSM597]		0	0	0	0	0	0	0	0	0	0	0	1	0	0	0	0	0	0	0	0	0	0	0	0	0	0	0	0	0	0	0	0		0	0	0	0	0	0		0	0
6	0	0	0	0	denovo011080	tzs [Agrobacterium tumefaciens]		0	0	0	0	0	0	0	0	0	0	0	1	0	0	0	0	0	0	0	1	1	1	1	0	0	0	0	0	0	0	0	1		0	0	0	0	0	0		0	0
5	0	0	0	0	denovo011095	co-chaperonin GroES [Mesorhizobium amorphae CCNWGS0123]; gb|EHH13939.1| co-chaperonin GroES [Mesorhizobium amorphae CCNWGS0123]		0	0	0	0	0	0	0	0	0	0	0	1	1	0	0	0	0	0	1	0	0	1	0	0	0	0	0	0	0	0	1	0		0	0	0	0	0	0		0	0
2	0	0	0	0	denovo011162	0		0	0	0	0	0	0	0	0	0	0	0	1	0	0	1	0	0	0	0	0	0	0	0	0	0	0	0	0	0	0	0	0		0	0	0	0	0	0		0	0
2	0	0	0	0	denovo011166	AraC family transcriptional regulator [Mesorhizobium amorphae CCNWGS0123]; gb|EHH14048.1| AraC family transcriptional regulator [Mesorhizobium amorphae CCNWGS0123]		0	0	0	0	0	0	0	0	0	0	0	1	0	0	1	0	0	0	0	0	0	0	0	0	0	0	0	0	0	0	0	0		0	0	0	0	0	0		0	0
1	0	0	0	0	denovo011168	Mandelate racemase / muconate lactonizing enzyme, C-terminal domain protein [Labrenzia alexandrii DFL-11]; gb|EEE44804.1| Mandelate racemase / muconate lactonizing enzyme, C-terminal domain protein [Labrenzia alexandrii DFL-11]		0	0	0	0	0	0	0	0	0	0	0	1	0	0	0	0	0	0	0	0	0	0	0	0	0	0	0	0	0	0	0	0		0	0	0	0	0	0		0	0
1	0	0	0	0	denovo011169	transposase [Sphingobium sp. AP49]; gb|EJK78682.1| transposase [Sphingobium sp. AP49]		0	0	0	0	0	0	0	0	0	0	0	1	0	0	0	0	0	0	0	0	0	0	0	0	0	0	0	0	0	0	0	0		0	0	0	0	0	0		0	0
2	0	0	0	0	denovo011171	extracellular solute-binding protein [Verminephrobacter eiseniae EF01-2]; gb|ABM56197.1| extracellular solute-binding protein, family 5 [Verminephrobacter eiseniae EF01-2]		0	0	0	0	0	0	0	0	0	0	0	1	0	0	1	0	0	0	0	0	0	0	0	0	0	0	0	0	0	0	0	0		0	0	0	0	0	0		0	0
2	0	0	0	0	denovo011172	glutathione import ATP-binding protein GsiA [Ahrensia sp. R2A130]; gb|EFL88241.1| glutathione import ATP-binding protein GsiA [Ahrensia sp. R2A130]; ref|ZP_15598546.1| peptide ABC transporter, ATP-binding protein [Pseudomonas fluorescens BBc6R8]; gb|EKA24277.1| peptide ABC transporter, ATP-binding protein [Pseudomonas fluorescens BBc6R8]		0	0	0	0	0	0	0	0	0	0	0	1	0	0	1	0	0	0	0	0	0	0	0	0	0	0	0	0	0	0	0	0		0	0	0	0	0	0		0	0
1	0	0	0	0	denovo011173	0		0	0	0	0	0	0	0	0	0	0	0	1	0	0	0	0	0	0	0	0	0	0	0	0	0	0	0	0	0	0	0	0		0	0	0	0	0	0		0	0
1	0	0	0	0	denovo011175	glycine cleavage system protein T [Mesorhizobium loti MAFF303099]; dbj|BAB50522.1| aminomethyltransferase [Mesorhizobium loti MAFF303099]		0	0	0	0	0	0	0	0	0	0	0	1	0	0	0	0	0	0	0	0	0	0	0	0	0	0	0	0	0	0	0	0		0	0	0	0	0	0		0	0
2	0	0	0	0	denovo011180	dipeptide ABC transporter, permease protein [Mesorhizobium amorphae CCNWGS0123]; gb|EHH14059.1| dipeptide ABC transporter, permease protein [Mesorhizobium amorphae CCNWGS0123]		0	0	0	0	0	0	0	0	0	0	0	1	0	0	1	0	0	0	0	0	0	0	0	0	0	0	0	0	0	0	0	0		0	0	0	0	0	0		0	0
1	0	0	0	0	denovo011181	dipeptide ABC transporter, ATP-binding protein [Mesorhizobium amorphae CCNWGS0123]; gb|EHH14058.1| dipeptide ABC transporter, ATP-binding protein [Mesorhizobium amorphae CCNWGS0123]		0	0	0	0	0	0	0	0	0	0	0	1	0	0	0	0	0	0	0	0	0	0	0	0	0	0	0	0	0	0	0	0		0	0	0	0	0	0		0	0
1	0	0	0	0	denovo011196	AraC family transcriptional regulator [Mesorhizobium amorphae CCNWGS0123]; gb|EHH11977.1| AraC family transcriptional regulator [Mesorhizobium amorphae CCNWGS0123]		0	0	0	0	0	0	0	0	0	0	0	1	0	0	0	0	0	0	0	0	0	0	0	0	0	0	0	0	0	0	0	0		0	0	0	0	0	0		0	0
1	0	0	0	0	denovo011198	transposase [Rhizobium etli Kim 5]		0	0	0	0	0	0	0	0	0	0	0	1	0	0	0	0	0	0	0	0	0	0	0	0	0	0	0	0	0	0	0	0		0	0	0	0	0	0		0	0
1	0	0	0	0	denovo011200	glycine betaine/proline ABC transporter, ATP-binding protein [Mesorhizobium amorphae CCNWGS0123]; gb|EHH11969.1| glycine betaine/proline ABC transporter, ATP-binding protein [Mesorhizobium amorphae CCNWGS0123]		0	0	0	0	0	0	0	0	0	0	0	1	0	0	0	0	0	0	0	0	0	0	0	0	0	0	0	0	0	0	0	0		0	0	0	0	0	0		0	0
2	0	0	0	0	denovo011368	0		0	0	0	0	0	0	0	0	0	0	0	0	1	0	0	1	0	0	0	0	0	0	0	0	0	0	0	0	0	0	0	0		0	0	0	0	0	0		0	0
3	0	0	0	0	denovo011392	transposase [Nitrobacter sp. Nb-311A]; gb|EAQ37230.1| transposase [Nitrobacter sp. Nb-311A]		0	0	0	0	0	0	0	0	0	0	0	0	1	0	1	0	0	0	0	0	0	0	0	0	0	0	0	0	1	0	0	0		0	0	0	0	0	0		0	0
2	0	0	0	0	denovo011403	hypothetical protein Rleg5DRAFT_6967, partial [Rhizobium leguminosarum bv. viciae WSM1455]; gb|EJC71131.1| hypothetical protein Rleg5DRAFT_6967, partial [Rhizobium leguminosarum bv. viciae WSM1455]		0	0	0	0	0	0	0	0	0	0	0	0	1	0	0	0	0	0	0	0	0	1	0	0	0	0	0	0	0	0	0	0		0	0	0	0	0	0		0	0
1	0	0	0	0	denovo011444	0		0	0	0	0	0	0	0	0	0	0	0	0	1	0	0	0	0	0	0	0	0	0	0	0	0	0	0	0	0	0	0	0		0	0	0	0	0	0		0	0
1	0	0	0	0	denovo011448	binding-protein-dependent transport systems inner membrane component [Mesorhizobium amorphae CCNWGS0123]; gb|EHH10182.1| binding-protein-dependent transport systems inner membrane component [Mesorhizobium amorphae CCNWGS0123]		0	0	0	0	0	0	0	0	0	0	0	0	1	0	0	0	0	0	0	0	0	0	0	0	0	0	0	0	0	0	0	0		0	0	0	0	0	0		0	0
5	0	0	0	0	denovo011450	hypothetical protein MEA186_35799 [Mesorhizobium amorphae CCNWGS0123]; gb|EHH02122.1| hypothetical protein MEA186_35799 [Mesorhizobium amorphae CCNWGS0123]		0	0	0	0	0	0	0	0	0	0	0	0	1	0	0	0	0	0	0	1	1	1	1	0	0	0	0	0	0	0	0	0		0	0	0	0	0	0		0	0
1	0	0	0	0	denovo011472	0		0	0	0	0	0	0	0	0	0	0	0	0	0	1	0	0	0	0	0	0	0	0	0	0	0	0	0	0	0	0	0	0		0	0	0	0	0	0		0	0
2	0	0	0	0	denovo011495	hypothetical protein [Mesorhizobium ciceri biovar biserrulae WSM1271]; gb|ADV10001.1| hypothetical protein Mesci_0834 [Mesorhizobium ciceri biovar biserrulae WSM1271]		0	0	0	0	0	0	0	0	0	0	0	0	0	1	1	0	0	0	0	0	0	0	0	0	0	0	0	0	0	0	0	0		0	0	0	0	0	0		0	0
1	0	0	0	0	denovo011509	ABC transporter [Rhizobium sp. CCGE 510]; gb|EJT05207.1| ABC transporter [Rhizobium sp. CCGE 510]; ref|ZP_09294668.1| sucrose ABC transporter [Mesorhizobium alhagi CCNWXJ12-2]; gb|EHK55449.1| sucrose ABC transporter [Mesorhizobium alhagi CCNWXJ12-2]		0	0	0	0	0	0	0	0	0	0	0	0	0	1	0	0	0	0	0	0	0	0	0	0	0	0	0	0	0	0	0	0		0	0	0	0	0	0		0	0
1	0	0	0	0	denovo011515	ABC transporter related protein [Mesorhizobium alhagi CCNWXJ12-2]; gb|EHK53024.1| ABC transporter related protein [Mesorhizobium alhagi CCNWXJ12-2]		0	0	0	0	0	0	0	0	0	0	0	0	0	1	0	0	0	0	0	0	0	0	0	0	0	0	0	0	0	0	0	0		0	0	0	0	0	0		0	0
2	0	0	0	0	denovo011517	hypothetical protein MAXJ12_31654 [Mesorhizobium alhagi CCNWXJ12-2]; gb|EHK53150.1| hypothetical protein MAXJ12_31654 [Mesorhizobium alhagi CCNWXJ12-2]		0	0	0	0	0	0	0	0	0	0	0	0	0	1	0	0	0	0	0	0	0	1	0	0	0	0	0	0	0	0	0	0		0	0	0	0	0	0		0	0
2	0	0	0	0	denovo011520	hypothetical protein Mesci_6371 [Mesorhizobium ciceri biovar biserrulae WSM1271]; gb|ADV15347.1| hypothetical protein Mesci_6371 [Mesorhizobium ciceri biovar biserrulae WSM1271]		0	0	0	0	0	0	0	0	0	0	0	0	0	1	0	0	1	0	0	0	0	0	0	0	0	0	0	0	0	0	0	0		0	0	0	0	0	0		0	0
1	0	0	0	0	denovo011527	D-amino-acid dehydrogenase [Sinorhizobium meliloti AK83]; gb|AEG57926.1| D-amino-acid dehydrogenase [Sinorhizobium meliloti AK83]		0	0	0	0	0	0	0	0	0	0	0	0	0	1	0	0	0	0	0	0	0	0	0	0	0	0	0	0	0	0	0	0		0	0	0	0	0	0		0	0
3	0	0	0	0	denovo011531	DNA integration/recombination/inversion protein [Mesorhizobium amorphae CCNWGS0123]; gb|EHH13628.1| DNA integration/recombination/inversion protein [Mesorhizobium amorphae CCNWGS0123]		0	0	0	0	0	0	0	0	0	0	0	0	0	1	0	0	0	0	0	0	0	0	0	0	0	1	1	0	0	0	0	0		0	0	0	0	0	0		0	0
1	0	0	0	0	denovo011532	transposase IS116/IS110/IS902 family protein [Novosphingobium pentaromativorans US6-1]; gb|EHJ59871.1| transposase IS116/IS110/IS902 family protein [Novosphingobium pentaromativorans US6-1]		0	0	0	0	0	0	0	0	0	0	0	0	0	1	0	0	0	0	0	0	0	0	0	0	0	0	0	0	0	0	0	0		0	0	0	0	0	0		0	0
1	0	0	0	0	denovo011533	0		0	0	0	0	0	0	0	0	0	0	0	0	0	1	0	0	0	0	0	0	0	0	0	0	0	0	0	0	0	0	0	0		0	0	0	0	0	0		0	0
1	0	0	0	0	denovo011535	hypothetical protein NGR_c35230 [Sinorhizobium fredii NGR234]; gb|ACP27247.1| hypothetical protein NGR_c35230 [Sinorhizobium fredii NGR234]		0	0	0	0	0	0	0	0	0	0	0	0	0	1	0	0	0	0	0	0	0	0	0	0	0	0	0	0	0	0	0	0		0	0	0	0	0	0		0	0
2	0	0	0	0	denovo011542	transposase, IS4 [Rhizobium sp. Pop5]; gb|EJZ16554.1| transposase, IS4 [Rhizobium sp. Pop5]		0	0	0	0	0	0	0	0	0	0	0	0	0	1	0	0	1	0	0	0	0	0	0	0	0	0	0	0	0	0	0	0		0	0	0	0	0	0		0	0
2	0	0	0	0	denovo011545	transposase [Pseudomonas sp. K-62]; dbj|BAM13988.1| transposase [Pseudomonas sp. K-62]; ref|ZP_10733340.1| transposase [Rhizobium sp. CF122]; gb|EJL57799.1| transposase [Rhizobium sp. CF122]		0	0	0	0	0	0	0	0	0	0	0	0	0	1	0	0	0	0	0	0	0	0	0	0	0	0	0	0	1	0	0	0		0	0	0	0	0	0		0	0
1	0	0	0	0	denovo011549	oligopeptide/dipeptide ABC transporter ATPase [Mesorhizobium ciceri biovar biserrulae WSM1271]; ref|YP_004614754.1| peptide ABC transporter ATPase [Mesorhizobium opportunistum WSM2075]; ref|YP_007307408.1| oligopeptide/dipeptide ABC transporter, ATP-binding protein [Mesorhizobium australicum WSM2073]; gb|ADV14773.1| oligopeptide/dipeptide ABC transporter, ATPase subunit [Mesorhizobium ciceri biov…		0	0	0	0	0	0	0	0	0	0	0	0	0	1	0	0	0	0	0	0	0	0	0	0	0	0	0	0	0	0	0	0		0	0	0	0	0	0		0	0
1	0	0	0	0	denovo011558	0		0	0	0	0	0	0	0	0	0	0	0	0	0	1	0	0	0	0	0	0	0	0	0	0	0	0	0	0	0	0	0	0		0	0	0	0	0	0		0	0
1	0	0	0	0	denovo011559	ABC transporter-like protein [Burkholderia sp. CCGE1003]; gb|ADN61937.1| ABC transporter related protein [Burkholderia sp. CCGE1003]		0	0	0	0	0	0	0	0	0	0	0	0	0	1	0	0	0	0	0	0	0	0	0	0	0	0	0	0	0	0	0	0		0	0	0	0	0	0		0	0
1	0	0	0	0	denovo011573	RNA polymerase sigma factor, sigma-70 family [Mesorhizobium australicum WSM2073]; gb|AGB43860.1| RNA polymerase sigma factor, sigma-70 family [Mesorhizobium australicum WSM2073]		0	0	0	0	0	0	0	0	0	0	0	0	0	1	0	0	0	0	0	0	0	0	0	0	0	0	0	0	0	0	0	0		0	0	0	0	0	0		0	0
1	0	0	0	0	denovo011576	putative family M24 metallopeptidase [Rhizobium tropici CIAT 899]; gb|AGB73635.1| putative family M24 metallopeptidase [Rhizobium tropici CIAT 899]		0	0	0	0	0	0	0	0	0	0	0	0	0	1	0	0	0	0	0	0	0	0	0	0	0	0	0	0	0	0	0	0		0	0	0	0	0	0		0	0
2	0	0	0	0	denovo011582	transposase ISLbp10 [Leptospira borgpetersenii serovar Hardjo-bovis str. L550]; ref|YP_800432.1| transposase ISLbp10 [Leptospira borgpetersenii serovar Hardjo-bovis str. JB197]; gb|ABJ79416.1| Transposase, ISLbp10 [Leptospira borgpetersenii serovar Hardjo-bovis str. L550]; gb|ABJ75674.1| Transposase, ISLbp10 [Leptospira borgpetersenii serovar Hardjo-bovis str. JB197]		0	0	0	0	0	0	0	0	0	0	0	0	0	1	0	1	0	0	0	0	0	0	0	0	0	0	0	0	0	0	0	0		0	0	0	0	0	0		0	0
1	0	0	0	0	denovo011583	ectoine/hydroxyectoine ABC transporter, ATP-binding protein [Phyllobacterium sp. YR531]; gb|EJN04892.1| ectoine/hydroxyectoine ABC transporter, ATP-binding protein [Phyllobacterium sp. YR531]		0	0	0	0	0	0	0	0	0	0	0	0	0	1	0	0	0	0	0	0	0	0	0	0	0	0	0	0	0	0	0	0		0	0	0	0	0	0		0	0
1	0	0	0	0	denovo011585	amino acid ABC transporter substrate-binding protein [Mesorhizobium loti MAFF303099]; dbj|BAB53298.1| amino acid ABC transporter protein, permease protein [Mesorhizobium loti MAFF303099]		0	0	0	0	0	0	0	0	0	0	0	0	0	1	0	0	0	0	0	0	0	0	0	0	0	0	0	0	0	0	0	0		0	0	0	0	0	0		0	0
3	0	0	0	0	denovo011594	HYPOTHETICAL CONSERVED TRANSMEMBRANE PROTEIN [Mesorhizobium loti R7A]		0	0	0	0	0	0	0	0	0	0	0	0	0	0	1	0	1	0	0	0	0	0	0	0	0	0	0	0	0	1	0	0		0	0	0	0	0	0		0	0
3	0	0	0	0	denovo011617	ATPase component of ABC-type sugar transporter [Mesorhizobium australicum WSM2073]; gb|AGB44176.1| ATPase component of ABC-type sugar transporter [Mesorhizobium australicum WSM2073]; ref|ZP_09086059.1| ABC transporter-like protein [Mesorhizobium amorphae CCNWGS0123]; gb|EHH13281.1| ABC transporter-like protein [Mesorhizobium amorphae CCNWGS0123]		0	0	0	0	0	0	0	0	0	0	0	0	0	0	1	0	0	0	1	0	0	0	0	0	0	1	0	0	0	0	0	0		0	0	0	0	0	0		0	0
4	0	0	0	0	denovo011637	ABC-type nitrate/sulfonate/bicarbonate transport system, permease component [Rhizobium leguminosarum bv. trifolii WSM597]; gb|EJB07010.1| ABC-type nitrate/sulfonate/bicarbonate transport system, permease component [Rhizobium leguminosarum bv. trifolii WSM597]		0	0	0	0	0	0	0	0	0	0	0	0	0	0	1	0	0	0	0	1	0	1	1	0	0	0	0	0	0	0	0	0		0	0	0	0	0	0		0	0
1	0	0	0	0	denovo011642	aldehyde dehydrogenase [Starkeya novella DSM 506]; gb|ADH88560.1| Aldehyde Dehydrogenase [Starkeya novella DSM 506]		0	0	0	0	0	0	0	0	0	0	0	0	0	0	1	0	0	0	0	0	0	0	0	0	0	0	0	0	0	0	0	0		0	0	0	0	0	0		0	0
1	0	0	0	0	denovo011658	0		0	0	0	0	0	0	0	0	0	0	0	0	0	0	1	0	0	0	0	0	0	0	0	0	0	0	0	0	0	0	0	0		0	0	0	0	0	0		0	0
1	0	0	0	0	denovo011686	ectoine/hydroxyectoine ABC transporter permease EhuD [Nitrosococcus halophilus Nc4]; gb|ADE15778.1| ectoine/hydroxyectoine ABC transporter, permease protein EhuD [Nitrosococcus halophilus Nc4]		0	0	0	0	0	0	0	0	0	0	0	0	0	0	1	0	0	0	0	0	0	0	0	0	0	0	0	0	0	0	0	0		0	0	0	0	0	0		0	0
1	0	0	0	0	denovo011694	hypothetical protein [Sinorhizobium meliloti]; gb|AFJ91476.1| Xaa-Pro metalloaminopeptidase [Sinorhizobium meliloti]		0	0	0	0	0	0	0	0	0	0	0	0	0	0	1	0	0	0	0	0	0	0	0	0	0	0	0	0	0	0	0	0		0	0	0	0	0	0		0	0
1	0	0	0	0	denovo011695	0		0	0	0	0	0	0	0	0	0	0	0	0	0	0	1	0	0	0	0	0	0	0	0	0	0	0	0	0	0	0	0	0		0	0	0	0	0	0		0	0
1	0	0	0	0	denovo011698	hypothetical protein MEA186_01151 [Mesorhizobium amorphae CCNWGS0123]; gb|EHH13893.1| hypothetical protein MEA186_01151 [Mesorhizobium amorphae CCNWGS0123]		0	0	0	0	0	0	0	0	0	0	0	0	0	0	1	0	0	0	0	0	0	0	0	0	0	0	0	0	0	0	0	0		0	0	0	0	0	0		0	0
1	0	0	0	0	denovo011699	Resolvase domain [Acetobacter aceti NBRC 14818]		0	0	0	0	0	0	0	0	0	0	0	0	0	0	1	0	0	0	0	0	0	0	0	0	0	0	0	0	0	0	0	0		0	0	0	0	0	0		0	0
1	0	0	0	0	denovo011704	0		0	0	0	0	0	0	0	0	0	0	0	0	0	0	1	0	0	0	0	0	0	0	0	0	0	0	0	0	0	0	0	0		0	0	0	0	0	0		0	0
1	0	0	0	0	denovo011708	putative transposase [Sinorhizobium medicae WSM419]; gb|ABR64760.1| putative transposase [Sinorhizobium medicae WSM419]		0	0	0	0	0	0	0	0	0	0	0	0	0	0	1	0	0	0	0	0	0	0	0	0	0	0	0	0	0	0	0	0		0	0	0	0	0	0		0	0
1	0	0	0	0	denovo011711	spermidine/putrescine ABC transporter ATPase [Sinorhizobium meliloti AK83]; gb|AEG57888.1| spermidine/putrescine ABC transporter ATPase subunit [Sinorhizobium meliloti AK83]		0	0	0	0	0	0	0	0	0	0	0	0	0	0	1	0	0	0	0	0	0	0	0	0	0	0	0	0	0	0	0	0		0	0	0	0	0	0		0	0
1	0	0	0	0	denovo011713	insertion sequence transposase, partial [Rhizobium sp. Pop5]; gb|EJZ16340.1| insertion sequence transposase, partial [Rhizobium sp. Pop5]		0	0	0	0	0	0	0	0	0	0	0	0	0	0	1	0	0	0	0	0	0	0	0	0	0	0	0	0	0	0	0	0		0	0	0	0	0	0		0	0
3	0	0	0	0	denovo011723	transposase family protein [Microvirga sp. WSM3557]; gb|EIM31273.1| transposase family protein [Microvirga sp. WSM3557]		0	0	0	0	0	0	0	0	0	0	0	0	0	0	1	0	0	0	0	0	1	1	0	0	0	0	0	0	0	0	0	0		0	0	0	0	0	0		0	0
1	0	0	0	0	denovo011728	transposase [Microvirga sp. WSM3557]; gb|EIM30684.1| transposase [Microvirga sp. WSM3557]		0	0	0	0	0	0	0	0	0	0	0	0	0	0	1	0	0	0	0	0	0	0	0	0	0	0	0	0	0	0	0	0		0	0	0	0	0	0		0	0
1	0	0	0	0	denovo011795	hypothetical protein OantC_13687 [Ochrobactrum anthropi CTS-325]		0	0	0	0	0	0	0	0	0	0	0	0	0	0	0	1	0	0	0	0	0	0	0	0	0	0	0	0	0	0	0	0		0	0	0	0	0	0		0	0
1	0	0	0	0	denovo011796	0		0	0	0	0	0	0	0	0	0	0	0	0	0	0	0	1	0	0	0	0	0	0	0	0	0	0	0	0	0	0	0	0		0	0	0	0	0	0		0	0
1	0	0	0	0	denovo011797	putative transposase for insertion sequence element [Novosphingobium pentaromativorans US6-1]; gb|EHJ61992.1| putative transposase for insertion sequence element [Novosphingobium pentaromativorans US6-1]		0	0	0	0	0	0	0	0	0	0	0	0	0	0	0	1	0	0	0	0	0	0	0	0	0	0	0	0	0	0	0	0		0	0	0	0	0	0		0	0
5	0	0	0	0	denovo011801	3-oxoacyl-(acyl carrier protein) synthase [Mesorhizobium alhagi CCNWXJ12-2]; gb|EHK53151.1| 3-oxoacyl-(acyl carrier protein) synthase [Mesorhizobium alhagi CCNWXJ12-2]		0	0	0	0	0	0	0	0	0	0	0	0	0	0	0	1	0	1	0	1	0	0	1	0	0	0	0	1	0	0	0	0		0	0	0	0	0	0		0	0
6	0	0	0	0	denovo011804	hypothetical protein MAXJ12_31674 [Mesorhizobium alhagi CCNWXJ12-2]; gb|EHK53154.1| hypothetical protein MAXJ12_31674 [Mesorhizobium alhagi CCNWXJ12-2]		0	0	0	0	0	0	0	0	0	0	0	0	0	0	0	1	0	1	0	1	0	1	1	0	0	0	0	1	0	0	0	0		0	0	0	0	0	0		0	0
1	0	0	0	0	denovo011814	hypothetical protein PMI11_00251 [Rhizobium sp. CF142]; gb|EJJ31529.1| hypothetical protein PMI11_00251 [Rhizobium sp. CF142]		0	0	0	0	0	0	0	0	0	0	0	0	0	0	0	1	0	0	0	0	0	0	0	0	0	0	0	0	0	0	0	0		0	0	0	0	0	0		0	0
1	0	0	0	0	denovo011822	type I secretion membrane fusion protein, HlyD family [Rhizobium sp. CF142]; gb|EJJ31100.1| type I secretion membrane fusion protein, HlyD family [Rhizobium sp. CF142]		0	0	0	0	0	0	0	0	0	0	0	0	0	0	0	1	0	0	0	0	0	0	0	0	0	0	0	0	0	0	0	0		0	0	0	0	0	0		0	0
1	0	0	0	0	denovo011845	transposase, IS4 [Chelativorans sp. BNC1]; gb|ABG61278.1| transposase, IS4 family [Chelativorans sp. BNC1]		0	0	0	0	0	0	0	0	0	0	0	0	0	0	0	1	0	0	0	0	0	0	0	0	0	0	0	0	0	0	0	0		0	0	0	0	0	0		0	0
1	0	0	0	0	denovo011846	inner-membrane translocator [Sinorhizobium meliloti CCNWSX0020]; gb|EHK76541.1| inner-membrane translocator [Sinorhizobium meliloti CCNWSX0020]		0	0	0	0	0	0	0	0	0	0	0	0	0	0	0	1	0	0	0	0	0	0	0	0	0	0	0	0	0	0	0	0		0	0	0	0	0	0		0	0
1	0	0	0	0	denovo011847	Bacterial regulatory proteins, AsnC family:Bacterial regulatory protein, GntR family [Pelagibaca bermudensis HTCC2601]; gb|EAU47941.1| Bacterial regulatory proteins, AsnC family:Bacterial regulatory protein, GntR family [Roseovarius sp. HTCC2601]		0	0	0	0	0	0	0	0	0	0	0	0	0	0	0	1	0	0	0	0	0	0	0	0	0	0	0	0	0	0	0	0		0	0	0	0	0	0		0	0
3	0	0	0	0	denovo011852	hypothetical protein SMa1171 [Sinorhizobium meliloti 1021]; gb|AAK65295.1| Hypothetical protein SMa1171 [Sinorhizobium meliloti 1021]; ref|ZP_09295197.1| integrase, catalytic region [Mesorhizobium alhagi CCNWXJ12-2]; gb|EHK54829.1| integrase, catalytic region [Mesorhizobium alhagi CCNWXJ12-2]; ref|YP_006985099.1| hypothetical protein B932_2617 [Gluconobacter oxydans H24]; gb|AFW02168.1| hypotheti…		0	0	0	0	0	0	0	0	0	0	0	0	0	0	0	1	0	0	0	0	0	0	0	0	1	0	0	0	0	0	0	1		0	0	0	0	0	0		0	0
2	0	0	0	0	denovo011856	proline dipeptidase [Pseudomonas mandelii JR-1]		0	0	0	0	0	0	0	0	0	0	0	0	0	0	0	1	0	0	1	0	0	0	0	0	0	0	0	0	0	0	0	0		0	0	0	0	0	0		0	0
2	0	0	0	0	denovo011863	PUTATIVE INTEGRASE/RECOMBINASE PROTEIN [Mesorhizobium loti R7A]		0	0	0	0	0	0	0	0	0	0	0	0	0	0	0	1	0	0	1	0	0	0	0	0	0	0	0	0	0	0	0	0		0	0	0	0	0	0		0	0
1	0	0	0	0	denovo011865	putative IS6 family transposase [Rhizobium tropici CIAT 899]; gb|AGB75068.1| putative IS6 family transposase [Rhizobium tropici CIAT 899]		0	0	0	0	0	0	0	0	0	0	0	0	0	0	0	1	0	0	0	0	0	0	0	0	0	0	0	0	0	0	0	0		0	0	0	0	0	0		0	0
1	0	0	0	0	denovo011874	0		0	0	0	0	0	0	0	0	0	0	0	0	0	0	0	1	0	0	0	0	0	0	0	0	0	0	0	0	0	0	0	0		0	0	0	0	0	0		0	0
1	0	0	0	0	denovo011876	0		0	0	0	0	0	0	0	0	0	0	0	0	0	0	0	1	0	0	0	0	0	0	0	0	0	0	0	0	0	0	0	0		0	0	0	0	0	0		0	0
1	0	0	0	0	denovo011877	hypothetical protein HMPREF9718_00346 [Sphingobium yanoikuyae ATCC 51230]; ref|ZP_18900525.1| hypothetical protein HMPREF9718_02999 [Sphingobium yanoikuyae ATCC 51230]; ref|ZP_18900619.1| hypothetical protein HMPREF9718_03093 [Sphingobium yanoikuyae ATCC 51230]; ref|ZP_18902143.1| hypothetical protein HMPREF9718_04617 [Sphingobium yanoikuyae ATCC 51230]; gb|EKU73254.1| hypothetical protein HMPREF…		0	0	0	0	0	0	0	0	0	0	0	0	0	0	0	1	0	0	0	0	0	0	0	0	0	0	0	0	0	0	0	0		0	0	0	0	0	0		0	0
1	0	0	0	0	denovo011878	RNA-directed DNA polymerase (Reverse transcriptase) [Burkholderia vietnamiensis G4]; gb|ABO59899.1| RNA-directed DNA polymerase (Reverse transcriptase) [Burkholderia vietnamiensis G4]		0	0	0	0	0	0	0	0	0	0	0	0	0	0	0	1	0	0	0	0	0	0	0	0	0	0	0	0	0	0	0	0		0	0	0	0	0	0		0	0
1	0	0	0	0	denovo011880	oligopeptide/dipeptide ABC transporter ATP-binding protein-like protein [SAR324 cluster bacterium SCGC AAA001-C10]		0	0	0	0	0	0	0	0	0	0	0	0	0	0	0	1	0	0	0	0	0	0	0	0	0	0	0	0	0	0	0	0		0	0	0	0	0	0		0	0
1	0	0	0	0	denovo011881	0		0	0	0	0	0	0	0	0	0	0	0	0	0	0	0	1	0	0	0	0	0	0	0	0	0	0	0	0	0	0	0	0		0	0	0	0	0	0		0	0
1	0	0	0	0	denovo011883	peptide/nickel/opine uptake family ABC transporter, permease protein [Rhodobacterales bacterium HTCC2150]; gb|EBA03079.1| peptide/nickel/opine uptake family ABC transporter, permease protein [Rhodobacterales bacterium HTCC2150]		0	0	0	0	0	0	0	0	0	0	0	0	0	0	0	1	0	0	0	0	0	0	0	0	0	0	0	0	0	0	0	0		0	0	0	0	0	0		0	0
1	0	0	0	0	denovo011884	peptide/nickel/opine uptake family ABC transporter, permease protein [Hoeflea phototrophica DFL-43]; gb|EDQ35036.1| peptide/nickel/opine uptake family ABC transporter, permease protein [Hoeflea phototrophica DFL-43]		0	0	0	0	0	0	0	0	0	0	0	0	0	0	0	1	0	0	0	0	0	0	0	0	0	0	0	0	0	0	0	0		0	0	0	0	0	0		0	0
1	0	0	0	0	denovo011885	hypothetical protein ACD_54C00900G0002 [uncultured bacterium]		0	0	0	0	0	0	0	0	0	0	0	0	0	0	0	1	0	0	0	0	0	0	0	0	0	0	0	0	0	0	0	0		0	0	0	0	0	0		0	0
1	0	0	0	0	denovo011988	transporter [Mesorhizobium amorphae CCNWGS0123]; gb|EHH10920.1| transporter [Mesorhizobium amorphae CCNWGS0123]		0	0	0	0	0	0	0	0	0	0	0	0	0	0	0	0	1	0	0	0	0	0	0	0	0	0	0	0	0	0	0	0		0	0	0	0	0	0		0	0
1	0	0	0	0	denovo011989	drug resistance transporter, EmrB/QacA subfamily [Mesorhizobium australicum WSM2073]; gb|AGB45660.1| drug resistance transporter, EmrB/QacA subfamily [Mesorhizobium australicum WSM2073]		0	0	0	0	0	0	0	0	0	0	0	0	0	0	0	0	1	0	0	0	0	0	0	0	0	0	0	0	0	0	0	0		0	0	0	0	0	0		0	0
1	0	0	0	0	denovo011991	inner-membrane translocator [Vibrio nigripulchritudo ATCC 27043]; gb|EGU54344.1| inner-membrane translocator [Vibrio nigripulchritudo ATCC 27043]; ref|ZP_11263099.1| D-ribose transporter subunit ; membrane component of ABC superfamily [Rhizobium mesoamericanum STM3625]; emb|CCM74246.1| D-ribose transporter subunit ; membrane component of ABC superfamily [Rhizobium mesoamericanum STM3625]		0	0	0	0	0	0	0	0	0	0	0	0	0	0	0	0	1	0	0	0	0	0	0	0	0	0	0	0	0	0	0	0		0	0	0	0	0	0		0	0
1	0	0	0	0	denovo011992	ribose ABC transporter, ATP-binding protein rbsA [Geobacillus thermoglucosidans TNO-09.020]; gb|EID42315.1| ribose ABC transporter, ATP-binding protein rbsA [Geobacillus thermoglucosidans TNO-09.020]		0	0	0	0	0	0	0	0	0	0	0	0	0	0	0	0	1	0	0	0	0	0	0	0	0	0	0	0	0	0	0	0		0	0	0	0	0	0		0	0
1	0	0	0	0	denovo011994	0		0	0	0	0	0	0	0	0	0	0	0	0	0	0	0	0	1	0	0	0	0	0	0	0	0	0	0	0	0	0	0	0		0	0	0	0	0	0		0	0
1	0	0	0	0	denovo011995	ABC-type sugar transport system, ATPase component [Rhizobium leguminosarum bv. trifolii WU95]; gb|EIW43810.1| ABC-type sugar transport system, ATPase component [Rhizobium leguminosarum bv. trifolii WU95]		0	0	0	0	0	0	0	0	0	0	0	0	0	0	0	0	1	0	0	0	0	0	0	0	0	0	0	0	0	0	0	0		0	0	0	0	0	0		0	0
1	0	0	0	0	denovo011996	mannitol dehydrogenase domain-containing protein [Verminephrobacter aporrectodeae subsp. tuberculatae At4]		0	0	0	0	0	0	0	0	0	0	0	0	0	0	0	0	1	0	0	0	0	0	0	0	0	0	0	0	0	0	0	0		0	0	0	0	0	0		0	0
1	0	0	0	0	denovo012006	hypothetical protein PDO_1370 [Rhizobium sp. PDO1-076]; gb|EHS52610.1| hypothetical protein PDO_1370 [Rhizobium sp. PDO1-076]		0	0	0	0	0	0	0	0	0	0	0	0	0	0	0	0	1	0	0	0	0	0	0	0	0	0	0	0	0	0	0	0		0	0	0	0	0	0		0	0
1	0	0	0	0	denovo012040	hypothetical protein Mesci_6376 [Mesorhizobium ciceri biovar biserrulae WSM1271]; gb|ADV15352.1| Protein of unknown function DUF2169 [Mesorhizobium ciceri biovar biserrulae WSM1271]		0	0	0	0	0	0	0	0	0	0	0	0	0	0	0	0	1	0	0	0	0	0	0	0	0	0	0	0	0	0	0	0		0	0	0	0	0	0		0	0
1	0	0	0	0	denovo012058	ABC-type proline/glycine betaine transport system, permease component [Brevibacillus sp. CF112]; gb|EJL43436.1| ABC-type proline/glycine betaine transport system, permease component [Brevibacillus sp. CF112]; ref|ZP_20501982.1| glycine/betaine ABC transporter permease [Brevibacillus agri BAB-2500]; gb|ELK40640.1| glycine/betaine ABC transporter permease [Brevibacillus agri BAB-2500]		0	0	0	0	0	0	0	0	0	0	0	0	0	0	0	0	1	0	0	0	0	0	0	0	0	0	0	0	0	0	0	0		0	0	0	0	0	0		0	0
1	0	0	0	0	denovo012059	predicted protein [Populus trichocarpa]		0	0	0	0	0	0	0	0	0	0	0	0	0	0	0	0	1	0	0	0	0	0	0	0	0	0	0	0	0	0	0	0		0	0	0	0	0	0		0	0
1	0	0	0	0	denovo012086	hypothetical protein [Mesorhizobium ciceri biovar biserrulae WSM1271]; gb|ADV11597.1| hypothetical protein Mesci_2452 [Mesorhizobium ciceri biovar biserrulae WSM1271]		0	0	0	0	0	0	0	0	0	0	0	0	0	0	0	0	1	0	0	0	0	0	0	0	0	0	0	0	0	0	0	0		0	0	0	0	0	0		0	0
1	0	0	0	0	denovo012087	TadE family protein [Mesorhizobium amorphae CCNWGS0123]; gb|EHH12592.1| TadE family protein [Mesorhizobium amorphae CCNWGS0123]		0	0	0	0	0	0	0	0	0	0	0	0	0	0	0	0	1	0	0	0	0	0	0	0	0	0	0	0	0	0	0	0		0	0	0	0	0	0		0	0
1	0	0	0	0	denovo012088	transposase (fragment) [Bradyrhizobium sp. ORS 375]; emb|CCD95298.1| transposase (fragment) [Bradyrhizobium sp. ORS 375]		0	0	0	0	0	0	0	0	0	0	0	0	0	0	0	0	1	0	0	0	0	0	0	0	0	0	0	0	0	0	0	0		0	0	0	0	0	0		0	0
1	0	0	0	0	denovo012101	amino acid ABC transporter ATP-binding protein [Rhizobium etli CFN 42]; gb|ABC94302.1| probable amino acid ABC transporter, ATP-binding protein [Rhizobium etli CFN 42]		0	0	0	0	0	0	0	0	0	0	0	0	0	0	0	0	1	0	0	0	0	0	0	0	0	0	0	0	0	0	0	0		0	0	0	0	0	0		0	0
1	0	0	0	0	denovo012105	trimethylamine methyltransferase MttB-like protein [Ruegeria sp. TW15]		0	0	0	0	0	0	0	0	0	0	0	0	0	0	0	0	1	0	0	0	0	0	0	0	0	0	0	0	0	0	0	0		0	0	0	0	0	0		0	0
2	0	0	0	0	denovo012121	cytochrome oxidase maturation protein, cbb3-type [Mesorhizobium amorphae CCNWGS0123]; gb|EHH02429.1| cytochrome oxidase maturation protein, cbb3-type [Mesorhizobium amorphae CCNWGS0123]		0	0	0	0	0	0	0	0	0	0	0	0	0	0	0	0	1	0	0	0	0	0	0	0	0	0	0	0	0	1	0	0		0	0	0	0	0	0		0	0
1	0	0	0	0	denovo012123	transposase [Rhizobium sp. CCGE 510]; gb|EJT01301.1| transposase [Rhizobium sp. CCGE 510]		0	0	0	0	0	0	0	0	0	0	0	0	0	0	0	0	1	0	0	0	0	0	0	0	0	0	0	0	0	0	0	0		0	0	0	0	0	0		0	0
1	0	0	0	0	denovo012124	transposase IS116/IS110/IS902 family protein [Methylobacterium extorquens DSM 13060]; gb|EHP91652.1| transposase IS116/IS110/IS902 family protein [Methylobacterium extorquens DSM 13060]		0	0	0	0	0	0	0	0	0	0	0	0	0	0	0	0	1	0	0	0	0	0	0	0	0	0	0	0	0	0	0	0		0	0	0	0	0	0		0	0
1	0	0	0	0	denovo012125	transposase [Rhizobium sp. CF122]; gb|EJL57799.1| transposase [Rhizobium sp. CF122]		0	0	0	0	0	0	0	0	0	0	0	0	0	0	0	0	1	0	0	0	0	0	0	0	0	0	0	0	0	0	0	0		0	0	0	0	0	0		0	0
1	0	0	0	0	denovo012128	IstB-like ATP-binding protein [alpha proteobacterium BAL199]; gb|EDP63910.1| IstB-like ATP-binding protein [alpha proteobacterium BAL199]		0	0	0	0	0	0	0	0	0	0	0	0	0	0	0	0	1	0	0	0	0	0	0	0	0	0	0	0	0	0	0	0		0	0	0	0	0	0		0	0
1	0	0	0	0	denovo012129	hypothetical protein B932_2242 [Gluconobacter oxydans H24]; gb|AFW01804.1| hypothetical protein B932_2242 [Gluconobacter oxydans H24]		0	0	0	0	0	0	0	0	0	0	0	0	0	0	0	0	1	0	0	0	0	0	0	0	0	0	0	0	0	0	0	0		0	0	0	0	0	0		0	0
1	0	0	0	0	denovo012130	0		0	0	0	0	0	0	0	0	0	0	0	0	0	0	0	0	1	0	0	0	0	0	0	0	0	0	0	0	0	0	0	0		0	0	0	0	0	0		0	0
1	0	0	0	0	denovo012131	transposase, partial [Sphingomonas sp. PAMC 26621]		0	0	0	0	0	0	0	0	0	0	0	0	0	0	0	0	1	0	0	0	0	0	0	0	0	0	0	0	0	0	0	0		0	0	0	0	0	0		0	0
1	0	0	0	0	denovo012134	helix-turn-helix domain protein [Rhizobium sp. PDO1-076]; gb|EHS51867.1| helix-turn-helix domain protein [Rhizobium sp. PDO1-076]		0	0	0	0	0	0	0	0	0	0	0	0	0	0	0	0	1	0	0	0	0	0	0	0	0	0	0	0	0	0	0	0		0	0	0	0	0	0		0	0
1	0	0	0	0	denovo012136	hypothetical protein Retl8_11896 [Rhizobium etli 8C-3]		0	0	0	0	0	0	0	0	0	0	0	0	0	0	0	0	1	0	0	0	0	0	0	0	0	0	0	0	0	0	0	0		0	0	0	0	0	0		0	0
1	0	0	0	0	denovo012137	0		0	0	0	0	0	0	0	0	0	0	0	0	0	0	0	0	1	0	0	0	0	0	0	0	0	0	0	0	0	0	0	0		0	0	0	0	0	0		0	0
1	0	0	0	0	denovo012139	hypothetical protein BBta_1583 [Bradyrhizobium sp. BTAi1]; gb|ABQ33797.1| hypothetical protein BBta_1583 [Bradyrhizobium sp. BTAi1]		0	0	0	0	0	0	0	0	0	0	0	0	0	0	0	0	1	0	0	0	0	0	0	0	0	0	0	0	0	0	0	0		0	0	0	0	0	0		0	0
1	0	0	0	0	denovo012150	putative transposase for insertion sequence element [Sinorhizobium meliloti CCNWSX0020]; gb|EHK79312.1| putative transposase for insertion sequence element [Sinorhizobium meliloti CCNWSX0020]		0	0	0	0	0	0	0	0	0	0	0	0	0	0	0	0	1	0	0	0	0	0	0	0	0	0	0	0	0	0	0	0		0	0	0	0	0	0		0	0
1	0	0	0	0	denovo012156	possible insertion element ISR1 [Stappia aggregata IAM 12614]; gb|EAV40989.1| possible insertion element ISR1 [Stappia aggregata IAM 12614]		0	0	0	0	0	0	0	0	0	0	0	0	0	0	0	0	1	0	0	0	0	0	0	0	0	0	0	0	0	0	0	0		0	0	0	0	0	0		0	0
1	0	0	0	0	denovo012157	0		0	0	0	0	0	0	0	0	0	0	0	0	0	0	0	0	1	0	0	0	0	0	0	0	0	0	0	0	0	0	0	0		0	0	0	0	0	0		0	0
1	0	0	0	0	denovo012158	hypothetical protein RPE_1079 [Rhodopseudomonas palustris BisA53]; ref|YP_780068.1| hypothetical protein RPE_1136 [Rhodopseudomonas palustris BisA53]; gb|ABJ05032.1| hypothetical protein RPE_1079 [Rhodopseudomonas palustris BisA53]; gb|ABJ05088.1| hypothetical protein RPE_1136 [Rhodopseudomonas palustris BisA53]		0	0	0	0	0	0	0	0	0	0	0	0	0	0	0	0	1	0	0	0	0	0	0	0	0	0	0	0	0	0	0	0		0	0	0	0	0	0		0	0
1	0	0	0	0	denovo012159	HipA-like protein [Sinorhizobium fredii NGR234]; gb|ACP22367.1| HipA-like protein [Sinorhizobium fredii NGR234]		0	0	0	0	0	0	0	0	0	0	0	0	0	0	0	0	1	0	0	0	0	0	0	0	0	0	0	0	0	0	0	0		0	0	0	0	0	0		0	0
1	0	0	0	0	denovo012167	0		0	0	0	0	0	0	0	0	0	0	0	0	0	0	0	0	0	1	0	0	0	0	0	0	0	0	0	0	0	0	0	0		0	0	0	0	0	0		0	0
1	0	0	0	0	denovo012168	0		0	0	0	0	0	0	0	0	0	0	0	0	0	0	0	0	0	1	0	0	0	0	0	0	0	0	0	0	0	0	0	0		0	0	0	0	0	0		0	0
1	0	0	0	0	denovo012169	ABC transporter ATP-binding protein [Halomonas elongata DSM 2581]; emb|CBV41045.1| ABC-type transport system ATP-binding protein [Halomonas elongata DSM 2581]		0	0	0	0	0	0	0	0	0	0	0	0	0	0	0	0	0	1	0	0	0	0	0	0	0	0	0	0	0	0	0	0		0	0	0	0	0	0		0	0
1	0	0	0	0	denovo012170	ABC transporter permease [Halomonas sp. KM-1]		0	0	0	0	0	0	0	0	0	0	0	0	0	0	0	0	0	1	0	0	0	0	0	0	0	0	0	0	0	0	0	0		0	0	0	0	0	0		0	0
1	0	0	0	0	denovo012174	dehydrogenase of unknown specificity, short-chain alcohol dehydrogenase like protein [Pseudomonas sp. GM55]; gb|EJM74913.1| dehydrogenase of unknown specificity, short-chain alcohol dehydrogenase like protein [Pseudomonas sp. GM55]		0	0	0	0	0	0	0	0	0	0	0	0	0	0	0	0	0	1	0	0	0	0	0	0	0	0	0	0	0	0	0	0		0	0	0	0	0	0		0	0
1	0	0	0	0	denovo012186	carbon monoxide dehydrogenase, small subunit [Ahrensia sp. R2A130]; gb|EFL87826.1| carbon monoxide dehydrogenase, small subunit [Ahrensia sp. R2A130]		0	0	0	0	0	0	0	0	0	0	0	0	0	0	0	0	0	1	0	0	0	0	0	0	0	0	0	0	0	0	0	0		0	0	0	0	0	0		0	0
1	0	0	0	0	denovo012187	oxidoreductase [Ahrensia sp. R2A130]; gb|EFL87827.1| oxidoreductase [Ahrensia sp. R2A130]		0	0	0	0	0	0	0	0	0	0	0	0	0	0	0	0	0	1	0	0	0	0	0	0	0	0	0	0	0	0	0	0		0	0	0	0	0	0		0	0
1	0	0	0	0	denovo012191	ABC transporter permease [Bradyrhizobium sp. ORS 278]; emb|CAL78511.1| putative ABC transporter, permease protein [Bradyrhizobium sp. ORS 278]		0	0	0	0	0	0	0	0	0	0	0	0	0	0	0	0	0	1	0	0	0	0	0	0	0	0	0	0	0	0	0	0		0	0	0	0	0	0		0	0
5	0	0	0	0	denovo012203	binding-protein-dependent transport systems inner membrane component [Sinorhizobium medicae WSM419]; gb|ABR64362.1| binding-protein-dependent transport systems inner membrane component [Sinorhizobium medicae WSM419]; ref|YP_005718287.1| ABC transporter [Sinorhizobium meliloti BL225C]; gb|AEG07527.1| ABC-type transporter, integral membrane subunit [Sinorhizobium meliloti BL225C]		0	0	0	0	0	0	0	0	0	0	0	0	0	0	0	0	0	1	0	0	0	0	0	0	0	0	0	1	1	1	1	0		0	0	0	0	0	0		0	0
2	0	0	0	0	denovo012235	inner-membrane translocator [Mesorhizobium opportunistum WSM2075]; gb|AEH87517.1| inner-membrane translocator [Mesorhizobium opportunistum WSM2075]		0	0	0	0	0	0	0	0	0	0	0	0	0	0	0	0	0	1	0	0	0	0	1	0	0	0	0	0	0	0	0	0		0	0	0	0	0	0		0	0
1	0	0	0	0	denovo012259	hypothetical protein MEA186_19515 [Mesorhizobium amorphae CCNWGS0123]; gb|EHH10306.1| hypothetical protein MEA186_19515 [Mesorhizobium amorphae CCNWGS0123]		0	0	0	0	0	0	0	0	0	0	0	0	0	0	0	0	0	1	0	0	0	0	0	0	0	0	0	0	0	0	0	0		0	0	0	0	0	0		0	0
1	0	0	0	0	denovo012267	ABC transporter [Achromobacter xylosoxidans A8]; gb|ADP18816.1| ABC transporter family protein 85 [Achromobacter xylosoxidans A8]		0	0	0	0	0	0	0	0	0	0	0	0	0	0	0	0	0	1	0	0	0	0	0	0	0	0	0	0	0	0	0	0		0	0	0	0	0	0		0	0
1	0	0	0	0	denovo012268	ABC transporter [Achromobacter xylosoxidans A8]; gb|ADP18816.1| ABC transporter family protein 85 [Achromobacter xylosoxidans A8]		0	0	0	0	0	0	0	0	0	0	0	0	0	0	0	0	0	1	0	0	0	0	0	0	0	0	0	0	0	0	0	0		0	0	0	0	0	0		0	0
1	0	0	0	0	denovo012269	Tat pathway signal sequence domain-containing protein 25 [Achromobacter xylosoxidans A8]; gb|ADP18817.1| Tat pathway signal sequence domain protein 25 [Achromobacter xylosoxidans A8]		0	0	0	0	0	0	0	0	0	0	0	0	0	0	0	0	0	1	0	0	0	0	0	0	0	0	0	0	0	0	0	0		0	0	0	0	0	0		0	0
1	0	0	0	0	denovo012270	binding-protein-dependent transporters inner membrane component [Conexibacter woesei DSM 14684]; gb|ADB53355.1| binding-protein-dependent transport systems inner membrane component [Conexibacter woesei DSM 14684]		0	0	0	0	0	0	0	0	0	0	0	0	0	0	0	0	0	1	0	0	0	0	0	0	0	0	0	0	0	0	0	0		0	0	0	0	0	0		0	0
2	0	0	0	0	denovo012276	hypothetical protein OCA5_c29840 [Oligotropha carboxidovorans OM5]; gb|AEI07672.1| hypothetical protein OCA5_c29840 [Oligotropha carboxidovorans OM5]; ref|ZP_00210238.1| COG2801: Transposase and inactivated derivatives [Magnetospirillum magnetotacticum MS-1]		0	0	0	0	0	0	0	0	0	0	0	0	0	0	0	0	0	1	0	0	0	0	0	0	0	0	0	0	0	0	0	1		0	0	0	0	0	0		0	0
1	0	0	0	0	denovo012288	ATPase component of various ABC-type transport systems with duplicated ATPase domain [Herbaspirillum sp. YR522]; gb|EJN09430.1| ATPase component of various ABC-type transport systems with duplicated ATPase domain [Herbaspirillum sp. YR522]; ref|ZP_06687788.1| ABC superfamily ATP binding cassette transporter, ATPase subunit [Achromobacter piechaudii ATCC 43553]; gb|EFF75233.1| ABC superfamily ATP …		0	0	0	0	0	0	0	0	0	0	0	0	0	0	0	0	0	1	0	0	0	0	0	0	0	0	0	0	0	0	0	0		0	0	0	0	0	0		0	0
1	0	0	0	0	denovo012289	ABC transporter permease [Sinorhizobium meliloti 1021]; gb|AAK65795.1| ABC transporter, permease [Sinorhizobium meliloti 1021]		0	0	0	0	0	0	0	0	0	0	0	0	0	0	0	0	0	1	0	0	0	0	0	0	0	0	0	0	0	0	0	0		0	0	0	0	0	0		0	0
1	0	0	0	0	denovo012301	putative IS21 family transposase IstB protein [Rhizobium tropici CIAT 899]; gb|AGB73605.1| putative IS21 family transposase IstB protein [Rhizobium tropici CIAT 899]; ref|ZP_03503928.1| IstB ATP binding domain-containing protein [Rhizobium etli Kim 5]; ref|ZP_03508854.1| IstB ATP binding domain-containing protein [Rhizobium etli Brasil 5]; ref|ZP_03513300.1| IstB ATP binding domain-containing pro…		0	0	0	0	0	0	0	0	0	0	0	0	0	0	0	0	0	1	0	0	0	0	0	0	0	0	0	0	0	0	0	0		0	0	0	0	0	0		0	0
1	0	0	0	0	denovo012302	hypothetical protein WSK_4161, partial [Novosphingobium sp. Rr 2-17]; gb|EIZ77272.1| hypothetical protein WSK_4161, partial [Novosphingobium sp. Rr 2-17]		0	0	0	0	0	0	0	0	0	0	0	0	0	0	0	0	0	1	0	0	0	0	0	0	0	0	0	0	0	0	0	0		0	0	0	0	0	0		0	0
1	0	0	0	0	denovo012303	hypothetical protein Nham_3072 [Nitrobacter hamburgensis X14]; gb|ABE63812.1| hypothetical protein Nham_3072 [Nitrobacter hamburgensis X14]		0	0	0	0	0	0	0	0	0	0	0	0	0	0	0	0	0	1	0	0	0	0	0	0	0	0	0	0	0	0	0	0		0	0	0	0	0	0		0	0
2	0	0	0	0	denovo012304	insertion sequence IS21 putative ATP-binding protein [Sinorhizobium fredii HH103]; emb|CCE97872.1| Insertion sequence IS21 putative ATP-binding protein [Sinorhizobium fredii HH103]		0	0	0	0	0	0	0	0	0	0	0	0	0	0	0	0	0	1	0	0	0	0	0	0	0	1	0	0	0	0	0	0		0	0	0	0	0	0		0	0
1	0	0	0	0	denovo012305	transposase IS66 [Ochrobactrum anthropi ATCC 49188]; gb|ABS15437.1| transposase IS66 [Ochrobactrum anthropi ATCC 49188]		0	0	0	0	0	0	0	0	0	0	0	0	0	0	0	0	0	1	0	0	0	0	0	0	0	0	0	0	0	0	0	0		0	0	0	0	0	0		0	0
1	0	0	0	0	denovo012313	ABC-type spermidine/putrescine transport system, ATPase component [Bradyrhizobium sp. WSM471]; gb|EHR01012.1| ABC-type spermidine/putrescine transport system, ATPase component [Bradyrhizobium sp. WSM471]		0	0	0	0	0	0	0	0	0	0	0	0	0	0	0	0	0	1	0	0	0	0	0	0	0	0	0	0	0	0	0	0		0	0	0	0	0	0		0	0
1	0	0	0	0	denovo012314	glycine cleavage system T protein (aminomethyltransferase) [Bradyrhizobium sp. WSM471]; gb|EHR01013.1| glycine cleavage system T protein (aminomethyltransferase) [Bradyrhizobium sp. WSM471]		0	0	0	0	0	0	0	0	0	0	0	0	0	0	0	0	0	1	0	0	0	0	0	0	0	0	0	0	0	0	0	0		0	0	0	0	0	0		0	0
1	0	0	0	0	denovo012315	0		0	0	0	0	0	0	0	0	0	0	0	0	0	0	0	0	0	1	0	0	0	0	0	0	0	0	0	0	0	0	0	0		0	0	0	0	0	0		0	0
1	0	0	0	0	denovo012343	ATPase component of ABC-type sugar transporter [Microvirga sp. WSM3557]; gb|EIM28466.1| ATPase component of ABC-type sugar transporter [Microvirga sp. WSM3557]		0	0	0	0	0	0	0	0	0	0	0	0	0	0	0	0	0	0	1	0	0	0	0	0	0	0	0	0	0	0	0	0		0	0	0	0	0	0		0	0
2	0	0	0	0	denovo012366	FAD linked oxidase [Agrobacterium tumefaciens CCNWGS0286]; gb|EHH03615.1| FAD linked oxidase [Agrobacterium tumefaciens CCNWGS0286]		0	0	0	0	0	0	0	0	0	0	0	0	0	0	0	0	0	0	1	0	0	0	0	0	0	1	0	0	0	0	0	0		0	0	0	0	0	0		0	0
1	0	0	0	0	denovo012367	0		0	0	0	0	0	0	0	0	0	0	0	0	0	0	0	0	0	0	1	0	0	0	0	0	0	0	0	0	0	0	0	0		0	0	0	0	0	0		0	0
2	0	0	0	0	denovo012368	spermidine/putrescine ABC transporter ATP-binding subunit [Bradyrhizobium sp. WSM1253]; gb|EIG61333.1| spermidine/putrescine ABC transporter ATP-binding subunit [Bradyrhizobium sp. WSM1253]		0	0	0	0	0	0	0	0	0	0	0	0	0	0	0	0	0	0	1	0	0	0	0	0	0	1	0	0	0	0	0	0		0	0	0	0	0	0		0	0
1	0	0	0	0	denovo012369	ABC polyamine/opine transporter, ATPase subunit [alpha proteobacterium BAL199]; gb|EDP63471.1| ABC polyamine/opine transporter, ATPase subunit [alpha proteobacterium BAL199]		0	0	0	0	0	0	0	0	0	0	0	0	0	0	0	0	0	0	1	0	0	0	0	0	0	0	0	0	0	0	0	0		0	0	0	0	0	0		0	0
2	0	0	0	0	denovo012370	ABC transporter substrate-binding protein [Sinorhizobium fredii NGR234]; gb|AAQ87212.1| Spermidine/putrescine-binding protein [Sinorhizobium fredii NGR234]; gb|ACP23109.1| ABC transporter substrate-binding protein [Sinorhizobium fredii NGR234]; ref|ZP_10838074.1| ABC transporter substrate-binding protein [Rhizobium sp. CCGE 510]; gb|EJT02059.1| ABC transporter substrate-binding protein [Rhizobium…		0	0	0	0	0	0	0	0	0	0	0	0	0	0	0	0	0	0	1	0	0	0	0	0	0	1	0	0	0	0	0	0		0	0	0	0	0	0		0	0
2	0	0	0	0	denovo012371	ABC-type spermidine/putrescine transport system, permease component I [Bradyrhizobium sp. WSM471]; gb|EHR01039.1| ABC-type spermidine/putrescine transport system, permease component I [Bradyrhizobium sp. WSM471]		0	0	0	0	0	0	0	0	0	0	0	0	0	0	0	0	0	0	1	0	0	0	0	0	0	1	0	0	0	0	0	0		0	0	0	0	0	0		0	0
2	0	0	0	0	denovo012372	binding-protein-dependent transport system inner membrane protein [Celeribacter baekdonensis B30]; gb|EKE70444.1| binding-protein-dependent transport system inner membrane protein [Celeribacter baekdonensis B30]		0	0	0	0	0	0	0	0	0	0	0	0	0	0	0	0	0	0	1	0	0	0	0	0	0	1	0	0	0	0	0	0		0	0	0	0	0	0		0	0
2	0	0	0	0	denovo012373	membrane protein, methyltransferase [Sinorhizobium meliloti 1021]; ref|YP_005715948.1| trimethylamine methyltransferase [Sinorhizobium meliloti BL225C]; ref|YP_006843096.1| membrane protein, methyltransferase [Sinorhizobium meliloti Rm41]; emb|CAC49244.1| putative membrane protein, similar to methyltransferases [Sinorhizobium meliloti 1021]; gb|AEG08127.1| trimethylamine methyltransferase [Sinorh…		0	0	0	0	0	0	0	0	0	0	0	0	0	0	0	0	0	0	1	0	0	0	0	0	0	1	0	0	0	0	0	0		0	0	0	0	0	0		0	0
1	0	0	0	0	denovo012375	0		0	0	0	0	0	0	0	0	0	0	0	0	0	0	0	0	0	0	1	0	0	0	0	0	0	0	0	0	0	0	0	0		0	0	0	0	0	0		0	0
2	0	0	0	0	denovo012376	4-aminobutyrate aminotransferase [Agrobacterium tumefaciens CCNWGS0286]; gb|EHH02366.1| 4-aminobutyrate aminotransferase [Agrobacterium tumefaciens CCNWGS0286]		0	0	0	0	0	0	0	0	0	0	0	0	0	0	0	0	0	0	1	0	0	0	0	0	0	1	0	0	0	0	0	0		0	0	0	0	0	0		0	0
2	0	0	0	0	denovo012377	FAD-dependent oxidoreductase [Agrobacterium tumefaciens CCNWGS0286]; gb|EHH02367.1| FAD-dependent oxidoreductase [Agrobacterium tumefaciens CCNWGS0286]		0	0	0	0	0	0	0	0	0	0	0	0	0	0	0	0	0	0	1	0	0	0	0	0	0	1	0	0	0	0	0	0		0	0	0	0	0	0		0	0
2	0	0	0	0	denovo012381	0		0	0	0	0	0	0	0	0	0	0	0	0	0	0	0	0	0	0	1	0	0	0	0	0	0	1	0	0	0	0	0	0		0	0	0	0	0	0		0	0
2	0	0	0	0	denovo012382	0		0	0	0	0	0	0	0	0	0	0	0	0	0	0	0	0	0	0	1	0	0	0	0	0	0	1	0	0	0	0	0	0		0	0	0	0	0	0		0	0
2	0	0	0	0	denovo012383	hypothetical protein HMPREF9687_01660 [Klebsiella oxytoca 10-5243]; gb|EHS97541.1| hypothetical protein HMPREF9687_01660 [Klebsiella oxytoca 10-5243]		0	0	0	0	0	0	0	0	0	0	0	0	0	0	0	0	0	0	1	0	0	0	0	0	0	1	0	0	0	0	0	0		0	0	0	0	0	0		0	0
2	0	0	0	0	denovo012384	periplasmic binding protein/LacI transcriptional regulator [Klebsiella oxytoca KCTC 1686]; ref|YP_006498759.1| ABC-type sugar transport system [Klebsiella oxytoca E718]; gb|AEX05909.1| periplasmic binding protein/LacI transcriptional regulator [Klebsiella oxytoca KCTC 1686]; gb|AFN29596.1| ABC-type sugar transport system [Klebsiella oxytoca E718]; ref|ZP_16165811.1| periplasmic binding protein/La…		0	0	0	0	0	0	0	0	0	0	0	0	0	0	0	0	0	0	1	0	0	0	0	0	0	1	0	0	0	0	0	0		0	0	0	0	0	0		0	0
2	0	0	0	0	denovo012392	Dipeptide transport system permease protein dppB [Brucella abortus str. 2308 A]; gb|EEP62477.1| Dipeptide transport system permease protein dppB [Brucella abortus str. 2308 A]		0	0	0	0	0	0	0	0	0	0	0	0	0	0	0	0	0	0	1	0	0	0	0	0	0	1	0	0	0	0	0	0		0	0	0	0	0	0		0	0
2	0	0	0	0	denovo012394	binding-protein-dependent transport system inner membrane protein [Mesorhizobium ciceri biovar biserrulae WSM1271]; gb|ADV09439.1| binding-protein-dependent transport systems inner membrane component [Mesorhizobium ciceri biovar biserrulae WSM1271]		0	0	0	0	0	0	0	0	0	0	0	0	0	0	0	0	0	0	1	0	0	0	0	0	0	1	0	0	0	0	0	0		0	0	0	0	0	0		0	0
2	0	0	0	0	denovo012395	oligopeptide transport ATP-binding protein OPPD [Brucella melitensis bv. 1 str. 16M]; ref|NP_700241.1| peptide ABC transporter ATP-binding protein [Brucella suis 1330]; ref|YP_223757.1| peptide ABC transporter ATP-binding protein [Brucella abortus bv. 1 str. 9-941]; ref|YP_419172.1| ABC transporter ATPase [Brucella melitensis biovar Abortus 2308]; ref|YP_001595013.1| oligopeptide/dipeptide ABC tr…		0	0	0	0	0	0	0	0	0	0	0	0	0	0	0	0	0	0	1	0	0	0	0	0	0	1	0	0	0	0	0	0		0	0	0	0	0	0		0	0
2	0	0	0	0	denovo012396	0		0	0	0	0	0	0	0	0	0	0	0	0	0	0	0	0	0	0	1	0	0	0	0	0	0	1	0	0	0	0	0	0		0	0	0	0	0	0		0	0
2	0	0	0	0	denovo012397	oligopeptide/dipeptide ABC transporter ATPase [Mesorhizobium ciceri biovar biserrulae WSM1271]; gb|ADV09437.1| oligopeptide/dipeptide ABC transporter, ATPase subunit [Mesorhizobium ciceri biovar biserrulae WSM1271]		0	0	0	0	0	0	0	0	0	0	0	0	0	0	0	0	0	0	1	0	0	0	0	0	0	1	0	0	0	0	0	0		0	0	0	0	0	0		0	0
2	0	0	0	0	denovo012398	0		0	0	0	0	0	0	0	0	0	0	0	0	0	0	0	0	0	0	1	0	0	0	0	0	0	1	0	0	0	0	0	0		0	0	0	0	0	0		0	0
2	0	0	0	0	denovo012405	ribose ABC transporter permease [Agrobacterium vitis S4]; gb|ACM38454.1| ABC transporter membrane spanning protein (ribose) [Agrobacterium vitis S4]		0	0	0	0	0	0	0	0	0	0	0	0	0	0	0	0	0	0	1	0	0	0	0	0	0	1	0	0	0	0	0	0		0	0	0	0	0	0		0	0
2	0	0	0	0	denovo012408	succinate-semialdehyde dehydrogenase [Roseomonas cervicalis ATCC 49957]; gb|EFH10764.1| succinate-semialdehyde dehydrogenase [Roseomonas cervicalis ATCC 49957]		0	0	0	0	0	0	0	0	0	0	0	0	0	0	0	0	0	0	1	0	0	0	0	0	0	1	0	0	0	0	0	0		0	0	0	0	0	0		0	0
2	0	0	0	0	denovo012409	succinate-semialdehyde dehydrogenase [Roseomonas cervicalis ATCC 49957]; gb|EFH10764.1| succinate-semialdehyde dehydrogenase [Roseomonas cervicalis ATCC 49957]		0	0	0	0	0	0	0	0	0	0	0	0	0	0	0	0	0	0	1	0	0	0	0	0	0	1	0	0	0	0	0	0		0	0	0	0	0	0		0	0
2	0	0	0	0	denovo012411	ATPase component of various ABC-type transport systems, contain duplicated ATPase [Solibacillus silvestris StLB046]; dbj|BAK16258.1| ATPase component of various ABC-type transport systems, contain duplicated ATPase [Solibacillus silvestris StLB046]		0	0	0	0	0	0	0	0	0	0	0	0	0	0	0	0	0	0	1	0	0	0	0	0	0	1	0	0	0	0	0	0		0	0	0	0	0	0		0	0
2	0	0	0	0	denovo012412	ATPase component of various ABC-type transport systems, contain duplicated ATPase [Solibacillus silvestris StLB046]; dbj|BAK16258.1| ATPase component of various ABC-type transport systems, contain duplicated ATPase [Solibacillus silvestris StLB046]		0	0	0	0	0	0	0	0	0	0	0	0	0	0	0	0	0	0	1	0	0	0	0	0	0	1	0	0	0	0	0	0		0	0	0	0	0	0		0	0
1	0	0	0	0	denovo012415	PREDICTED: ribose import ATP-binding protein RbsA 1-like [Xenopus (Silurana) tropicalis]		0	0	0	0	0	0	0	0	0	0	0	0	0	0	0	0	0	0	1	0	0	0	0	0	0	0	0	0	0	0	0	0		0	0	0	0	0	0		0	0
2	0	0	0	0	denovo012420	hypothetical protein PaTRP_16302 [Paracoccus sp. TRP]		0	0	0	0	0	0	0	0	0	0	0	0	0	0	0	0	0	0	1	0	0	0	0	0	0	0	0	1	0	0	0	0		0	0	0	0	0	0		0	0
1	0	0	0	0	denovo012499	transposase, partial [Rhizobium leguminosarum bv. trifolii WSM2012]; gb|EJC75004.1| transposase, partial [Rhizobium leguminosarum bv. trifolii WSM2012]		0	0	0	0	0	0	0	0	0	0	0	0	0	0	0	0	0	0	1	0	0	0	0	0	0	0	0	0	0	0	0	0		0	0	0	0	0	0		0	0
1	0	0	0	0	denovo012500	Transposase IS116/IS110/IS902 family protein [Acidiphilium sp. PM]; gb|EGO93372.1| Transposase IS116/IS110/IS902 family protein [Acidiphilium sp. PM]		0	0	0	0	0	0	0	0	0	0	0	0	0	0	0	0	0	0	1	0	0	0	0	0	0	0	0	0	0	0	0	0		0	0	0	0	0	0		0	0
1	0	0	0	0	denovo012503	transposase IS4 family protein, partial [Rhizobium sp. PDO1-076]; gb|EHS50594.1| transposase IS4 family protein, partial [Rhizobium sp. PDO1-076]		0	0	0	0	0	0	0	0	0	0	0	0	0	0	0	0	0	0	1	0	0	0	0	0	0	0	0	0	0	0	0	0		0	0	0	0	0	0		0	0
1	0	0	0	0	denovo012506	0		0	0	0	0	0	0	0	0	0	0	0	0	0	0	0	0	0	0	1	0	0	0	0	0	0	0	0	0	0	0	0	0		0	0	0	0	0	0		0	0
2	0	0	0	0	denovo012517	hypothetical protein IMCC3088_859 [gamma proteobacterium IMCC3088]; gb|EGG28166.1| hypothetical protein IMCC3088_859 [gamma proteobacterium IMCC3088]		0	0	0	0	0	0	0	0	0	0	0	0	0	0	0	0	0	0	0	1	0	0	1	0	0	0	0	0	0	0	0	0		0	0	0	0	0	0		0	0
3	0	0	0	0	denovo012519	putative transcriptional regulator [Mesorhizobium australicum WSM2073]; gb|AGB43053.1| putative transcriptional regulator [Mesorhizobium australicum WSM2073]		0	0	0	0	0	0	0	0	0	0	0	0	0	0	0	0	0	0	0	1	0	1	1	0	0	0	0	0	0	0	0	0		0	0	0	0	0	0		0	0
3	0	0	0	0	denovo012520	class III aminotransferase [Oceanibaculum indicum P24]; gb|EKE73887.1| class III aminotransferase [Oceanibaculum indicum P24]		0	0	0	0	0	0	0	0	0	0	0	0	0	0	0	0	0	0	0	1	0	0	0	0	0	0	1	0	0	1	0	0		0	0	0	0	0	0		0	0
4	0	0	0	0	denovo012569	hypothetical protein SFHH103_04154 [Sinorhizobium fredii HH103]; ref|YP_006529391.1| hypothetical protein USDA257_p05830 [Sinorhizobium fredii USDA 257]; ref|YP_006529420.1| hypothetical protein USDA257_p00010 [Sinorhizobium fredii USDA 257]; ref|YP_006575481.1| hypothetical protein SFHH103_04463 [Sinorhizobium fredii HH103]; ref|YP_006575553.1| hypothetical protein SFHH103_04536 [Sinorhizobium f…		0	0	0	0	0	0	0	0	0	0	0	0	0	0	0	0	0	0	0	1	1	1	1	0	0	0	0	0	0	0	0	0		0	0	0	0	0	0		0	0
4	0	0	0	0	denovo012570	0		0	0	0	0	0	0	0	0	0	0	0	0	0	0	0	0	0	0	0	1	1	1	1	0	0	0	0	0	0	0	0	0		0	0	0	0	0	0		0	0
4	0	0	0	0	denovo012581	dipeptide binding protein [Mesorhizobium alhagi CCNWXJ12-2]; gb|EHK52959.1| dipeptide binding protein [Mesorhizobium alhagi CCNWXJ12-2]		0	0	0	0	0	0	0	0	0	0	0	0	0	0	0	0	0	0	0	1	1	1	1	0	0	0	0	0	0	0	0	0		0	0	0	0	0	0		0	0
2	0	0	0	0	denovo012582	0		0	0	0	0	0	0	0	0	0	0	0	0	0	0	0	0	0	0	0	1	0	1	0	0	0	0	0	0	0	0	0	0		0	0	0	0	0	0		0	0
4	0	0	0	0	denovo012585	hypothetical protein Rsph17025_3484 [Rhodobacter sphaeroides ATCC 17025]; gb|ABP72359.1| hypothetical protein Rsph17025_3484 [Rhodobacter sphaeroides ATCC 17025]		0	0	0	0	0	0	0	0	0	0	0	0	0	0	0	0	0	0	0	1	1	1	1	0	0	0	0	0	0	0	0	0		0	0	0	0	0	0		0	0
5	0	0	0	0	denovo012591	agmatinase SpeB [Sinorhizobium fredii NGR234]; gb|ACP26294.1| agmatinase SpeB [Sinorhizobium fredii NGR234]; ref|YP_005189718.1| putative arginase or agmatinase [Sinorhizobium fredii HH103]; emb|CCE96893.1| putative arginase or agmatinase [Sinorhizobium fredii HH103]		0	0	0	0	0	0	0	0	0	0	0	0	0	0	0	0	0	0	0	1	1	1	1	0	0	0	0	0	0	1	0	0		0	0	0	0	0	0		0	0
3	0	0	0	0	denovo012593	0		0	0	0	0	0	0	0	0	0	0	0	0	0	0	0	0	0	0	0	1	1	0	1	0	0	0	0	0	0	0	0	0		0	0	0	0	0	0		0	0
4	0	0	0	0	denovo012612	transposase [Gluconobacter oxydans H24]; gb|AFW01738.1| transposase [Gluconobacter oxydans H24]		0	0	0	0	0	0	0	0	0	0	0	0	0	0	0	0	0	0	0	1	1	1	1	0	0	0	0	0	0	0	0	0		0	0	0	0	0	0		0	0
1	0	0	0	0	denovo012616	Transposase IS4 family protein, partial [Rhodospirillum photometricum DSM 122]; emb|CCG08340.1| Transposase IS4 family protein [Rhodospirillum photometricum DSM 122]		0	0	0	0	0	0	0	0	0	0	0	0	0	0	0	0	0	0	0	1	0	0	0	0	0	0	0	0	0	0	0	0		0	0	0	0	0	0		0	0
1	0	0	0	0	denovo012617	0		0	0	0	0	0	0	0	0	0	0	0	0	0	0	0	0	0	0	0	1	0	0	0	0	0	0	0	0	0	0	0	0		0	0	0	0	0	0		0	0
1	0	0	0	0	denovo013257	extracellular solute-binding protein family 5 [Rhodobacter sp. SW2]; gb|EEW25033.1| extracellular solute-binding protein family 5 [Rhodobacter sp. SW2]		0	0	0	0	0	0	0	0	0	0	0	0	0	0	0	0	0	0	0	0	0	0	0	0	0	0	0	0	0	0	1	0		0	0	0	0	0	0		0	0
3	0	0	0	0	denovo013259	binding-protein-dependent transport systems inner membrane component [Rhodobacter sp. SW2]; gb|EEW25035.1| binding-protein-dependent transport systems inner membrane component [Rhodobacter sp. SW2]		0	0	0	0	0	0	0	0	0	0	0	0	0	0	0	0	0	0	0	0	0	0	0	1	1	0	0	0	1	0	0	0		0	0	0	0	0	0		0	0
1	0	0	0	0	denovo013460	0		0	0	0	0	0	0	0	0	0	0	0	0	0	0	0	0	0	0	0	0	1	0	0	0	0	0	0	0	0	0	0	0		0	0	0	0	0	0		0	0
1	0	0	0	0	denovo013496	transposase [Azorhizobium caulinodans ORS 571]; dbj|BAF87282.1| putative transposase [Azorhizobium caulinodans ORS 571]; ref|YP_002546898.1| transposase number 2 for insertion sequence [Agrobacterium radiobacter K84]; gb|ACM31434.1| transposase number 2 for insertion sequence [Agrobacterium radiobacter K84]		0	0	0	0	0	0	0	0	0	0	0	0	0	0	0	0	0	0	0	0	1	0	0	0	0	0	0	0	0	0	0	0		0	0	0	0	0	0		0	0
1	0	0	0	0	denovo013503	integral membrane sensor signal transduction histidine kinase [Granulicella mallensis MP5ACTX8]; gb|AEU35858.1| integral membrane sensor signal transduction histidine kinase [Granulicella mallensis MP5ACTX8]		0	0	0	0	0	0	0	0	0	0	0	0	0	0	0	0	0	0	0	0	1	0	0	0	0	0	0	0	0	0	0	0		0	0	0	0	0	0		0	0
1	0	0	0	0	denovo013504	OmpR family response regulator [Pseudomonas brassicacearum subsp. brassicacearum NFM421]; ref|ZP_17672212.1| two component transcriptional regulatory protein [Pseudomonas fluorescens Q8r1-96]; gb|AEA69528.1| putative Response regulator, OmpR family [Pseudomonas brassicacearum subsp. brassicacearum NFM421]; gb|EIK66842.1| two component transcriptional regulatory protein [Pseudomonas fluorescens Q8…		0	0	0	0	0	0	0	0	0	0	0	0	0	0	0	0	0	0	0	0	1	0	0	0	0	0	0	0	0	0	0	0		0	0	0	0	0	0		0	0
1	0	0	0	0	denovo013505	OmpR family response regulator [Pseudomonas brassicacearum subsp. brassicacearum NFM421]; ref|ZP_17672212.1| two component transcriptional regulatory protein [Pseudomonas fluorescens Q8r1-96]; gb|AEA69528.1| putative Response regulator, OmpR family [Pseudomonas brassicacearum subsp. brassicacearum NFM421]; gb|EIK66842.1| two component transcriptional regulatory protein [Pseudomonas fluorescens Q8…		0	0	0	0	0	0	0	0	0	0	0	0	0	0	0	0	0	0	0	0	1	0	0	0	0	0	0	0	0	0	0	0		0	0	0	0	0	0		0	0
1	0	0	0	0	denovo013527	oligopeptide/dipeptide ABC transporter ATPase [Bacillus sp. 10403023]		0	0	0	0	0	0	0	0	0	0	0	0	0	0	0	0	0	0	0	0	1	0	0	0	0	0	0	0	0	0	0	0		0	0	0	0	0	0		0	0
1	0	0	0	0	denovo013528	oligopeptide/dipeptide ABC transporter ATPase [Bacillus sp. 10403023]		0	0	0	0	0	0	0	0	0	0	0	0	0	0	0	0	0	0	0	0	1	0	0	0	0	0	0	0	0	0	0	0		0	0	0	0	0	0		0	0
1	0	0	0	0	denovo013530	0		0	0	0	0	0	0	0	0	0	0	0	0	0	0	0	0	0	0	0	0	1	0	0	0	0	0	0	0	0	0	0	0		0	0	0	0	0	0		0	0
1	0	0	0	0	denovo013540	adenylate cyclase [Mesorhizobium loti MAFF303099]; dbj|BAB48490.1| adenylate cyclase [Mesorhizobium loti MAFF303099]		0	0	0	0	0	0	0	0	0	0	0	0	0	0	0	0	0	0	0	0	1	0	0	0	0	0	0	0	0	0	0	0		0	0	0	0	0	0		0	0
1	0	0	0	0	denovo013541	hypothetical protein MEA186_30322, partial [Mesorhizobium amorphae CCNWGS0123]; gb|EHH05219.1| hypothetical protein MEA186_30322, partial [Mesorhizobium amorphae CCNWGS0123]		0	0	0	0	0	0	0	0	0	0	0	0	0	0	0	0	0	0	0	0	1	0	0	0	0	0	0	0	0	0	0	0		0	0	0	0	0	0		0	0
1	0	0	0	0	denovo013544	IS30 family transposase [Rhodobacter sphaeroides ATCC 17025]; gb|ABP69382.1| Transposase and inactivated derivatives IS30 family-like protein [Rhodobacter sphaeroides ATCC 17025]		0	0	0	0	0	0	0	0	0	0	0	0	0	0	0	0	0	0	0	0	1	0	0	0	0	0	0	0	0	0	0	0		0	0	0	0	0	0		0	0
2	0	0	0	0	denovo013555	hypothetical protein P24_05562 [Oceanibaculum indicum P24]; gb|EKE77223.1| hypothetical protein P24_05562 [Oceanibaculum indicum P24]		0	0	0	0	0	0	0	0	0	0	0	0	0	0	0	0	0	0	0	0	0	1	0	0	0	0	0	0	1	0	0	0		0	0	0	0	0	0		0	0
4	0	0	0	0	denovo013565	PUTATIVE TRANSPOSASE NUMBER 1 FOR INSERTION SEQUENCE [Mesorhizobium loti R7A]; ref|YP_001524200.1| transposase [Azorhizobium caulinodans ORS 571]; dbj|BAF87282.1| putative transposase [Azorhizobium caulinodans ORS 571]; emb|CAD31332.1| PUTATIVE TRANSPOSASE NUMBER 2 FOR INSERTION SEQUENCE [Mesorhizobium loti R7A]		0	0	0	0	0	0	0	0	0	0	0	0	0	0	0	0	0	0	0	0	0	1	1	0	1	0	0	1	0	0	0	0		0	0	0	0	0	0		0	0
1	0	0	0	0	denovo013566	0		0	0	0	0	0	0	0	0	0	0	0	0	0	0	0	0	0	0	0	0	0	1	0	0	0	0	0	0	0	0	0	0		0	0	0	0	0	0		0	0
1	0	0	0	0	denovo013571	transposase, partial [Sinorhizobium meliloti 1021]; gb|AAK65691.1| transposase, fragment [Sinorhizobium meliloti 1021]		0	0	0	0	0	0	0	0	0	0	0	0	0	0	0	0	0	0	0	0	0	1	0	0	0	0	0	0	0	0	0	0		0	0	0	0	0	0		0	0
2	0	0	0	0	denovo013572	IS30 family transposase [Rhodobacter sphaeroides ATCC 17025]; gb|ABP69382.1| Transposase and inactivated derivatives IS30 family-like protein [Rhodobacter sphaeroides ATCC 17025]		0	0	0	0	0	0	0	0	0	0	0	0	0	0	0	0	0	0	0	0	0	1	0	1	0	0	0	0	0	0	0	0		0	0	0	0	0	0		0	0
1	0	0	0	0	denovo013574	class III aminotransferase [Oceanibaculum indicum P24]; gb|EKE73887.1| class III aminotransferase [Oceanibaculum indicum P24]		0	0	0	0	0	0	0	0	0	0	0	0	0	0	0	0	0	0	0	0	0	0	1	0	0	0	0	0	0	0	0	0		0	0	0	0	0	0		0	0
1	0	0	0	0	denovo013584	0		0	0	0	0	0	0	0	0	0	0	0	0	0	0	0	0	0	0	0	0	0	0	1	0	0	0	0	0	0	0	0	0		0	0	0	0	0	0		0	0
1	0	0	0	0	denovo013659	ABC transporter substrate-binding protein [Sinorhizobium meliloti 1021]; gb|AAK65561.1| ABC transporter, periplasmic solute-binding protein [Sinorhizobium meliloti 1021]; ref|YP_004551724.1| ABC transporter periplasmic protein [Sinorhizobium meliloti AK83]; ref|YP_005724632.1| ABC transporter substrate-binding protein [Sinorhizobium meliloti SM11]; ref|YP_006814721.1| ABC transporter substrate-bi…		0	0	0	0	0	0	0	0	0	0	0	0	0	0	0	0	0	0	0	0	0	0	0	1	0	0	0	0	0	0	0	0		0	0	0	0	0	0		0	0
2	0	0	0	0	denovo013660	Nitrilotriacetate monooxygenase component B [Pseudomonas pseudoalcaligenes KF707]; gb|ELS25718.1| Nitrilotriacetate monooxygenase component B [Pseudomonas pseudoalcaligenes KF707]		0	0	0	0	0	0	0	0	0	0	0	0	0	0	0	0	0	0	0	0	0	0	0	1	1	0	0	0	0	0	0	0		0	0	0	0	0	0		0	0
1	0	0	0	0	denovo013661	solute-binding component of ABC transporter [Rhizobium leguminosarum bv. viciae 3841]; emb|CAK06540.1| putative solute-binding component of ABC transporter [Rhizobium leguminosarum bv. viciae 3841]		0	0	0	0	0	0	0	0	0	0	0	0	0	0	0	0	0	0	0	0	0	0	0	1	0	0	0	0	0	0	0	0		0	0	0	0	0	0		0	0
1	0	0	0	0	denovo013662	ABC transporter ATP-binding protein [Sinorhizobium meliloti 1021]; ref|YP_004551720.1| oligopeptide/dipeptide ABC transporter ATPase [Sinorhizobium meliloti AK83]; ref|YP_005718284.1| oligopeptide/dipeptide ABC transporter ATPase [Sinorhizobium meliloti BL225C]; ref|YP_005724636.1| ABC transporter ATP-binding protein [Sinorhizobium meliloti SM11]; ref|YP_006814717.1| Putative peptide import ATP-b…		0	0	0	0	0	0	0	0	0	0	0	0	0	0	0	0	0	0	0	0	0	0	0	1	0	0	0	0	0	0	0	0		0	0	0	0	0	0		0	0
2	0	0	0	0	denovo013666	0		0	0	0	0	0	0	0	0	0	0	0	0	0	0	0	0	0	0	0	0	0	0	0	1	1	0	0	0	0	0	0	0		0	0	0	0	0	0		0	0
2	0	0	0	0	denovo013667	transposase for insertion sequence NGRIS-20g [Sinorhizobium fredii NGR234]; ref|YP_002823070.1| transposase for insertion sequence NGRIS-20h [Sinorhizobium fredii NGR234]; ref|YP_002828062.1| transposase for insertion sequence NGRIS-20a [Sinorhizobium fredii NGR234]; gb|AAQ87442.1| Hypothetical protein RNGR00316 [Sinorhizobium fredii NGR234]; gb|ACP21980.1| putative transposase for insertion sequ…		0	0	0	0	0	0	0	0	0	0	0	0	0	0	0	0	0	0	0	0	0	0	0	1	1	0	0	0	0	0	0	0		0	0	0	0	0	0		0	0
1	0	0	0	0	denovo013668	hypothetical protein GPB2148_1081 [marine gamma proteobacterium HTCC2148]; gb|EEB76755.1| hypothetical protein GPB2148_1081 [marine gamma proteobacterium HTCC2148]		0	0	0	0	0	0	0	0	0	0	0	0	0	0	0	0	0	0	0	0	0	0	0	1	0	0	0	0	0	0	0	0		0	0	0	0	0	0		0	0
2	0	0	0	0	denovo013669	hypothetical protein MAXJ12_24487 [Mesorhizobium alhagi CCNWXJ12-2]; gb|EHK54589.1| hypothetical protein MAXJ12_24487 [Mesorhizobium alhagi CCNWXJ12-2]; emb|CAD31576.1| HYPOTHETICAL PROTEIN [Mesorhizobium loti R7A]		0	0	0	0	0	0	0	0	0	0	0	0	0	0	0	0	0	0	0	0	0	0	0	1	1	0	0	0	0	0	0	0		0	0	0	0	0	0		0	0
2	0	0	0	0	denovo013670	HYPOTHETICAL PROTEIN [Mesorhizobium loti R7A]		0	0	0	0	0	0	0	0	0	0	0	0	0	0	0	0	0	0	0	0	0	0	0	1	1	0	0	0	0	0	0	0		0	0	0	0	0	0		0	0
1	0	0	0	0	denovo013673	transposase [Sinorhizobium fredii NGR234]; gb|ACP22333.1| putative transposase [Sinorhizobium fredii NGR234]		0	0	0	0	0	0	0	0	0	0	0	0	0	0	0	0	0	0	0	0	0	0	0	1	0	0	0	0	0	0	0	0		0	0	0	0	0	0		0	0
2	0	0	0	0	denovo013684	ATPase component of various ABC-type transport systems with duplicated ATPase domain [Pseudomonas sp. GM49]; gb|EJM64493.1| ATPase component of various ABC-type transport systems with duplicated ATPase domain [Pseudomonas sp. GM49]		0	0	0	0	0	0	0	0	0	0	0	0	0	0	0	0	0	0	0	0	0	0	0	1	1	0	0	0	0	0	0	0		0	0	0	0	0	0		0	0
2	0	0	0	0	denovo013685	ABC-type dipeptide/oligopeptide/nickel transport system, permease component [Pseudomonas sp. GM33]; gb|EJM33872.1| ABC-type dipeptide/oligopeptide/nickel transport system, permease component [Pseudomonas sp. GM33]		0	0	0	0	0	0	0	0	0	0	0	0	0	0	0	0	0	0	0	0	0	0	0	1	1	0	0	0	0	0	0	0		0	0	0	0	0	0		0	0
1	0	0	0	0	denovo013690	IS4 insertion sequence transposase protein [Rhizobium etli CIAT 894]		0	0	0	0	0	0	0	0	0	0	0	0	0	0	0	0	0	0	0	0	0	0	0	1	0	0	0	0	0	0	0	0		0	0	0	0	0	0		0	0
2	0	0	0	0	denovo013691	transposase IS3/IS911 family protein [Ochrobactrum anthropi ATCC 49188]; gb|ABS15435.1| transposase IS3/IS911 family protein [Ochrobactrum anthropi ATCC 49188]		0	0	0	0	0	0	0	0	0	0	0	0	0	0	0	0	0	0	0	0	0	0	0	1	1	0	0	0	0	0	0	0		0	0	0	0	0	0		0	0
2	0	0	0	0	denovo013692	0		0	0	0	0	0	0	0	0	0	0	0	0	0	0	0	0	0	0	0	0	0	0	0	1	1	0	0	0	0	0	0	0		0	0	0	0	0	0		0	0
1	0	0	0	0	denovo013693	hypothetical protein SFHH103_04032 [Sinorhizobium fredii HH103]; emb|CCE98523.1| hypothetical protein SFHH103_04032 [Sinorhizobium fredii HH103]		0	0	0	0	0	0	0	0	0	0	0	0	0	0	0	0	0	0	0	0	0	0	0	1	0	0	0	0	0	0	0	0		0	0	0	0	0	0		0	0
1	0	0	0	0	denovo013694	0		0	0	0	0	0	0	0	0	0	0	0	0	0	0	0	0	0	0	0	0	0	0	0	1	0	0	0	0	0	0	0	0		0	0	0	0	0	0		0	0
1	0	0	0	0	denovo013695	Low calcium response locus protein S [Roseibium sp. TrichSKD4]; gb|EFO31896.1| Low calcium response locus protein S [Roseibium sp. TrichSKD4]		0	0	0	0	0	0	0	0	0	0	0	0	0	0	0	0	0	0	0	0	0	0	0	1	0	0	0	0	0	0	0	0		0	0	0	0	0	0		0	0
2	0	0	0	0	denovo013696	histone deacetylase superfamily protein [Mesorhizobium opportunistum WSM2075]; gb|AEH89188.1| histone deacetylase superfamily [Mesorhizobium opportunistum WSM2075]		0	0	0	0	0	0	0	0	0	0	0	0	0	0	0	0	0	0	0	0	0	0	0	1	1	0	0	0	0	0	0	0		0	0	0	0	0	0		0	0
1	0	0	0	0	denovo013698	transposase [Azorhizobium caulinodans ORS 571]; dbj|BAF87282.1| putative transposase [Azorhizobium caulinodans ORS 571]		0	0	0	0	0	0	0	0	0	0	0	0	0	0	0	0	0	0	0	0	0	0	0	1	0	0	0	0	0	0	0	0		0	0	0	0	0	0		0	0
1	0	0	0	0	denovo013702	transposase IS3/IS911 family protein [Xanthobacter autotrophicus Py2]; gb|ABS70062.1| transposase IS3/IS911 family protein [Xanthobacter autotrophicus Py2]		0	0	0	0	0	0	0	0	0	0	0	0	0	0	0	0	0	0	0	0	0	0	0	1	0	0	0	0	0	0	0	0		0	0	0	0	0	0		0	0
1	0	0	0	0	denovo013707	transposase [Mesorhizobium sp. BNC1]; gb|ABG65535.1| Transposase-like protein [Chelativorans sp. BNC1]		0	0	0	0	0	0	0	0	0	0	0	0	0	0	0	0	0	0	0	0	0	0	0	0	1	0	0	0	0	0	0	0		0	0	0	0	0	0		0	0
1	0	0	0	0	denovo013710	0		0	0	0	0	0	0	0	0	0	0	0	0	0	0	0	0	0	0	0	0	0	0	0	0	1	0	0	0	0	0	0	0		0	0	0	0	0	0		0	0
1	0	0	0	0	denovo013729	conjugal transfer protein [Oligotropha carboxidovorans OM5]; gb|ACI91156.1| conjugal transfer protein [Oligotropha carboxidovorans OM5]		0	0	0	0	0	0	0	0	0	0	0	0	0	0	0	0	0	0	0	0	0	0	0	0	0	1	0	0	0	0	0	0		0	0	0	0	0	0		0	0
1	0	0	0	0	denovo013737	ABC transporter [Mesorhizobium opportunistum WSM2075]; gb|AEH89270.1| ABC transporter related protein [Mesorhizobium opportunistum WSM2075]		0	0	0	0	0	0	0	0	0	0	0	0	0	0	0	0	0	0	0	0	0	0	0	0	0	1	0	0	0	0	0	0		0	0	0	0	0	0		0	0
1	0	0	0	0	denovo013738	ABC transporter permease [Marinomonas posidonica IVIA-Po-181]; gb|AEF53132.1| ABC-type transporter, integral membrane subunit [Marinomonas posidonica IVIA-Po-181]		0	0	0	0	0	0	0	0	0	0	0	0	0	0	0	0	0	0	0	0	0	0	0	0	0	1	0	0	0	0	0	0		0	0	0	0	0	0		0	0
1	0	0	0	0	denovo013739	PREDICTED: ribose import ATP-binding protein RbsA 1-like [Xenopus (Silurana) tropicalis]		0	0	0	0	0	0	0	0	0	0	0	0	0	0	0	0	0	0	0	0	0	0	0	0	0	1	0	0	0	0	0	0		0	0	0	0	0	0		0	0
1	0	0	0	0	denovo013786	NodO [Rhizobium sp. BR816]		0	0	0	0	0	0	0	0	0	0	0	0	0	0	0	0	0	0	0	0	0	0	0	0	0	1	0	0	0	0	0	0		0	0	0	0	0	0		0	0
1	0	0	0	0	denovo013795	short-chain dehydrogenase/reductase SDR [Natronorubrum bangense JCM 10635]; gb|ELY51486.1| short-chain dehydrogenase/reductase SDR [Natronorubrum bangense JCM 10635]		0	0	0	0	0	0	0	0	0	0	0	0	0	0	0	0	0	0	0	0	0	0	0	0	0	1	0	0	0	0	0	0		0	0	0	0	0	0		0	0
1	0	0	0	0	denovo013804	ABC transporter integral membrane protein [Sinorhizobium meliloti AK83]; gb|AEG58056.1| ABC-type transporter, integral membrane subunit [Sinorhizobium meliloti AK83]		0	0	0	0	0	0	0	0	0	0	0	0	0	0	0	0	0	0	0	0	0	0	0	0	0	1	0	0	0	0	0	0		0	0	0	0	0	0		0	0
1	0	0	0	0	denovo013807	transposase [Mesorhizobium amorphae CCNWGS0123]; gb|EHH13733.1| transposase [Mesorhizobium amorphae CCNWGS0123]		0	0	0	0	0	0	0	0	0	0	0	0	0	0	0	0	0	0	0	0	0	0	0	0	0	1	0	0	0	0	0	0		0	0	0	0	0	0		0	0
1	0	0	0	0	denovo013811	transposase [Microvirga sp. WSM3557]; gb|EIM26260.1| transposase [Microvirga sp. WSM3557]		0	0	0	0	0	0	0	0	0	0	0	0	0	0	0	0	0	0	0	0	0	0	0	0	0	1	0	0	0	0	0	0		0	0	0	0	0	0		0	0
1	0	0	0	0	denovo013812	transposase IS66, partial [Mesorhizobium alhagi CCNWXJ12-2]; gb|EHK52222.1| transposase IS66, partial [Mesorhizobium alhagi CCNWXJ12-2]		0	0	0	0	0	0	0	0	0	0	0	0	0	0	0	0	0	0	0	0	0	0	0	0	0	1	0	0	0	0	0	0		0	0	0	0	0	0		0	0
1	0	0	0	0	denovo013816	hypothetical protein SM11_pC1221 [Sinorhizobium meliloti SM11]; gb|AEH82294.1| Hypothetical protein SM11_pC1221 [Sinorhizobium meliloti SM11]		0	0	0	0	0	0	0	0	0	0	0	0	0	0	0	0	0	0	0	0	0	0	0	0	0	1	0	0	0	0	0	0		0	0	0	0	0	0		0	0
1	0	0	0	0	denovo013817	IS21 family insertion sequence ATP-binding protein [Rhizobium etli GR56]		0	0	0	0	0	0	0	0	0	0	0	0	0	0	0	0	0	0	0	0	0	0	0	0	0	1	0	0	0	0	0	0		0	0	0	0	0	0		0	0
1	0	0	0	0	denovo013819	transposase [Sulfitobacter sp. NAS-14.1]; gb|EAP79722.1| transposase [Sulfitobacter sp. NAS-14.1]		0	0	0	0	0	0	0	0	0	0	0	0	0	0	0	0	0	0	0	0	0	0	0	0	0	1	0	0	0	0	0	0		0	0	0	0	0	0		0	0
1	0	0	0	0	denovo013822	insertion sequence transposase protein [Sinorhizobium fredii USDA 257]; gb|AFL48855.1| putative insertion sequence transposase protein [Sinorhizobium fredii USDA 257]		0	0	0	0	0	0	0	0	0	0	0	0	0	0	0	0	0	0	0	0	0	0	0	0	0	1	0	0	0	0	0	0		0	0	0	0	0	0		0	0
1	0	0	0	0	denovo013833	dipeptide ABC transporter, periplasmic dipeptide-binding protein [Roseobacter sp. SK209-2-6]; gb|EBA17852.1| dipeptide ABC transporter, periplasmic dipeptide-binding protein [Roseobacter sp. SK209-2-6]		0	0	0	0	0	0	0	0	0	0	0	0	0	0	0	0	0	0	0	0	0	0	0	0	0	0	1	0	0	0	0	0		0	0	0	0	0	0		0	0
2	0	0	0	0	denovo013906	hypothetical protein MEA186_12463 [Mesorhizobium amorphae CCNWGS0123]; gb|EHH11742.1| hypothetical protein MEA186_12463 [Mesorhizobium amorphae CCNWGS0123]; ref|ZP_09087672.1| hypothetical protein MEA186_12458 [Mesorhizobium amorphae CCNWGS0123]; gb|EHH11741.1| hypothetical protein MEA186_12458 [Mesorhizobium amorphae CCNWGS0123]		0	0	0	0	0	0	0	0	0	0	0	0	0	0	0	0	0	0	0	0	0	0	0	0	0	0	1	0	0	0	1	0		0	0	0	0	0	0		0	0
1	0	0	0	0	denovo013923	amidase [Acidocella sp. MX-AZ02]; gb|EKM99529.1| amidase [Acidocella sp. MX-AZ02]		0	0	0	0	0	0	0	0	0	0	0	0	0	0	0	0	0	0	0	0	0	0	0	0	0	0	1	0	0	0	0	0		0	0	0	0	0	0		0	0
1	0	0	0	0	denovo013930	putative transposase of insertion sequence ISRm10-1, orfA protein [Rhizobium sp. CCGE 510]; gb|EJT01220.1| putative transposase of insertion sequence ISRm10-1, orfA protein [Rhizobium sp. CCGE 510]		0	0	0	0	0	0	0	0	0	0	0	0	0	0	0	0	0	0	0	0	0	0	0	0	0	0	1	0	0	0	0	0		0	0	0	0	0	0		0	0
1	0	0	0	0	denovo013933	amino acid ABC transporter substrate-binding protein [Mesorhizobium loti MAFF303099]; dbj|BAB53298.1| amino acid ABC transporter protein, permease protein [Mesorhizobium loti MAFF303099]; ref|ZP_10586545.1| ectoine/hydroxyectoine ABC transporter, permease protein EhuD [Phyllobacterium sp. YR531]; gb|EJN04889.1| ectoine/hydroxyectoine ABC transporter, permease protein EhuD [Phyllobacterium sp. YR5…		0	0	0	0	0	0	0	0	0	0	0	0	0	0	0	0	0	0	0	0	0	0	0	0	0	0	1	0	0	0	0	0		0	0	0	0	0	0		0	0
1	0	0	0	0	denovo013936	hypothetical protein GGI1_16584 [Acidithiobacillus sp. GGI-221]; gb|EGQ63027.1| hypothetical protein GGI1_16584 [Acidithiobacillus sp. GGI-221]; ref|YP_005613702.1| hypothetical protein BJ6T_88720 [Bradyrhizobium japonicum USDA 6]; dbj|BAL14114.1| hypothetical protein BJ6T_88720 [Bradyrhizobium japonicum USDA 6]		0	0	0	0	0	0	0	0	0	0	0	0	0	0	0	0	0	0	0	0	0	0	0	0	0	0	1	0	0	0	0	0		0	0	0	0	0	0		0	0
1	0	0	0	0	denovo013938	hypothetical protein PMI11_00185 [Rhizobium sp. CF142]; gb|EJJ31463.1| hypothetical protein PMI11_00185 [Rhizobium sp. CF142]		0	0	0	0	0	0	0	0	0	0	0	0	0	0	0	0	0	0	0	0	0	0	0	0	0	0	1	0	0	0	0	0		0	0	0	0	0	0		0	0
1	0	0	0	0	denovo013939	alkyl hydroperoxide reductase [Sinorhizobium meliloti SM11]; gb|AEH79197.1| alkyl hydroperoxide reductase/ Thiol specific antioxidant/ Mal allergen [Sinorhizobium meliloti SM11]		0	0	0	0	0	0	0	0	0	0	0	0	0	0	0	0	0	0	0	0	0	0	0	0	0	0	1	0	0	0	0	0		0	0	0	0	0	0		0	0
1	0	0	0	0	denovo013940	hypothetical protein RPE_1013 [Rhodopseudomonas palustris BisA53]; gb|ABJ04969.1| conserved hypothetical protein [Rhodopseudomonas palustris BisA53]		0	0	0	0	0	0	0	0	0	0	0	0	0	0	0	0	0	0	0	0	0	0	0	0	0	0	1	0	0	0	0	0		0	0	0	0	0	0		0	0
1	0	0	0	0	denovo013944	0		0	0	0	0	0	0	0	0	0	0	0	0	0	0	0	0	0	0	0	0	0	0	0	0	0	0	1	0	0	0	0	0		0	0	0	0	0	0		0	0
1	0	0	0	0	denovo013958	0		0	0	0	0	0	0	0	0	0	0	0	0	0	0	0	0	0	0	0	0	0	0	0	0	0	0	1	0	0	0	0	0		0	0	0	0	0	0		0	0
1	0	0	0	0	denovo013966	putative transposase [Sphingobium japonicum UT26S]; ref|ZP_10217882.1| putative transposase [Sphingobium indicum B90A]; dbj|BAI99198.1| putative transposase [Sphingobium japonicum UT26S]; gb|EIM69514.1| putative transposase [Sphingobium indicum B90A]		0	0	0	0	0	0	0	0	0	0	0	0	0	0	0	0	0	0	0	0	0	0	0	0	0	0	1	0	0	0	0	0		0	0	0	0	0	0		0	0
1	0	0	0	0	denovo013978	putative insertion sequence transposase protein [Rhizobium etli Kim 5]		0	0	0	0	0	0	0	0	0	0	0	0	0	0	0	0	0	0	0	0	0	0	0	0	0	0	1	0	0	0	0	0		0	0	0	0	0	0		0	0
1	0	0	0	0	denovo013979	PROBABLE VIRB10 TYPE IV SECRETION PROTEIN [Mesorhizobium loti R7A]		0	0	0	0	0	0	0	0	0	0	0	0	0	0	0	0	0	0	0	0	0	0	0	0	0	0	1	0	0	0	0	0		0	0	0	0	0	0		0	0
1	0	0	0	0	denovo013980	type IV secretory pathway component VirB8 protein [Mesorhizobium ciceri biovar biserrulae WSM1271]; ref|YP_004614667.1| VirB8 family protein [Mesorhizobium opportunistum WSM2075]; ref|YP_007307321.1| type IV secretory pathway, component VirB8 [Mesorhizobium australicum WSM2073]; gb|ADV14687.1| Type IV secretory pathway component VirB8 protein [Mesorhizobium ciceri biovar biserrulae WSM1271]; gb|A…		0	0	0	0	0	0	0	0	0	0	0	0	0	0	0	0	0	0	0	0	0	0	0	0	0	0	1	0	0	0	0	0		0	0	0	0	0	0		0	0
1	0	0	0	0	denovo013982	7-cyano-7-deazaguanosine (preQ0) biosynthesis protein QueE [Mesorhizobium amorphae CCNWGS0123]; gb|EHH06342.1| 7-cyano-7-deazaguanosine (preQ0) biosynthesis protein QueE [Mesorhizobium amorphae CCNWGS0123]		0	0	0	0	0	0	0	0	0	0	0	0	0	0	0	0	0	0	0	0	0	0	0	0	0	0	1	0	0	0	0	0		0	0	0	0	0	0		0	0
1	0	0	0	0	denovo013986	0		0	0	0	0	0	0	0	0	0	0	0	0	0	0	0	0	0	0	0	0	0	0	0	0	0	0	1	0	0	0	0	0		0	0	0	0	0	0		0	0
1	0	0	0	0	denovo013998	hypothetical protein Meso_2345 [Chelativorans sp. BNC1]; gb|ABG63732.1| conserved hypothetical protein [Chelativorans sp. BNC1]		0	0	0	0	0	0	0	0	0	0	0	0	0	0	0	0	0	0	0	0	0	0	0	0	0	0	0	1	0	0	0	0		0	0	0	0	0	0		0	0
1	0	0	0	0	denovo013999	0		0	0	0	0	0	0	0	0	0	0	0	0	0	0	0	0	0	0	0	0	0	0	0	0	0	0	0	1	0	0	0	0		0	0	0	0	0	0		0	0
1	0	0	0	0	denovo014020	0		0	0	0	0	0	0	0	0	0	0	0	0	0	0	0	0	0	0	0	0	0	0	0	0	0	0	0	1	0	0	0	0		0	0	0	0	0	0		0	0
2	0	0	0	0	denovo014023	hypothetical protein HMPREF0185_03274, partial [Brevundimonas diminuta 470-4]; gb|EKY24206.1| hypothetical protein HMPREF0185_03274, partial [Brevundimonas diminuta 470-4]		0	0	0	0	0	0	0	0	0	0	0	0	0	0	0	0	0	0	0	0	0	0	0	0	0	0	0	1	0	0	1	0		0	0	0	0	0	0		0	0
1	0	0	0	0	denovo014025	pilin subunit [Mesorhizobium loti MAFF303099]; dbj|BAB52769.1| pilin subunit [Mesorhizobium loti MAFF303099]		0	0	0	0	0	0	0	0	0	0	0	0	0	0	0	0	0	0	0	0	0	0	0	0	0	0	0	1	0	0	0	0		0	0	0	0	0	0		0	0
3	0	0	0	0	denovo014027	histidine kinase [Chelativorans sp. BNC1]; gb|ABG65443.1| histidine kinase [Chelativorans sp. BNC1]		0	0	0	0	0	0	0	0	0	0	0	0	0	0	0	0	0	0	0	0	0	0	0	0	0	0	0	1	1	1	0	0		0	0	0	0	0	0		0	0
1	0	0	0	0	denovo014052	Uncharacterized protein y4hO [Sinorhizobium fredii HH103]; ref|YP_006529389.1| probabable insertion sequence transposase protein [Sinorhizobium fredii USDA 257]; ref|YP_006529423.1| probabable insertion sequence transposase protein [Sinorhizobium fredii USDA 257]; ref|YP_006575478.1| hypothetical protein SFHH103_04460 [Sinorhizobium fredii HH103]; ref|YP_006575556.1| hypothetical protein SFHH103_…		0	0	0	0	0	0	0	0	0	0	0	0	0	0	0	0	0	0	0	0	0	0	0	0	0	0	0	1	0	0	0	0		0	0	0	0	0	0		0	0
1	0	0	0	0	denovo014053	Uncharacterized protein y4hO [Sinorhizobium fredii HH103]; ref|YP_006529389.1| probabable insertion sequence transposase protein [Sinorhizobium fredii USDA 257]; ref|YP_006529423.1| probabable insertion sequence transposase protein [Sinorhizobium fredii USDA 257]; ref|YP_006575478.1| hypothetical protein SFHH103_04460 [Sinorhizobium fredii HH103]; ref|YP_006575556.1| hypothetical protein SFHH103_…		0	0	0	0	0	0	0	0	0	0	0	0	0	0	0	0	0	0	0	0	0	0	0	0	0	0	0	1	0	0	0	0		0	0	0	0	0	0		0	0
1	0	0	0	0	denovo014054	hypothetical protein PDO_5354 [Rhizobium sp. PDO1-076]; gb|EHS50599.1| hypothetical protein PDO_5354 [Rhizobium sp. PDO1-076]		0	0	0	0	0	0	0	0	0	0	0	0	0	0	0	0	0	0	0	0	0	0	0	0	0	0	0	1	0	0	0	0		0	0	0	0	0	0		0	0
1	0	0	0	0	denovo014055	Transposase, [Nitrobacter sp. Nb-311A]; gb|EAQ33578.1| Transposase, [Nitrobacter sp. Nb-311A]		0	0	0	0	0	0	0	0	0	0	0	0	0	0	0	0	0	0	0	0	0	0	0	0	0	0	0	1	0	0	0	0		0	0	0	0	0	0		0	0
1	0	0	0	0	denovo014056	hypothetical protein RetlB5_17835 [Rhizobium etli Brasil 5]; ref|ZP_03509470.1| hypothetical protein Retl8_02521 [Rhizobium etli 8C-3]		0	0	0	0	0	0	0	0	0	0	0	0	0	0	0	0	0	0	0	0	0	0	0	0	0	0	0	1	0	0	0	0		0	0	0	0	0	0		0	0
1	0	0	0	0	denovo014059	transposase IS3/IS911 [Rhizobium sp. PDO1-076]; gb|EHS51008.1| transposase IS3/IS911 [Rhizobium sp. PDO1-076]		0	0	0	0	0	0	0	0	0	0	0	0	0	0	0	0	0	0	0	0	0	0	0	0	0	0	0	1	0	0	0	0		0	0	0	0	0	0		0	0
1	0	0	0	0	denovo014060	transposase (fragment) [Rhizobium sp.]		0	0	0	0	0	0	0	0	0	0	0	0	0	0	0	0	0	0	0	0	0	0	0	0	0	0	0	1	0	0	0	0		0	0	0	0	0	0		0	0
1	0	0	0	0	denovo014065	transposase, partial [Oceanicola batsensis HTCC2597]; gb|EAQ02712.1| transposase, partial [Oceanicola batsensis HTCC2597]		0	0	0	0	0	0	0	0	0	0	0	0	0	0	0	0	0	0	0	0	0	0	0	0	0	0	0	1	0	0	0	0		0	0	0	0	0	0		0	0
1	0	0	0	0	denovo014066	transposase of ISMex29, IS110 family [Methylobacterium extorquens DM4]; emb|CAX17076.1| transposase of ISMex29, IS110 family [Methylobacterium extorquens DM4]		0	0	0	0	0	0	0	0	0	0	0	0	0	0	0	0	0	0	0	0	0	0	0	0	0	0	0	1	0	0	0	0		0	0	0	0	0	0		0	0
1	0	0	0	0	denovo014091	transposase IS66 [Agrobacterium albertimagni AOL15]; gb|EKF57653.1| transposase IS66 [Agrobacterium albertimagni AOL15]		0	0	0	0	0	0	0	0	0	0	0	0	0	0	0	0	0	0	0	0	0	0	0	0	0	0	0	1	0	0	0	0		0	0	0	0	0	0		0	0
1	0	0	0	0	denovo014092	transposase IS66 [Agrobacterium tumefaciens CCNWGS0286]; gb|EHH02569.1| transposase IS66 [Agrobacterium tumefaciens CCNWGS0286]		0	0	0	0	0	0	0	0	0	0	0	0	0	0	0	0	0	0	0	0	0	0	0	0	0	0	0	1	0	0	0	0		0	0	0	0	0	0		0	0
1	0	0	0	0	denovo014117	ABC transporter [Sinorhizobium meliloti BL225C]; ref|YP_005723476.1| probabable sugar ABC transporter [Sinorhizobium meliloti SM11]; ref|YP_006843480.1| ABC transporter [Sinorhizobium meliloti Rm41]; gb|AEG08483.1| ABC-type transporter, integral membrane subunit [Sinorhizobium meliloti BL225C]; gb|AEH83975.1| probabable sugar ABC transporter [Sinorhizobium meliloti SM11]; emb|CCM72480.1| ABC tran…		0	0	0	0	0	0	0	0	0	0	0	0	0	0	0	0	0	0	0	0	0	0	0	0	0	0	0	0	1	0	0	0		0	0	0	0	0	0		0	0
1	0	0	0	0	denovo014119	Orf28 [Mesorhizobium sp. CJ1]		0	0	0	0	0	0	0	0	0	0	0	0	0	0	0	0	0	0	0	0	0	0	0	0	0	0	0	0	1	0	0	0		0	0	0	0	0	0		0	0
1	0	0	0	0	denovo014135	succinic semialdehyde dehydrogenase, partial [Sinorhizobium meliloti CCNWSX0020]; gb|EHK73808.1| succinic semialdehyde dehydrogenase, partial [Sinorhizobium meliloti CCNWSX0020]		0	0	0	0	0	0	0	0	0	0	0	0	0	0	0	0	0	0	0	0	0	0	0	0	0	0	0	0	1	0	0	0		0	0	0	0	0	0		0	0
1	0	0	0	0	denovo014140	0		0	0	0	0	0	0	0	0	0	0	0	0	0	0	0	0	0	0	0	0	0	0	0	0	0	0	0	0	1	0	0	0		0	0	0	0	0	0		0	0
1	0	0	0	0	denovo014144	putative amino acid permease [Burkholderia phenoliruptrix BR3459a]; gb|AFT90355.1| putative amino acid permease [Burkholderia phenoliruptrix BR3459a]		0	0	0	0	0	0	0	0	0	0	0	0	0	0	0	0	0	0	0	0	0	0	0	0	0	0	0	0	1	0	0	0		0	0	0	0	0	0		0	0
1	0	0	0	0	denovo014153	ABC transporter, nucleotide binding/ATPase protein (nopaline) [Agrobacterium fabrum str. C58]; sp|P35116.1|NOCP_AGRT5 RecName: Full=Nopaline permease ATP-binding protein P gb|AAA50510.1| transport protein [Agrobacterium tumefaciens]; gb|AAK90986.2| ABC transporter, nucleotide binding/ATPase protein (nopaline) [Agrobacterium fabrum str. C58]		0	0	0	0	0	0	0	0	0	0	0	0	0	0	0	0	0	0	0	0	0	0	0	0	0	0	0	0	1	0	0	0		0	0	0	0	0	0		0	0
1	0	0	0	0	denovo014154	ABC transporter, nucleotide binding/ATPase protein (nopaline) [Agrobacterium fabrum str. C58]; sp|P35116.1|NOCP_AGRT5 RecName: Full=Nopaline permease ATP-binding protein P gb|AAA50510.1| transport protein [Agrobacterium tumefaciens]; gb|AAK90986.2| ABC transporter, nucleotide binding/ATPase protein (nopaline) [Agrobacterium fabrum str. C58]		0	0	0	0	0	0	0	0	0	0	0	0	0	0	0	0	0	0	0	0	0	0	0	0	0	0	0	0	1	0	0	0		0	0	0	0	0	0		0	0
1	0	0	0	0	denovo014155	hypothetical protein pTi-SAKURA_p004 [Agrobacterium tumefaciens]; ref|NP_396543.1| ABC transporter, membrane spanning protein (nopaline) [Agrobacterium fabrum str. C58]; sp|P35118.1|NOCQ_AGRT5 RecName: Full=Nopaline transport system permease protein NocQ gb|AAA50512.1| transport protein [Agrobacterium tumefaciens]; dbj|BAA87628.1| tiorf3 [Agrobacterium tumefaciens]; gb|AAK90984.1| ABC transporter…		0	0	0	0	0	0	0	0	0	0	0	0	0	0	0	0	0	0	0	0	0	0	0	0	0	0	0	0	1	0	0	0		0	0	0	0	0	0		0	0
1	0	0	0	0	denovo014158	Glutathione import ATP-binding protein GsiA [Bacillus isronensis B3W22]; gb|EKB46496.1| Glutathione import ATP-binding protein GsiA [Bacillus isronensis B3W22]		0	0	0	0	0	0	0	0	0	0	0	0	0	0	0	0	0	0	0	0	0	0	0	0	0	0	0	0	1	0	0	0		0	0	0	0	0	0		0	0
1	0	0	0	0	denovo014159	oligopeptide/dipeptide ABC transporter ATPase [Nitrosomonas eutropha C91]; gb|ABI60650.1| oligopeptide/dipeptide ABC transporter, ATPase subunit [Nitrosomonas eutropha C91]		0	0	0	0	0	0	0	0	0	0	0	0	0	0	0	0	0	0	0	0	0	0	0	0	0	0	0	0	1	0	0	0		0	0	0	0	0	0		0	0
1	0	0	0	0	denovo014163	transcriptional regulator containing an amidase domain and an AraC-type DNA-binding HTH domain [Pseudomonas sp. GM84]; gb|EJN34007.1| transcriptional regulator containing an amidase domain and an AraC-type DNA-binding HTH domain [Pseudomonas sp. GM84]		0	0	0	0	0	0	0	0	0	0	0	0	0	0	0	0	0	0	0	0	0	0	0	0	0	0	0	0	1	0	0	0		0	0	0	0	0	0		0	0
1	0	0	0	0	denovo014171	hypothetical protein RetlC8_18042 [Rhizobium etli CIAT 894]		0	0	0	0	0	0	0	0	0	0	0	0	0	0	0	0	0	0	0	0	0	0	0	0	0	0	0	0	1	0	0	0		0	0	0	0	0	0		0	0
1	0	0	0	0	denovo014174	transposase IS116/IS110/IS902 family protein [Paracoccus denitrificans PD1222]; ref|YP_916937.1| transposase IS116/IS110/IS902 family protein [Paracoccus denitrificans PD1222]; ref|YP_917326.1| transposase IS116/IS110/IS902 family protein [Paracoccus denitrificans PD1222]; ref|YP_917606.1| transposase IS116/IS110/IS902 family protein [Paracoccus denitrificans PD1222]; gb|ABL69128.1| transposase I…		0	0	0	0	0	0	0	0	0	0	0	0	0	0	0	0	0	0	0	0	0	0	0	0	0	0	0	0	1	0	0	0		0	0	0	0	0	0		0	0
1	0	0	0	0	denovo014175	transposase [Mesorhizobium loti MAFF303099]; dbj|BAB52161.1| transposase [Mesorhizobium loti MAFF303099]		0	0	0	0	0	0	0	0	0	0	0	0	0	0	0	0	0	0	0	0	0	0	0	0	0	0	0	0	1	0	0	0		0	0	0	0	0	0		0	0
1	0	0	0	0	denovo014176	hypothetical protein Rsph17025_3475 [Rhodobacter sphaeroides ATCC 17025]; gb|ABP72351.1| hypothetical protein Rsph17025_3475 [Rhodobacter sphaeroides ATCC 17025]		0	0	0	0	0	0	0	0	0	0	0	0	0	0	0	0	0	0	0	0	0	0	0	0	0	0	0	0	1	0	0	0		0	0	0	0	0	0		0	0
1	0	0	0	0	denovo014177	aldehyde dehydrogenase family protein [Rhodococcus sp. JVH1]; gb|EJI99193.1| aldehyde dehydrogenase family protein [Rhodococcus sp. JVH1]		0	0	0	0	0	0	0	0	0	0	0	0	0	0	0	0	0	0	0	0	0	0	0	0	0	0	0	0	1	0	0	0		0	0	0	0	0	0		0	0
2	0	0	0	0	denovo014180	ectoine/hydroxyectoine ABC transporter ATP-binding protein [Nitratireductor pacificus pht-3B]; gb|EKF19616.1| ectoine/hydroxyectoine ABC transporter ATP-binding protein [Nitratireductor pacificus pht-3B]		0	0	0	0	0	0	0	0	0	0	0	0	0	0	0	0	0	0	0	0	0	0	0	0	0	0	0	0	1	0	0	1		0	0	0	0	0	0		0	0
1	0	0	0	0	denovo014181	ectoine/hydroxyectoine ABC transporter, permease protein EhuC [Octadecabacter arcticus 238]; gb|EDY88207.1| ectoine/hydroxyectoine ABC transporter, permease protein EhuC [Octadecabacter arcticus 238]		0	0	0	0	0	0	0	0	0	0	0	0	0	0	0	0	0	0	0	0	0	0	0	0	0	0	0	0	1	0	0	0		0	0	0	0	0	0		0	0
2	0	0	0	0	denovo014183	ectoine/hydroxyectoine ABC transporter permease EhuD [Nitratireductor pacificus pht-3B]; gb|EKF19615.1| ectoine/hydroxyectoine ABC transporter permease EhuD [Nitratireductor pacificus pht-3B]		0	0	0	0	0	0	0	0	0	0	0	0	0	0	0	0	0	0	0	0	0	0	0	0	0	0	0	0	1	0	0	1		0	0	0	0	0	0		0	0
1	0	0	0	0	denovo014211	ABC transporter related protein [Mesorhizobium alhagi CCNWXJ12-2]; gb|EHK53024.1| ABC transporter related protein [Mesorhizobium alhagi CCNWXJ12-2]		0	0	0	0	0	0	0	0	0	0	0	0	0	0	0	0	0	0	0	0	0	0	0	0	0	0	0	0	0	1	0	0		0	0	0	0	0	0		0	0
1	0	0	0	0	denovo014218	nitrogen fixation protein fixI [Mesorhizobium loti MAFF303099]; dbj|BAB52879.1| nitrogen fixation protein; FixI [Mesorhizobium loti MAFF303099]; ref|YP_007304297.1| copper/silver-translocating P-type ATPase,heavy metal-translocating P-type ATPase, Cd/Co/Hg/Pb/Zn-transporting [Mesorhizobium australicum WSM2073]; gb|AGB44921.1| copper/silver-translocating P-type ATPase,heavy metal-translocating P-t…		0	0	0	0	0	0	0	0	0	0	0	0	0	0	0	0	0	0	0	0	0	0	0	0	0	0	0	0	0	1	0	0		0	0	0	0	0	0		0	0
1	0	0	0	0	denovo014219	ABC transporter membrane spanning protein (nopaline) [Agrobacterium vitis S4]; gb|ACM39930.1| ABC transporter membrane spanning protein (nopaline) [Agrobacterium vitis S4]		0	0	0	0	0	0	0	0	0	0	0	0	0	0	0	0	0	0	0	0	0	0	0	0	0	0	0	0	0	1	0	0		0	0	0	0	0	0		0	0
2	0	0	0	0	denovo014223	0		0	0	0	0	0	0	0	0	0	0	0	0	0	0	0	0	0	0	0	0	0	0	0	0	0	0	0	0	0	1	1	0		0	0	0	0	0	0		0	0
1	0	0	0	0	denovo014225	IS66 Orf2 family protein [Sphingomonas sp. PAMC 26605]		0	0	0	0	0	0	0	0	0	0	0	0	0	0	0	0	0	0	0	0	0	0	0	0	0	0	0	0	0	1	0	0		0	0	0	0	0	0		0	0
1	0	0	0	0	denovo014237	transposase IS4 family protein [Ochrobactrum anthropi ATCC 49188]; gb|ABS13364.1| transposase IS4 family protein [Ochrobactrum anthropi ATCC 49188]		0	0	0	0	0	0	0	0	0	0	0	0	0	0	0	0	0	0	0	0	0	0	0	0	0	0	0	0	0	1	0	0		0	0	0	0	0	0		0	0
1	0	0	0	0	denovo014238	isoquinoline 1-oxidoreductase subunit alpha [Rhizobium leguminosarum bv. viciae 3841]; emb|CAK07987.1| putative isoquinoline 1-oxidoreductase alpha subunit [Rhizobium leguminosarum bv. viciae 3841]		0	0	0	0	0	0	0	0	0	0	0	0	0	0	0	0	0	0	0	0	0	0	0	0	0	0	0	0	0	1	0	0		0	0	0	0	0	0		0	0
1	0	0	0	0	denovo014241	Adenosylmethionine-8-amino-7-oxononanoate aminotransferase [Caenispirillum salinarum AK4]; gb|EKV27342.1| Adenosylmethionine-8-amino-7-oxononanoate aminotransferase [Caenispirillum salinarum AK4]		0	0	0	0	0	0	0	0	0	0	0	0	0	0	0	0	0	0	0	0	0	0	0	0	0	0	0	0	0	1	0	0		0	0	0	0	0	0		0	0
1	0	0	0	0	denovo014245	oligopeptide/dipeptide ABC transporter ATP-binding protein [Thioflavicoccus mobilis 8321]; gb|AGA91676.1| oligopeptide/dipeptide ABC transporter, ATP-binding protein [Thioflavicoccus mobilis 8321]; ref|YP_006413061.1| oligopeptide/dipeptide ABC transporter ATP-binding protein [Thiocystis violascens DSM 198]; gb|AFL72936.1| oligopeptide/dipeptide ABC transporter, ATP-binding protein [Thiocystis vi…		0	0	0	0	0	0	0	0	0	0	0	0	0	0	0	0	0	0	0	0	0	0	0	0	0	0	0	0	0	1	0	0		0	0	0	0	0	0		0	0
1	0	0	0	0	denovo014246	oligopeptide/dipeptide ABC transporter ATP-binding protein [Thioflavicoccus mobilis 8321]; gb|AGA91676.1| oligopeptide/dipeptide ABC transporter, ATP-binding protein [Thioflavicoccus mobilis 8321]		0	0	0	0	0	0	0	0	0	0	0	0	0	0	0	0	0	0	0	0	0	0	0	0	0	0	0	0	0	1	0	0		0	0	0	0	0	0		0	0
1	0	0	0	0	denovo014249	inner-membrane translocator [Sphaerobacter thermophilus DSM 20745]; gb|ACZ40896.1| inner-membrane translocator [Sphaerobacter thermophilus DSM 20745]		0	0	0	0	0	0	0	0	0	0	0	0	0	0	0	0	0	0	0	0	0	0	0	0	0	0	0	0	0	1	0	0		0	0	0	0	0	0		0	0
1	0	0	0	0	denovo014265	aldehyde dehydrogenase [Mesorhizobium amorphae CCNWGS0123]; gb|EHH02595.1| aldehyde dehydrogenase [Mesorhizobium amorphae CCNWGS0123]		0	0	0	0	0	0	0	0	0	0	0	0	0	0	0	0	0	0	0	0	0	0	0	0	0	0	0	0	0	1	0	0		0	0	0	0	0	0		0	0
1	0	0	0	0	denovo014267	3-oxoacyl-(acyl-carrier-protein) reductase [Sinorhizobium fredii HH103]; emb|CCE99398.1| 3-oxoacyl-(acyl-carrier-protein) reductase [Sinorhizobium fredii HH103]		0	0	0	0	0	0	0	0	0	0	0	0	0	0	0	0	0	0	0	0	0	0	0	0	0	0	0	0	0	1	0	0		0	0	0	0	0	0		0	0
1	0	0	0	0	denovo014268	glycine betaine/L-proline ABC transporter ATPase subunit [Nocardiopsis dassonvillei subsp. dassonvillei DSM 43111]; gb|ADH69927.1| glycine betaine/L-proline ABC transporter, ATPase subunit [Nocardiopsis dassonvillei subsp. dassonvillei DSM 43111]		0	0	0	0	0	0	0	0	0	0	0	0	0	0	0	0	0	0	0	0	0	0	0	0	0	0	0	0	0	1	0	0		0	0	0	0	0	0		0	0
1	0	0	0	0	denovo014304	putative transposase [Nitrobacter sp. Nb-311A]; gb|EAQ34227.1| putative transposase [Nitrobacter sp. Nb-311A]		0	0	0	0	0	0	0	0	0	0	0	0	0	0	0	0	0	0	0	0	0	0	0	0	0	0	0	0	0	0	1	0		0	0	0	0	0	0		0	0
1	0	0	0	0	denovo014305	0		0	0	0	0	0	0	0	0	0	0	0	0	0	0	0	0	0	0	0	0	0	0	0	0	0	0	0	0	0	0	1	0		0	0	0	0	0	0		0	0
1	0	0	0	0	denovo014307	hypothetical protein Smed_6148 [Sinorhizobium medicae WSM419]; gb|ABR64776.1| conserved hypothetical protein [Sinorhizobium medicae WSM419]		0	0	0	0	0	0	0	0	0	0	0	0	0	0	0	0	0	0	0	0	0	0	0	0	0	0	0	0	0	0	1	0		0	0	0	0	0	0		0	0
1	0	0	0	0	denovo014313	binding-protein-dependent transport systems inner membrane component [Rhodobacter sp. SW2]; gb|EEW25034.1| binding-protein-dependent transport systems inner membrane component [Rhodobacter sp. SW2]		0	0	0	0	0	0	0	0	0	0	0	0	0	0	0	0	0	0	0	0	0	0	0	0	0	0	0	0	0	0	1	0		0	0	0	0	0	0		0	0
1	0	0	0	0	denovo014327	peptide synthetase [Bradyrhizobium japonicum USDA 110]; gb|AAG61082.1|AF322013_201 ID930 [Bradyrhizobium japonicum]; dbj|BAC47373.1| blr2108 [Bradyrhizobium japonicum USDA 110]		0	0	0	0	0	0	0	0	0	0	0	0	0	0	0	0	0	0	0	0	0	0	0	0	0	0	0	0	0	0	1	0		0	0	0	0	0	0		0	0
1	0	0	0	0	denovo014330	hypothetical protein msl9071 [Mesorhizobium loti MAFF303099]; dbj|BAB54485.1| msl9071 [Mesorhizobium loti MAFF303099]		0	0	0	0	0	0	0	0	0	0	0	0	0	0	0	0	0	0	0	0	0	0	0	0	0	0	0	0	0	0	1	0		0	0	0	0	0	0		0	0
1	0	0	0	0	denovo014334	oligopeptide/dipeptide ABC transporter ATP-binding protein-like protein [Ruegeria sp. TM1040]; gb|ABF62089.1| Oligopeptide/dipeptide ABC transporter ATP-binding protein-like protein [Ruegeria sp. TM1040]		0	0	0	0	0	0	0	0	0	0	0	0	0	0	0	0	0	0	0	0	0	0	0	0	0	0	0	0	0	0	1	0		0	0	0	0	0	0		0	0
1	0	0	0	0	denovo014335	0		0	0	0	0	0	0	0	0	0	0	0	0	0	0	0	0	0	0	0	0	0	0	0	0	0	0	0	0	0	0	1	0		0	0	0	0	0	0		0	0
1	0	0	0	0	denovo014336	oligopeptide/dipeptide ABC transporter, ATPase subunit [Burkholderia oklahomensis EO147]; ref|ZP_02367417.1| oligopeptide/dipeptide ABC transporter, ATPase subunit [Burkholderia oklahomensis C6786]		0	0	0	0	0	0	0	0	0	0	0	0	0	0	0	0	0	0	0	0	0	0	0	0	0	0	0	0	0	0	1	0		0	0	0	0	0	0		0	0
1	0	0	0	0	denovo014337	binding-protein-dependent transport systems inner membrane component [Nitratireductor indicus C115]; gb|EKF41496.1| binding-protein-dependent transport systems inner membrane component [Nitratireductor indicus C115]; ref|ZP_09297034.1| binding-protein-dependent transport systems inner membrane component [Mesorhizobium alhagi CCNWXJ12-2]; gb|EHK53012.1| binding-protein-dependent transport systems …		0	0	0	0	0	0	0	0	0	0	0	0	0	0	0	0	0	0	0	0	0	0	0	0	0	0	0	0	0	0	1	0		0	0	0	0	0	0		0	0
1	0	0	0	0	denovo014617	isopentenyl pyrophosphate isomerase, partial [Rhizobium sp. Pop5]; gb|EJZ16882.1| isopentenyl pyrophosphate isomerase, partial [Rhizobium sp. Pop5]		0	0	0	0	0	0	0	0	0	0	0	0	0	0	0	0	0	0	0	0	0	0	0	0	0	0	0	0	0	0	0	1		0	0	0	0	0	0		0	0
1	0	0	0	0	denovo014926	beta-galactosidase, partial [Rhizobium sp. Pop5]; gb|EJZ18000.1| beta-galactosidase, partial [Rhizobium sp. Pop5]		0	0	0	0	0	0	0	0	0	0	0	0	0	0	0	0	0	0	0	0	0	0	0	0	0	0	0	0	0	0	0	1		0	0	0	0	0	0		0	0
1	0	0	0	0	denovo014928	family 1 extracellular solute-binding protein [Mesorhizobium amorphae CCNWGS0123]; gb|EHH13285.1| family 1 extracellular solute-binding protein [Mesorhizobium amorphae CCNWGS0123]; ref|YP_004610268.1| family 1 extracellular solute-binding protein [Mesorhizobium opportunistum WSM2075]; gb|AEH86174.1| extracellular solute-binding protein family 1 [Mesorhizobium opportunistum WSM2075]		0	0	0	0	0	0	0	0	0	0	0	0	0	0	0	0	0	0	0	0	0	0	0	0	0	0	0	0	0	0	0	1		0	0	0	0	0	0		0	0
1	0	0	0	0	denovo014929	0		0	0	0	0	0	0	0	0	0	0	0	0	0	0	0	0	0	0	0	0	0	0	0	0	0	0	0	0	0	0	0	1		0	0	0	0	0	0		0	0
1	0	0	0	0	denovo014944	ABC transporter, substrate-binding protein, aliphatic sulfonates family [Rhizobium leguminosarum bv. trifolii WSM597]; gb|EJB07009.1| ABC transporter, substrate-binding protein, aliphatic sulfonates family [Rhizobium leguminosarum bv. trifolii WSM597]		0	0	0	0	0	0	0	0	0	0	0	0	0	0	0	0	0	0	0	0	0	0	0	0	0	0	0	0	0	0	0	1		0	0	0	0	0	0		0	0
1	0	0	0	0	denovo014948	ATPase component of various ABC-type transport systems with duplicated ATPase domain [Herbaspirillum sp. YR522]; gb|EJN09430.1| ATPase component of various ABC-type transport systems with duplicated ATPase domain [Herbaspirillum sp. YR522]		0	0	0	0	0	0	0	0	0	0	0	0	0	0	0	0	0	0	0	0	0	0	0	0	0	0	0	0	0	0	0	1		0	0	0	0	0	0		0	0
1	0	0	0	0	denovo014965	transposase IS3/IS911, partial [Mesorhizobium amorphae CCNWGS0123]; gb|EHH13729.1| transposase IS3/IS911, partial [Mesorhizobium amorphae CCNWGS0123]		0	0	0	0	0	0	0	0	0	0	0	0	0	0	0	0	0	0	0	0	0	0	0	0	0	0	0	0	0	0	0	1		0	0	0	0	0	0		0	0
1	0	0	0	0	denovo014966	transposase [Acetobacter pasteurianus IFO 3283-01]; ref|YP_005492109.1| transposase [Acetobacter pasteurianus IFO 3283-12]; ref|YP_005479326.1| transposase [Acetobacter pasteurianus IFO 3283-03]; ref|YP_005497565.1| transposase [Acetobacter pasteurianus IFO 3283-07]; ref|YP_005485424.1| transposase [Acetobacter pasteurianus IFO 3283-22]; ref|YP_005491513.1| transposase [Acetobacter pasteurianus I…		0	0	0	0	0	0	0	0	0	0	0	0	0	0	0	0	0	0	0	0	0	0	0	0	0	0	0	0	0	0	0	1		0	0	0	0	0	0		0	0
1	0	0	0	0	denovo014984	0		0	0	0	0	0	0	0	0	0	0	0	0	0	0	0	0	0	0	0	0	0	0	0	0	0	0	0	0	0	0	0	1		0	0	0	0	0	0		0	0
1	0	0	0	0	denovo014991	0		0	0	0	0	0	0	0	0	0	0	0	0	0	0	0	0	0	0	0	0	0	0	0	0	0	0	0	0	0	0	0	1		0	0	0	0	0	0		0	0
1	0	0	0	0	denovo014993	hypothetical protein [Sinorhizobium meliloti]; gb|AFJ91482.1| ISRm3/5 transposase [Sinorhizobium meliloti]		0	0	0	0	0	0	0	0	0	0	0	0	0	0	0	0	0	0	0	0	0	0	0	0	0	0	0	0	0	0	0	1		0	0	0	0	0	0		0	0
3	0	0	0	0	GI:13470798	oligopeptide ABC transporter ATP-binding protein		0	0	0	0	0	0	0	0	0	0	0	0	0	1	0	1	0	0	0	0	0	0	0	0	0	1	0	0	0	0	0	0		0	0	0	0	0	0		1	1
12	0	0	0	0	GI:13471079	hypothetical protein		0	0	0	0	1	0	1	1	1	0	0	0	0	0	0	0	0	0	0	1	1	1	1	0	0	0	1	0	1	1	0	1		0	0	0	0	0	0		0	0
7	0	0	0	0	GI:13471085	hypothetical protein		0	0	0	0	1	0	0	0	1	0	0	0	0	0	0	0	0	1	0	1	1	1	1	0	0	0	0	0	0	0	0	0		0	0	0	0	0	0		0	0
2	0	0	0	0	GI:13471123	dehydrogenase		0	0	0	0	0	0	0	1	0	0	0	0	0	0	0	0	0	0	0	0	0	0	0	0	0	0	0	0	1	0	0	0		0	0	0	0	0	0		0	0
2	0	0	0	0	GI:13471124	enoyl-CoA hydratase		0	0	0	0	0	0	0	1	0	0	0	0	0	0	0	0	0	0	0	0	0	0	0	0	0	0	0	0	1	0	0	0		0	0	0	0	0	0		0	0
2	0	0	0	0	GI:13471127	sugar ABC transporter permease		0	0	0	0	0	0	0	1	0	0	0	0	0	0	0	0	0	0	0	0	0	0	0	0	0	0	0	0	1	0	0	0		0	0	0	0	0	0		0	0
2	0	0	0	0	GI:13471128	hypothetical protein		0	0	0	0	0	0	0	1	0	0	0	0	0	0	0	0	0	0	0	0	0	0	0	0	0	0	0	0	1	0	0	0		0	0	0	0	0	0		0	0
2	0	0	0	0	GI:13471129	aldehyde dehydrogenase		0	0	0	0	0	0	0	1	0	0	0	0	0	0	0	0	0	0	0	0	0	0	0	0	0	0	0	0	1	0	0	0		0	0	0	0	0	0		0	0
2	0	0	0	0	GI:13471130	sugar ABC transporter ATP-binding protein		0	0	0	0	0	0	0	1	0	0	0	0	0	0	0	0	0	0	0	0	0	0	0	0	0	0	0	0	1	0	0	0		0	0	0	0	0	0		0	0
2	0	0	0	0	GI:13471131	3-ketoacyl-ACP reductase catalyzes the first of the two reduction steps in the elongation cycle of fatty acid synthesis		0	0	0	0	0	0	0	1	0	0	0	0	0	0	0	0	0	0	0	0	0	0	0	0	0	0	0	0	1	0	0	0		0	0	0	0	0	0		0	0
2	0	0	0	0	GI:13471132	racemase		0	0	0	0	0	0	0	1	0	0	0	0	0	0	0	0	0	0	0	0	0	0	0	0	0	0	0	0	1	0	0	0		0	0	0	0	0	0		0	0
4	0	0	0	0	GI:13471135	adenylate cyclase		0	0	0	1	0	0	0	0	0	0	0	1	1	0	0	0	0	0	0	0	0	0	0	0	0	1	0	0	0	0	0	0		0	0	0	0	0	0		1	0
4	0	0	0	0	GI:13471848	hypothetical protein		0	0	0	0	0	0	0	0	0	0	0	0	0	0	0	0	0	0	0	1	1	1	1	0	0	0	0	0	0	0	0	0		0	0	0	0	0	0		0	0
9	0	0	0	0	GI:13471849	hypothetical protein		0	0	0	1	0	0	0	0	0	0	0	1	1	0	0	0	1	0	0	1	1	1	1	0	0	0	0	0	0	0	0	1		0	0	0	0	0	0		0	1
10	0	0	0	0	GI:13471850	hypothetical protein		0	0	0	1	1	0	0	0	0	1	1	0	0	0	0	0	1	0	0	1	1	1	1	0	0	0	0	0	0	0	0	1		0	0	0	0	0	0		0	0
2	0	0	0	0	GI:13471901	ABC transporter permease		0	0	0	0	0	0	0	0	0	0	0	1	0	1	0	0	0	0	0	0	0	0	0	0	0	0	0	0	0	0	0	0		0	0	0	0	0	0		0	0
2	0	0	0	0	GI:13471902	spermidine/putrescine ABC transporter permease		0	0	0	0	0	0	0	0	0	0	0	1	0	1	0	0	0	0	0	0	0	0	0	0	0	0	0	0	0	0	0	0		0	0	0	0	0	0		0	0
2	0	0	0	0	GI:13471903	spermidine/putrescine ABC transporter substrate-binding protein		0	0	0	0	0	0	0	0	0	0	0	1	0	1	0	0	0	0	0	0	0	0	0	0	0	0	0	0	0	0	0	0		0	0	0	0	0	0		0	0
1	0	0	0	0	GI:13472011	hypothetical protein		0	0	0	0	0	0	0	0	1	0	0	0	0	0	0	0	0	0	0	0	0	0	0	0	0	0	0	0	0	0	0	0		0	0	0	0	0	0		0	1
4	0	0	0	0	GI:13472150	hypothetical protein		1	0	0	0	1	0	0	0	1	0	0	0	0	0	0	0	0	0	0	0	0	0	0	0	0	0	0	0	0	0	0	1		0	0	0	0	0	0		0	1
14	0	0	0	0	GI:13472904	phosphonate C-P lyase system protein PhnK		1	0	1	1	0	0	0	0	0	1	1	0	0	1	0	1	0	1	0	1	0	1	1	0	0	0	1	1	0	0	0	1		0	0	0	0	0	0		1	1
14	0	0	0	0	GI:13472905	phosphonate transport, HisP-like nucleotide binding protein (phnL)		1	0	1	1	0	0	0	0	0	1	1	0	0	1	0	1	0	1	0	1	0	1	1	0	0	0	1	1	0	0	0	1		0	0	0	0	0	0		1	1
14	0	0	0	0	GI:13472906	acetyltransferase		1	0	1	1	0	0	0	0	0	1	1	0	0	1	0	1	0	1	0	1	0	1	1	0	0	0	1	1	0	0	0	1		0	0	0	0	0	0		1	1
14	0	0	0	0	GI:13472908	ABC phosphonate transporter ATP-binding protein		1	0	1	1	0	0	0	0	0	1	1	0	0	1	0	1	0	1	0	1	0	1	1	0	0	0	1	1	0	0	0	1		0	0	0	0	0	0		1	1
14	0	0	0	0	GI:13472910	phosphonate ABC transporter permease		1	0	1	1	0	0	0	0	0	1	1	0	0	1	0	1	0	1	0	1	0	1	1	0	0	0	1	1	0	0	0	1		0	0	0	0	0	0		1	1
14	0	0	0	0	GI:13472911	phosphonate ABC transporter permease frameshift		1	0	1	1	0	0	0	0	0	1	1	0	0	1	0	1	0	1	0	1	0	1	1	0	0	0	1	1	0	0	0	1		0	0	0	0	0	0		1	0
14	0	0	0	0	GI:13472912	phosphonate ABC transporter permease frameshift		1	0	1	1	0	0	0	0	0	1	1	0	0	1	0	1	0	1	0	1	0	1	1	0	0	0	1	1	0	0	0	1		0	0	0	0	0	0		1	1
31	0	0	0	20	GI:13472925	hypothetical protein		1	1	1	1	1	1	1	1	1	1	1	0	1	1	1	1	1	1	1	1	1	1	1	1	1	1	1	1	1	1	1	1		0	0	0	0	0	0		1	1
29	0	0	0	none	GI:13473288	aldehyde dehydrogenase		1	1	1	1	1	1	1	1	1	1	1	1	1	1	1	1	1	0	1	0	1	1	1	1	1	1	0	1	1	1	1	1		0	0	0	0	0	0		1	1
3	0	0	0	0	GI:13473427	transposase		1	0	0	0	0	0	0	0	0	0	0	0	0	1	0	0	0	0	0	0	0	0	0	0	0	0	0	0	0	0	0	1		0	0	0	0	0	0		0	1
1	0	0	0	0	GI:13473744	microcystin dependent protein MdpB		0	0	0	0	0	1	0	0	0	0	0	0	0	0	0	0	0	0	0	0	0	0	0	0	0	0	0	0	0	0	0	0		0	0	0	0	0	0		0	0
1	0	0	0	0	GI:13473814	hypothetical protein		0	1	0	0	0	0	0	0	0	0	0	0	0	0	0	0	0	0	0	0	0	0	0	0	0	0	0	0	0	0	0	0		0	0	0	0	0	0		0	1
2	1	0	0	0	GI:13474791	transposase		0	0	0	0	0	0	1	0	0	0	0	0	0	0	0	1	0	0	0	0	0	0	0	0	0	0	0	0	0	0	0	0		0	0	0	0	0	0		0	1
1	1	0	0	0	GI:13474798	short-chain type dehydrogenase/reductase		0	0	0	0	0	1	0	0	0	0	0	0	0	0	0	0	0	0	0	0	0	0	0	0	0	0	0	0	0	0	0	0		0	0	0	0	0	0		0	0
1	1	0	0	0	GI:13474800	ABC transporter substrate-binding protein		0	0	0	0	0	1	0	0	0	0	0	0	0	0	0	0	0	0	0	0	0	0	0	0	0	0	0	0	0	0	0	0		0	0	0	0	0	0		0	0
1	1	0	0	0	GI:13474801	ABC transporter permease		0	0	0	0	0	1	0	0	0	0	0	0	0	0	0	0	0	0	0	0	0	0	0	0	0	0	0	0	0	0	0	0		0	0	0	0	0	0		0	0
1	1	0	0	0	GI:13474802	ABC transporter ATP-binding protein		0	0	0	0	0	1	0	0	0	0	0	0	0	0	0	0	0	0	0	0	0	0	0	0	0	0	0	0	0	0	0	0		0	0	0	0	0	0		0	0
3	1	0	0	0	GI:13474805	transposase		1	0	0	0	0	0	0	0	0	0	0	0	0	1	0	0	0	0	0	0	0	0	0	0	0	0	0	0	0	0	0	1		0	0	0	0	0	0		0	1
32	1	0	0	11	GI:13474816	aminotransferase		1	1	1	1	1	1	1	1	1	1	1	1	1	1	1	1	1	1	1	1	1	1	1	1	1	1	1	1	1	1	1	1		0	0	0	0	0	0		1	1
32	1	0	0	12	GI:13474817	hypothetical protein		1	1	1	1	1	1	1	1	1	1	1	1	1	1	1	1	1	1	1	1	1	1	1	1	1	1	1	1	1	1	1	1		0	0	0	0	0	0		1	1
30	1	0	0	17	GI:13474824	hypothetical protein		1	1	1	1	1	1	1	1	1	1	1	1	1	1	1	1	1	0	1	1	1	1	1	1	1	1	0	1	1	1	1	1		0	0	0	0	0	0		1	1
30	1	0	0	17	GI:13474825	6-pyruvoyl tetrahydrobiopterin synthase		1	1	1	1	1	1	1	1	1	1	1	1	1	1	1	1	1	0	1	1	1	1	1	1	1	1	0	1	1	1	1	1		0	0	0	0	0	0		1	1
31	1	0	0	17	GI:13474826	succinoglycan biosynthesis regulator (exsB)		1	1	1	1	1	1	1	1	1	1	1	1	1	1	1	1	1	0	1	1	1	1	1	1	1	1	1	1	1	1	1	1		0	0	0	0	0	0		1	1
32	1	1	0	none	GI:13474830	NoeJ; phosphomannose isomerase/GDP-mannose pyrophosphorylase		1	1	1	1	1	1	1	1	1	1	1	1	1	1	1	1	1	1	1	1	1	1	1	1	1	1	1	1	1	1	1	1		0	0	0	0	0	0		1	0
32	1	0	0	12	GI:13474833	cytochrome C peroxidase		1	1	1	1	1	1	1	1	1	1	1	1	1	1	1	1	1	1	1	1	1	1	1	1	1	1	1	1	1	1	1	1		0	0	0	0	0	0		1	1
31	1	0	0	7	GI:13474841	coproporphyrinogen III oxidase catalyzes the oxygen-independent formation of protoporphyrinogen-IX from coproporphyrinogen-III		1	1	1	1	1	1	1	1	1	1	1	1	0	1	1	1	1	1	1	1	1	1	1	1	1	1	1	1	1	1	1	1		0	0	0	0	0	0		1	1
30	1	1	0	12	GI:13474846	nodulation protein nodF		1	1	1	1	1	1	1	1	1	1	1	1	1	1	1	0	1	0	1	1	1	1	1	1	1	1	1	1	1	1	1	1		0	0	0	0	0	0		0	0
32	1	0	0	20	GI:13474848	hypothetical protein		1	1	1	1	1	1	1	1	1	1	1	1	1	1	1	1	1	1	1	1	1	1	1	1	1	1	1	1	1	1	1	1		0	0	0	0	0	0		1	1
31	1	0	0	18	GI:13474854	dithiobiotin synthetase DTB synthetase; dethiobiotin synthase; involved in production of dethiobiotin from ATP and 7,8-diaminononanoate and carbon dioxide; contains magnesium		1	1	1	1	1	1	1	1	1	1	1	1	1	1	1	1	1	1	1	1	1	1	1	1	1	1	0	1	1	1	1	1		0	0	0	0	0	0		1	1
32	1	0	0	11	GI:13474861	Fis family transcriptional regulator		1	1	1	1	1	1	1	1	1	1	1	1	1	1	1	1	1	1	1	1	1	1	1	1	1	1	1	1	1	1	1	1		0	0	0	0	0	0		1	1
30	1	1	0	15	GI:13474870	nodulation protein NodZ		1	1	1	1	1	1	1	1	1	1	1	1	1	1	1	1	1	0	1	1	1	1	1	1	1	1	0	1	1	1	1	1		0	0	0	0	0	0		1	1
32	1	0	0	12	GI:13474873	hypothetical protein		1	1	1	1	1	1	1	1	1	1	1	1	1	1	1	1	1	1	1	1	1	1	1	1	1	1	1	1	1	1	1	1		0	0	0	0	0	0		1	1
32	1	0	0	12	GI:13474874	hypothetical protein		1	1	1	1	1	1	1	1	1	1	1	1	1	1	1	1	1	1	1	1	1	1	1	1	1	1	1	1	1	1	1	1		0	0	0	0	0	0		1	1
32	1	0	0	12	GI:13474875	hypothetical protein		1	1	1	1	1	1	1	1	1	1	1	1	1	1	1	1	1	1	1	1	1	1	1	1	1	1	1	1	1	1	1	1		0	0	0	0	0	0		1	1
32	1	0	0	12	GI:13474876	(4Fe-4S) ferredoxin		1	1	1	1	1	1	1	1	1	1	1	1	1	1	1	1	1	1	1	1	1	1	1	1	1	1	1	1	1	1	1	1		0	0	0	0	0	0		1	1
32	1	1	0	12	GI:13474877	nitrogen fixation protein nifB		1	1	1	1	1	1	1	1	1	1	1	1	1	1	1	1	1	1	1	1	1	1	1	1	1	1	1	1	1	1	1	1		0	0	0	0	0	0		1	1
1	1	1	0	0	GI:13474878	nif-specific regulatory protein,nifA		0	0	0	0	0	0	0	0	0	0	0	0	0	0	0	1	0	0	0	0	0	0	0	0	0	0	0	0	0	0	0	0		0	0	0	0	0	0		1	1
32	1	1	0	12	GI:13474879	ferredoxin like protein, fixX		1	1	1	1	1	1	1	1	1	1	1	1	1	1	1	1	1	1	1	1	1	1	1	1	1	1	1	1	1	1	1	1		0	0	0	0	0	0		1	1
32	1	1	0	12	GI:13474880	nitrogen fixation protein,fixC		1	1	1	1	1	1	1	1	1	1	1	1	1	1	1	1	1	1	1	1	1	1	1	1	1	1	1	1	1	1	1	1		0	0	0	0	0	0		1	1
32	1	1	0	12	GI:13474881	nitrogen fixation protein,fixB		1	1	1	1	1	1	1	1	1	1	1	1	1	1	1	1	1	1	1	1	1	1	1	1	1	1	1	1	1	1	1	1		0	0	0	0	0	0		1	1
32	1	1	0	12	GI:13474882	nitrogen fixation protein,fixA		1	1	1	1	1	1	1	1	1	1	1	1	1	1	1	1	1	1	1	1	1	1	1	1	1	1	1	1	1	1	1	1		0	0	0	0	0	0		1	1
32	1	0	0	12	GI:13474883	nitrogenase stabilizing/protective protein associates with NifD and may protect the nitrogenase Fe-Mo protein from oxidative damage		1	1	1	1	1	1	1	1	1	1	1	1	1	1	1	1	1	1	1	1	1	1	1	1	1	1	1	1	1	1	1	1		0	0	0	0	0	0		1	1
32	1	1	0	12	GI:13474884	nitrogenase cofactor synthesis protein nifS		1	1	1	1	1	1	1	1	1	1	1	1	1	1	1	1	1	1	1	1	1	1	1	1	1	1	1	1	1	1	1	1		0	0	0	0	0	0		1	1
30	1	0	0	21	GI:13474887	hypothetical protein		1	1	0	1	1	1	1	1	1	1	1	1	1	1	1	1	1	1	1	1	1	1	1	1	1	1	0	1	1	1	1	1		0	0	0	0	0	0		1	1
32	1	0	0	4	GI:13474888	(4Fe-4S) ferredoxin		1	1	1	1	1	1	1	1	1	1	1	1	1	1	1	1	1	1	1	1	1	1	1	1	1	1	1	1	1	1	1	1		0	0	0	0	0	0		1	1
32	1	1	0	none	GI:13474889	nitrogen fixation protein nifQ		1	1	1	1	1	1	1	1	1	1	1	1	1	1	1	1	1	1	1	1	1	1	1	1	1	1	1	1	1	1	1	1		0	0	0	0	0	0		1	1
32	1	0	0	9	GI:13474890	RNA polymerase factor sigma-54 sigma factors are initiation factors that promote the attachment of RNA polymerase to specific initiation sites and are then released; sigma 54 factor is responsible for the expression of enzymes involved in nitrogen assimilation and metabolism; the rhizobia often have 2 copies of this sigma factor; in Rhizobium etli RpoN1 shown to be involved in the assimilation of…		1	1	1	1	1	1	1	1	1	1	1	1	1	1	1	1	1	1	1	1	1	1	1	1	1	1	1	1	1	1	1	1		0	0	0	0	0	0		1	1
32	1	0	0	9	GI:13474891	peroxiredoxin 2 family protein		1	1	1	1	1	1	1	1	1	1	1	1	1	1	1	1	1	1	1	1	1	1	1	1	1	1	1	1	1	1	1	1		0	0	0	0	0	0		1	1
32	1	0	0	12	GI:13474893	cytochrome P450		1	1	1	1	1	1	1	1	1	1	1	1	1	1	1	1	1	1	1	1	1	1	1	1	1	1	1	1	1	1	1	1		0	0	0	0	0	0		1	1
29	1	0	0	17	GI:13474916	hypothetical protein		1	1	1	1	1	1	1	1	1	1	1	1	1	0	1	1	1	1	1	1	1	1	1	0	0	1	1	1	1	1	1	1		0	0	0	0	0	0		1	0
32	1	0	0	9	GI:13474919	nitrogenase reductase nitrogenase iron protein; nitrogenase component 2; with component 1, an molybdenum-iron protein, catalyzes the fixation of nitrogen to ammonia; nitrogen reductase provides electrons to the nitrogenase complex; in R. etli there are three essentially identical copies of nifH which are actively expressed during symbiosis		1	1	1	1	1	1	1	1	1	1	1	1	1	1	1	1	1	1	1	1	1	1	1	1	1	1	1	1	1	1	1	1		0	0	0	0	0	0		1	1
32	1	1	0	9	GI:13474920	nitrogenase molybdenum-iron protein alpha chain, nifD		1	1	1	1	1	1	1	1	1	1	1	1	1	1	1	1	1	1	1	1	1	1	1	1	1	1	1	1	1	1	1	1		0	0	0	0	0	0		1	1
32	1	1	0	5	GI:13474921	nitrogenase molybdenum-iron protein beta chain, nifK		1	1	1	1	1	1	1	1	1	1	1	1	1	1	1	1	1	1	1	1	1	1	1	1	1	1	1	1	1	1	1	1		0	0	0	0	0	0		1	1
32	1	1	0	5	GI:13474922	nitrogenase molybdenum-cofactor biosynthesis protein NifE functions with NifN to assemble FeMo cofactor; functions in assembly of nitrogenase MoFe		1	1	1	1	1	1	1	1	1	1	1	1	1	1	1	1	1	1	1	1	1	1	1	1	1	1	1	1	1	1	1	1		0	0	0	0	0	0		1	1
32	1	1	0	5	GI:13474923	nitrogenase molybdenum-cofactor biosynthesis protein NifN functions with NifE to assemble FeMo cofactor; functions in assembly of nitrogenase MoFe		1	1	1	1	1	1	1	1	1	1	1	1	1	1	1	1	1	1	1	1	1	1	1	1	1	1	1	1	1	1	1	1		0	0	0	0	0	0		1	1
32	1	1	0	none	GI:13474924	nitrogenase molybdenum-iron protein nifX		1	1	1	1	1	1	1	1	1	1	1	1	1	1	1	1	1	1	1	1	1	1	1	1	1	1	1	1	1	1	1	1		0	0	0	0	0	0		1	1
32	1	0	0	6	GI:13474925	hypothetical protein		1	1	1	1	1	1	1	1	1	1	1	1	1	1	1	1	1	1	1	1	1	1	1	1	1	1	1	1	1	1	1	1		0	0	0	0	0	0		1	1
32	1	0	0	21	GI:13474926	phosphate regulatory protein		1	1	1	1	1	1	1	1	1	1	1	1	1	1	1	1	1	1	1	1	1	1	1	1	1	1	1	1	1	1	1	1		0	0	0	0	0	0		1	1
24	1	0	0	21	GI:13474927	hypothetical protein		1	1	0	1	0	0	1	1	1	1	1	1	1	1	1	1	0	1	0	1	1	1	1	0	0	1	0	1	1	1	1	1		0	0	0	0	0	0		1	1
5	1	0	0	0	GI:13474931	hypothetical protein		0	0	0	1	0	0	0	0	0	0	0	0	0	0	0	0	0	1	0	0	0	0	0	0	0	0	0	0	1	0	1	1		0	0	0	0	0	0		0	0
32	1	0	0	5	GI:13474934	lysine:N6-hydroxylase		1	1	1	1	1	1	1	1	1	1	1	1	1	1	1	1	1	1	1	1	1	1	1	1	1	1	1	1	1	1	1	1		0	0	0	0	0	0		1	1
31	1	0	0	5	GI:13474935	hypothetical protein		1	1	1	1	1	1	1	1	1	1	1	1	1	0	1	1	1	1	1	1	1	1	1	1	1	1	1	1	1	1	1	1		0	0	0	0	0	0		1	1
31	1	0	0	5	GI:13474936	tRNA synthetase		1	1	1	1	1	1	1	1	1	1	1	1	1	0	1	1	1	1	1	1	1	1	1	1	1	1	1	1	1	1	1	1		0	0	0	0	0	0		1	1
31	1	0	0	21	GI:13474937	hypothetical protein		1	1	1	1	1	1	1	1	1	1	1	1	1	1	1	1	1	1	1	1	1	1	1	1	1	1	0	1	1	1	1	1		0	0	0	0	0	0		1	1
32	1	0	0	4	GI:13474938	(4Fe-4S) ferredoxin		1	1	1	1	1	1	1	1	1	1	1	1	1	1	1	1	1	1	1	1	1	1	1	1	1	1	1	1	1	1	1	1		0	0	0	0	0	0		1	1
8	1	0	0	0	GI:13474939	1-aminocyclopropane-1-carboxylate deaminase catalyzes conversion of 1-aminocyclopropane-1-carboxylate to ammonia and alpha-ketobutyrate		1	0	0	1	0	0	1	0	1	0	0	0	0	0	1	0	0	1	0	0	0	0	0	0	0	0	0	0	1	0	0	1		0	0	0	0	0	0		1	0
1	1	0	0	0	GI:13474942	hypothetical protein		0	0	0	0	0	1	0	0	0	0	0	0	0	0	0	0	0	0	0	0	0	0	0	0	0	0	0	0	0	0	0	0		0	0	0	0	0	0		0	0
32	1	0	0	8	GI:13474947	hypothetical protein		1	1	1	1	1	1	1	1	1	1	1	1	1	1	1	1	1	1	1	1	1	1	1	1	1	1	1	1	1	1	1	1		0	0	0	0	0	0		1	1
6	1	0	0	0	GI:13474951	transposase		0	0	0	0	0	0	1	0	0	0	0	0	1	0	1	0	0	0	0	0	0	0	0	1	1	0	0	1	0	0	0	0		0	0	0	0	0	0		1	0
11	0	0	0	0	GI:13474955	transposase		0	0	0	1	0	0	0	0	1	0	0	1	1	0	0	0	1	0	1	1	1	1	1	0	0	0	0	0	0	0	0	1		0	0	0	0	0	0		0	1
11	0	0	0	0	GI:13474956	transposase		0	0	0	1	0	0	0	0	1	0	0	1	1	0	0	0	1	0	1	1	1	1	1	0	0	0	0	0	0	0	0	1		0	0	0	0	0	0		0	1
11	1	0	0	0	GI:13474957	transposase		0	0	0	1	0	0	0	0	1	0	0	1	1	0	0	0	1	0	1	1	1	1	1	0	0	0	0	0	0	0	0	1		0	0	0	0	0	0		0	1
11	1	0	0	0	GI:13474958	transposase		0	0	0	1	0	0	0	0	1	0	0	1	1	0	0	0	1	0	1	1	1	1	1	0	0	0	0	0	0	0	0	1		0	0	0	0	0	0		0	1
5	1	0	0	0	GI:13474963	transposase		0	0	0	0	0	0	0	1	0	0	0	0	1	0	0	0	0	1	0	0	0	0	0	1	1	0	0	0	0	0	0	0		0	0	0	0	0	0		1	0
32	1	0	0	21	GI:13474975	hypothetical protein		1	1	1	1	1	1	1	1	1	1	1	1	1	1	1	1	1	1	1	1	1	1	1	1	1	1	1	1	1	1	1	1		0	0	0	0	0	0		0	1
12	1	0	0	0	GI:13474976	transposase		1	0	0	1	0	0	0	0	0	1	1	0	0	0	0	0	0	0	0	1	1	1	1	1	1	0	1	0	1	0	0	0		0	0	0	0	0	0		1	1
4	1	0	0	0	GI:13474977	transposase		0	0	0	0	0	1	0	0	0	0	0	0	0	0	0	0	0	1	0	0	0	0	0	1	1	0	0	0	0	0	0	0		0	0	0	0	0	0		0	0
4	1	0	0	0	GI:13474978	transposase		0	0	0	0	0	1	0	0	0	0	0	0	0	0	0	0	0	1	0	0	0	0	0	1	1	0	0	0	0	0	0	0		0	0	0	0	0	0		0	0
7	1	0	0	0	GI:13474979	hypothetical protein		0	0	1	0	0	0	0	0	1	1	1	0	0	1	0	0	0	0	0	0	0	0	0	0	0	0	0	0	1	1	0	0		0	0	0	0	0	0		1	0
6	1	0	0	0	GI:13474980	transposase		0	0	0	0	0	0	0	0	1	1	1	0	0	1	0	0	0	0	0	0	0	0	0	0	0	0	0	0	1	1	0	0		0	0	0	0	0	0		0	0
5	1	0	0	0	GI:13474981	transposase		0	0	0	0	0	1	0	0	0	1	1	0	0	0	0	0	0	0	0	0	0	0	0	1	1	0	0	0	0	0	0	0		0	0	0	0	0	0		0	1
4	1	0	0	0	GI:13474982	hypothetical protein		0	0	0	0	0	0	0	0	0	1	1	0	0	0	0	0	0	0	0	0	0	0	0	1	1	0	0	0	0	0	0	0		0	0	0	0	0	0		0	1
3	1	0	0	0	GI:13474985	hypothetical protein		0	0	0	0	0	0	0	1	0	0	0	0	0	1	0	0	0	0	0	0	0	0	0	0	0	0	0	0	0	0	1	0		0	0	0	0	0	0		0	0
10	1	0	0	0	GI:13474987	transposase		0	1	0	1	0	0	0	0	0	1	1	0	0	0	0	0	0	0	0	1	1	1	1	0	0	1	0	0	1	0	0	0		0	0	0	0	0	0		0	0
11	1	0	0	0	GI:13474991	transposase		1	0	1	1	0	0	0	0	1	1	1	0	0	0	0	0	0	0	0	0	0	0	0	1	1	0	1	1	1	0	0	0		0	0	0	0	0	0		1	1
13	1	0	0	0	GI:13474992	transposase		0	0	1	1	0	0	0	0	1	1	1	0	0	0	0	0	0	0	0	1	1	1	1	1	1	0	0	1	1	0	0	0		0	0	0	0	0	0		1	1
6	1	0	0	0	GI:13474995	transposase		0	0	0	1	0	0	0	0	1	0	0	0	0	1	0	0	1	0	1	0	0	0	0	0	0	0	0	0	0	0	0	1		0	0	0	0	0	0		0	0
6	1	0	0	0	GI:13474996	transposase		0	0	0	1	0	0	0	0	1	0	0	0	0	1	0	0	1	0	1	0	0	0	0	0	0	0	0	0	0	0	0	1		0	0	0	0	0	0		0	0
5	1	0	0	0	GI:13474998	transposase		0	1	0	0	0	0	0	0	0	0	0	0	0	0	1	0	1	0	0	0	0	0	0	0	0	0	0	0	1	1	0	0		0	0	0	0	0	0		0	0
2	1	0	0	0	GI:13475006	hypothetical protein		0	0	0	1	0	0	0	0	0	0	0	0	0	0	0	0	1	0	0	0	0	0	0	0	0	0	0	0	0	0	0	0		0	0	0	0	0	0		0	0
12	1	0	0	0	GI:13475008	transposase		1	0	1	1	0	0	0	0	1	1	1	0	0	0	0	0	1	0	0	0	0	0	0	1	1	0	1	1	1	0	0	0		0	0	0	0	0	0		1	1
11	1	0	0	0	GI:13475009	transposase		0	0	1	1	0	0	0	0	1	1	1	0	0	0	0	0	1	0	0	0	0	0	0	1	1	0	1	1	1	0	0	0		0	0	0	0	0	0		1	1
10	1	0	0	0	GI:13475010	transposase		0	0	0	1	0	0	0	0	1	1	1	0	0	0	0	0	1	0	0	1	1	1	1	0	0	0	1	0	0	0	0	0		0	0	0	0	0	0		1	1
1	1	0	0	0	GI:13475014	transposase		0	0	0	0	0	0	0	0	0	0	0	0	0	0	0	0	0	1	0	0	0	0	0	0	0	0	0	0	0	0	0	0		0	0	0	0	0	0		0	0
7	1	0	0	0	GI:13475028	aminotransferase		0	0	0	1	0	0	0	0	0	0	0	0	1	0	0	1	0	1	1	0	0	0	0	0	0	0	0	0	0	0	1	1		0	0	0	0	0	0		0	1
3	1	0	0	0	GI:13475036	transposase		0	0	1	0	0	0	0	0	0	0	0	0	0	1	0	0	0	0	0	0	0	0	0	0	0	0	0	1	0	0	0	0		0	0	0	0	0	0		0	0
10	1	0	0	0	GI:13475038	transposase		0	0	0	1	0	0	0	0	1	0	0	0	1	0	0	0	1	0	1	1	1	1	1	0	0	0	0	0	0	0	0	1		0	0	0	0	0	0		0	0
1	1	0	0	0	GI:13475046	transposase		0	0	0	0	0	0	0	0	0	0	0	0	0	1	0	0	0	0	0	0	0	0	0	0	0	0	0	0	0	0	0	0		0	0	0	0	0	0		0	0
5	1	0	0	0	GI:13475047	transposase		0	1	0	1	0	0	0	0	0	0	0	0	0	1	0	0	1	1	0	0	0	0	0	0	0	0	0	0	0	0	0	0		0	0	0	0	0	0		0	0
3	1	0	0	0	GI:13475050	transposase		0	1	0	0	0	0	0	0	0	0	0	0	0	1	0	0	0	1	0	0	0	0	0	0	0	0	0	0	0	0	0	0		0	0	0	0	0	0		0	0
10	1	0	0	0	GI:13475051	transposase		0	0	1	1	0	0	0	0	1	0	0	0	0	0	0	0	0	0	0	1	1	1	1	0	0	0	1	1	1	0	0	0		0	0	0	0	0	0		0	1
13	1	0	0	0	GI:13475052	transposase		1	0	0	1	0	0	0	0	1	1	1	0	0	0	0	0	1	0	0	1	1	1	1	1	1	0	1	0	0	0	0	0		0	0	0	0	0	0		1	1
32	1	0	0	21	GI:13475061	hypothetical protein		1	1	1	1	1	1	1	1	1	1	1	1	1	1	1	1	1	1	1	1	1	1	1	1	1	1	1	1	1	1	1	1		0	0	0	0	0	0		0	1
8	1	0	0	0	GI:13475062	transposase		0	0	1	0	0	0	0	0	1	1	1	0	0	1	0	0	0	0	0	0	0	0	0	0	0	0	0	1	1	1	0	0		0	0	0	0	0	0		0	0
6	1	0	0	0	GI:13475063	transposase		0	0	0	0	0	0	0	0	1	1	1	0	0	1	0	0	0	0	0	0	0	0	0	0	0	0	0	0	1	1	0	0		0	0	0	0	0	0		0	0
2	1	0	0	0	GI:13475064	transposase		0	1	0	0	0	0	0	0	0	0	0	0	0	0	1	0	0	0	0	0	0	0	0	0	0	0	0	0	0	0	0	0		0	0	0	0	0	0		0	1
1	1	0	0	0	GI:13475065	transposase		0	0	0	0	0	0	0	0	0	0	0	0	0	0	1	0	0	0	0	0	0	0	0	0	0	0	0	0	0	0	0	0		0	0	0	0	0	0		0	1
31	1	0	0	11	GI:13475066	beta-ketoacyl-ACP synthase		1	1	1	1	1	1	1	1	1	1	1	1	1	1	1	1	1	1	1	1	1	1	1	1	1	1	0	1	1	1	1	1		0	0	0	0	0	0		1	1
11	1	0	0	0	GI:13475069	hypothetical protein		0	0	0	1	1	0	0	0	0	1	1	0	1	0	0	0	1	0	0	1	1	1	1	0	0	0	0	0	0	0	0	1		0	0	0	0	0	0		0	1
1	1	0	0	0	GI:13475070	transposase		0	0	0	0	0	0	0	0	0	0	0	0	0	0	0	0	1	0	0	0	0	0	0	0	0	0	0	0	0	0	0	0		0	0	0	0	0	0		0	0
3	1	0	0	0	GI:13475071	hypothetical protein		0	0	0	0	0	0	0	0	0	0	0	0	1	0	0	1	0	0	0	0	0	0	0	0	0	0	0	0	0	0	1	0		0	0	0	0	0	0		0	1
7	1	0	0	0	GI:13475073	ABC transporter ATP-binding protein		0	0	0	0	0	0	1	0	0	0	0	0	0	1	0	1	0	1	0	0	0	0	0	1	1	0	0	0	0	0	1	0		0	0	0	0	0	0		0	0
7	1	0	0	0	GI:13475074	ABC transporter permease		0	0	0	0	0	0	1	0	0	0	0	0	0	1	0	1	0	1	0	0	0	0	0	1	1	0	0	0	0	0	1	0		0	0	0	0	0	0		0	0
5	1	0	0	0	GI:13475082	transposase		0	0	0	0	0	0	0	1	0	0	0	0	1	0	0	0	0	0	0	0	0	0	0	1	1	0	0	1	0	0	0	0		0	0	0	0	0	0		1	0
7	1	0	0	0	GI:13475083	transposase		0	0	0	0	0	0	1	0	0	0	0	0	1	0	1	0	0	1	0	0	0	0	0	1	1	0	0	1	0	0	0	0		0	0	0	0	0	0		1	0
7	1	0	0	0	GI:13475084	transposase		0	0	0	0	0	0	1	0	0	0	0	0	1	0	1	0	0	1	0	0	0	0	0	1	1	0	0	1	0	0	0	0		0	0	0	0	0	0		1	0
4	1	0	0	0	GI:13475087	hypothetical protein		0	0	0	0	0	0	0	0	0	0	0	0	1	0	0	1	0	1	0	0	0	0	0	0	0	0	0	0	0	0	1	0		0	0	0	0	0	0		0	1
7	1	0	0	0	GI:13475092	aldehyde dehydrogenase		0	0	0	1	0	0	0	0	0	0	0	0	1	0	0	1	0	1	1	0	0	0	0	0	0	0	0	0	0	0	1	1		0	0	0	0	0	0		0	1
7	1	0	0	0	GI:13475095	hypothetical protein		0	0	0	1	0	0	0	0	0	0	0	0	1	0	0	1	0	1	1	0	0	0	0	0	0	0	0	0	0	0	1	1		0	0	0	0	0	0		0	1
5	1	0	0	0	GI:13475096	transcriptional regulator		0	0	0	1	0	0	1	1	1	0	0	0	0	0	0	0	1	0	0	0	0	0	0	0	0	0	0	0	0	0	0	0		0	0	0	0	0	0		1	0
17	1	0	0	0	GI:13475097	conjugation factor synthetase, traI		0	1	0	1	1	0	0	0	0	1	1	0	1	0	0	0	0	1	1	1	1	1	1	1	1	1	0	0	0	0	1	1		0	0	0	0	0	0		0	1
3	1	0	1	0	GI:13475099	hypothetical protein		0	1	0	0	0	0	0	0	0	1	1	0	0	0	0	0	0	0	0	0	0	0	0	0	0	0	0	0	0	0	0	0		0	0	0	0	0	0		0	0
14	1	0	0	0	GI:13475102	transcriptional regulator		0	0	0	1	1	0	0	0	0	0	0	0	1	0	0	0	0	1	1	1	1	1	1	1	1	1	0	0	0	0	1	1		0	0	0	0	0	0		0	0
1	1	0	0	0	GI:13475105	transposase		0	0	0	0	0	0	0	0	0	0	0	0	0	0	0	0	0	1	0	0	0	0	0	0	0	0	0	0	0	0	0	0		0	0	0	0	0	0		0	0
32	1	0	0	16	GI:13475106	serine hydroxymethyltransferase		1	1	1	1	1	1	1	1	1	1	1	1	1	1	1	1	1	1	1	1	1	1	1	1	1	1	1	1	1	1	1	1		0	0	0	0	0	0		1	1
32	1	0	0	16	GI:13475107	S-adenosylmethionine synthetase methionine adenosyltransferase; catalyzes the formation of S-adenosylmethionine from methionine and ATP; methionine adenosyltransferase		1	1	1	1	1	1	1	1	1	1	1	1	1	1	1	1	1	1	1	1	1	1	1	1	1	1	1	1	1	1	1	1		0	0	0	0	0	0		1	1
32	1	0	0	9	GI:13475114	5-methyltetrahydropteroyltriglutamate-- homocysteine S-methyltransferase catalyzes the transfer of a methyl group from 5-methyltetrahydrofolate to homocysteine to form methionine		1	1	1	1	1	1	1	1	1	1	1	1	1	1	1	1	1	1	1	1	1	1	1	1	1	1	1	1	1	1	1	1		0	0	0	0	0	0		1	1
32	1	0	0	21	GI:13475117	hypothetical protein		1	1	1	1	1	1	1	1	1	1	1	1	1	1	1	1	1	1	1	1	1	1	1	1	1	1	1	1	1	1	1	1		0	0	0	0	0	0		1	1
3	1	0	0	0	GI:13475123	hypothetical protein		0	1	1	0	0	0	0	0	0	0	0	0	0	0	0	0	0	0	0	0	0	0	0	0	0	0	0	1	0	0	0	0		0	0	0	0	0	0		0	0
3	1	0	0	0	GI:13475124	hypothetical protein		0	1	1	0	0	0	0	0	0	0	0	0	0	0	0	0	0	0	0	0	0	0	0	0	0	0	0	1	0	0	0	0		0	0	0	0	0	0		0	0
2	1	0	0	0	GI:13475125	hypothetical protein		0	0	1	0	0	0	0	0	0	0	0	0	0	0	0	0	0	0	0	0	0	0	0	0	0	0	0	1	0	0	0	0		0	0	0	0	0	0		0	0
3	1	0	0	0	GI:13475126	transcriptional regulator		0	1	1	0	0	0	0	0	0	0	0	0	0	0	0	0	0	0	0	0	0	0	0	0	0	0	0	1	0	0	0	0		0	0	0	0	0	0		0	0
3	1	0	0	0	GI:13475127	hypothetical protein		0	1	1	0	0	0	0	0	0	0	0	0	0	0	0	0	0	0	0	0	0	0	0	0	0	0	0	1	0	0	0	0		0	0	0	0	0	0		0	0
3	1	0	0	0	GI:13475128	hypothetical protein		0	1	1	0	0	0	0	0	0	0	0	0	0	0	0	0	0	0	0	0	0	0	0	0	0	0	0	1	0	0	0	0		0	0	0	0	0	0		0	0
3	1	0	0	0	GI:13475129	hypothetical protein		0	1	1	0	0	0	0	0	0	0	0	0	0	0	0	0	0	0	0	0	0	0	0	0	0	0	0	1	0	0	0	0		0	0	0	0	0	0		0	0
32	1	0	0	12	GI:13475133	hypothetical protein		1	1	1	1	1	1	1	1	1	1	1	1	1	1	1	1	1	1	1	1	1	1	1	1	1	1	1	1	1	1	1	1		0	0	0	0	0	0		1	1
2	1	0	0	0	GI:13475135	hypothetical protein		0	0	0	0	0	0	0	0	0	0	1	0	0	0	0	0	1	0	0	0	0	0	0	0	0	0	0	0	0	0	0	0		0	0	0	0	0	0		0	0
5	1	0	0	0	GI:13475136	transposase		0	0	0	1	0	0	0	0	0	1	1	0	0	0	0	0	1	0	0	0	0	0	0	0	0	0	0	0	0	1	0	0		0	0	0	0	0	0		0	0
10	1	0	0	0	GI:13475137	transposase		0	1	0	1	0	0	0	0	0	1	1	0	0	0	0	0	0	0	0	1	1	1	1	0	0	1	0	0	1	0	0	0		0	0	0	0	0	0		0	0
28	1	0	1	none	GI:13475144	hypothetical protein		1	1	0	1	1	1	1	1	1	1	1	1	1	1	1	0	1	0	1	1	1	1	1	1	1	1	0	1	1	1	1	1		0	0	0	0	0	0		0	1
28	1	0	1	16	GI:13475145	partitioning protein		1	1	0	1	1	1	1	1	1	1	1	1	1	1	1	0	1	0	1	1	1	1	1	1	1	1	0	1	1	1	1	1		0	0	0	0	0	0		0	0
30	1	0	0	11	GI:13475147	hypothetical protein		1	1	1	1	1	1	1	1	1	1	1	1	1	1	1	1	1	0	1	1	1	1	1	1	1	1	0	1	1	1	1	1		0	0	0	0	0	0		1	1
32	1	1	0	12	GI:13475148	methyltransferase, nodulation protein, nodS		1	1	1	1	1	1	1	1	1	1	1	1	1	1	1	1	1	1	1	1	1	1	1	1	1	1	1	1	1	1	1	1		0	0	0	0	0	0		1	1
32	1	0	0	12	GI:13475149	acyltransferase catalyzes the transfer of a fatty acyl group onto Nod factor, beta-(1,4)-N-acetylglucosamine oligosaccharide		1	1	1	1	1	1	1	1	1	1	1	1	1	1	1	1	1	1	1	1	1	1	1	1	1	1	1	1	1	1	1	1		0	0	0	0	0	0		1	1
32	1	0	0	12	GI:13475150	N-acetylglucosaminyltransferase		1	1	1	1	1	1	1	1	1	1	1	1	1	1	1	1	1	1	1	1	1	1	1	1	1	1	1	1	1	1	1	1		0	0	0	0	0	0		1	1
32	1	1	0	12	GI:13475151	nodulation factor exporter subunit NodI ATP-binding protein; with NodJ is involved in the export of lipo-chitin oligosaccharide; involved in nodulation induction		1	1	1	1	1	1	1	1	1	1	1	1	1	1	1	1	1	1	1	1	1	1	1	1	1	1	1	1	1	1	1	1		0	0	0	0	0	0		1	1
32	1	1	0	12	GI:13475152	nodulation protein nodJ		1	1	1	1	1	1	1	1	1	1	1	1	1	1	1	1	1	1	1	1	1	1	1	1	1	1	1	1	1	1	1	1		0	0	0	0	0	0		1	1
30	1	1	0	15	GI:13475153	nodulation protein NOLO		1	1	1	1	1	1	1	1	1	1	1	1	1	1	1	1	1	0	1	1	1	1	1	1	1	1	0	1	1	1	1	1		0	0	0	0	0	0		1	1
30	1	0	0	14	GI:13475155	hypothetical protein		1	1	1	1	1	1	1	1	1	1	1	1	1	1	1	1	1	0	1	1	1	1	1	1	1	1	0	1	1	1	1	1		0	0	0	0	0	0		1	1
30	1	0	0	14	GI:13475156	transcriptional regulator		1	1	1	1	1	1	1	1	1	1	1	1	1	1	1	1	1	0	1	1	1	1	1	1	1	1	0	1	1	1	1	1		0	0	0	0	0	0		1	1
32	1	1	0	12	GI:13475158	chitooligosaccharide deacetylase, nodulation protein nodB		1	1	1	1	1	1	1	1	1	1	1	1	1	1	1	1	1	1	1	1	1	1	1	1	1	1	1	1	1	1	1	1		0	0	0	0	0	0		1	1
32	1	1	0	11	GI:13475163	transcriptional regulator, nudulation protein nodD		1	1	1	1	1	1	1	1	1	1	1	1	1	1	1	1	1	1	1	1	1	1	1	1	1	1	1	1	1	1	1	1		0	0	0	0	0	0		1	1
32	1	1	0	11	GI:13475165	transcriptional regulator, nudulation protein nodD		1	1	1	1	1	1	1	1	1	1	1	1	1	1	1	1	1	1	1	1	1	1	1	1	1	1	1	1	1	1	1	1		0	0	0	0	0	0		1	1
32	1	0	0	9	GI:13475166	hypothetical protein		1	1	1	1	1	1	1	1	1	1	1	1	1	1	1	1	1	1	1	1	1	1	1	1	1	1	1	1	1	1	1	1		0	0	0	0	0	0		1	1
30	1	0	1	12	GI:13475168	hypothetical protein		1	1	1	1	1	1	1	1	1	1	1	1	1	1	1	1	1	0	1	1	1	1	1	1	1	1	0	1	1	1	1	1		0	0	0	0	0	0		1	1
30	1	0	0	12	GI:13475169	hypothetical protein		1	1	1	1	1	1	1	1	1	1	1	1	1	1	1	1	1	0	1	1	1	1	1	1	1	1	0	1	1	1	1	1		0	0	0	0	0	0		1	1
30	1	0	1	11	GI:13475170	plasmid transfer protein traF		1	1	1	1	1	1	1	1	1	1	1	1	1	1	1	1	1	0	1	1	1	1	1	1	1	1	0	1	1	1	1	1		0	0	0	0	0	0		1	1
24	1	0	1	13	GI:13475171	transglycosylase		1	1	0	1	1	1	0	1	1	1	1	1	1	1	0	0	0	0	1	1	1	1	1	1	1	1	0	1	1	0	1	1		0	0	0	0	0	0		0	1
10	1	0	0	0	GI:13475172	transposase		0	0	0	0	1	0	1	1	1	0	0	0	0	0	0	0	0	0	0	0	1	0	0	0	0	1	1	0	0	1	1	1		0	0	0	0	0	0		0	0
30	1	0	1	18	GI:13475173	hypothetical protein		1	1	1	1	1	1	1	1	1	1	1	1	1	1	1	1	1	0	1	1	1	1	1	1	1	1	0	1	1	1	1	1		0	0	0	0	0	0		1	1
15	1	0	0	0	GI:13475174	hypothetical protein		1	0	0	1	0	1	1	1	0	0	0	0	1	1	0	1	0	1	0	0	0	0	0	1	1	1	0	1	1	0	0	1		0	0	0	0	0	0		0	0
13	1	0	0	0	GI:13475175	hypothetical protein		1	0	0	1	0	1	1	1	0	0	0	0	1	1	0	0	0	1	0	0	0	0	0	1	1	1	0	0	1	0	0	1		0	0	0	0	0	0		0	0
13	1	0	0	0	GI:13475176	hypothetical protein		1	0	0	1	0	1	1	1	0	0	0	0	1	1	0	0	0	1	0	0	0	0	0	1	1	1	0	0	1	0	0	1		0	0	0	0	0	0		0	0
13	1	0	0	0	GI:13475177	hypothetical protein		1	0	0	1	0	1	1	1	0	0	0	0	1	1	0	0	0	1	0	0	0	0	0	1	1	1	0	0	1	0	0	1		0	0	0	0	0	0		0	0
1	1	0	0	0	GI:13475190	hypothetical protein		0	0	0	0	0	0	0	0	0	0	0	0	0	0	0	0	0	0	0	0	0	0	0	0	0	0	1	0	0	0	0	0		0	0	0	0	0	0		0	0
1	1	0	0	0	GI:13475191	hypothetical protein		0	0	0	0	0	0	0	0	0	0	0	0	0	0	0	0	0	0	0	0	0	0	0	0	0	0	1	0	0	0	0	0		0	0	0	0	0	0		0	0
8	1	0	0	0	GI:13475201	transposase		0	1	0	0	0	0	0	0	1	1	1	0	1	0	0	1	0	0	0	0	0	0	0	0	0	1	1	0	0	0	0	0		0	0	0	0	0	0		1	1
1	1	0	0	0	GI:13475213	sarcosine oxidase subunit delta		0	0	0	0	0	1	0	0	0	0	0	0	0	0	0	0	0	0	0	0	0	0	0	0	0	0	0	0	0	0	0	0		0	0	0	0	0	0		0	0
2	1	0	0	0	GI:13475219	hypothetical protein		0	0	0	0	0	0	0	0	0	0	0	1	0	0	0	0	0	0	0	0	0	0	0	0	0	0	0	1	0	0	0	0		0	0	0	0	0	0		0	0
2	1	0	0	0	GI:13475220	hypothetical protein		0	0	0	0	0	0	0	0	0	0	0	1	0	0	0	0	0	0	0	0	0	0	0	0	0	0	0	1	0	0	0	0		0	0	0	0	0	0		0	0
32	1	0	0	12	GI:13475244	hypothetical protein		1	1	1	1	1	1	1	1	1	1	1	1	1	1	1	1	1	1	1	1	1	1	1	1	1	1	1	1	1	1	1	1		0	0	0	0	0	0		1	1
5	1	0	0	0	GI:13475249	transposase		1	0	0	0	0	1	0	0	0	1	1	0	0	0	0	0	0	0	0	0	0	0	0	0	0	0	0	0	0	0	1	0		0	0	0	0	0	0		0	0
2	1	0	0	0	GI:13475250	transposase		1	0	0	0	0	0	0	0	0	0	0	0	0	0	0	0	0	0	0	0	0	0	0	0	0	0	0	0	0	0	1	0		0	0	0	0	0	0		0	0
1	1	0	0	0	GI:13475252	hypothetical protein		0	0	0	0	0	0	0	0	0	0	0	0	0	0	0	0	0	0	0	0	0	0	0	0	0	0	1	0	0	0	0	0		0	0	0	0	0	0		0	0
2	1	0	0	0	GI:13475253	hypothetical protein		1	0	0	0	0	0	0	0	0	0	0	0	0	0	0	0	0	0	0	0	0	0	0	0	0	0	0	0	0	0	1	0		0	0	0	0	0	0		0	0
32	1	0	0	21	GI:13475266	carboxylase		1	1	1	1	1	1	1	1	1	1	1	1	1	1	1	1	1	1	1	1	1	1	1	1	1	1	1	1	1	1	1	1		0	0	0	0	0	0		0	1
16	1	0	0	0	GI:13475269	transposase		0	0	1	0	0	1	0	0	0	1	1	0	1	1	0	1	1	1	1	0	0	0	0	1	1	1	0	1	0	1	0	1		0	0	0	0	0	0		1	1
19	1	0	0	0	GI:13475279	transposase		1	1	1	1	0	1	0	0	0	1	1	1	0	1	1	0	1	1	1	0	0	0	0	0	0	1	0	1	1	1	1	1		0	0	0	0	0	0		0	1
28	1	0	0	10	GI:13475293	two-component response regulator		1	1	1	1	0	1	0	0	0	1	1	1	1	1	1	1	1	1	1	1	1	1	1	1	1	1	1	1	1	1	1	1		0	0	0	0	0	0		1	1
28	1	0	0	10	GI:13475314	transposase		1	1	1	1	0	1	0	0	0	1	1	1	1	1	1	1	1	1	1	1	1	1	1	1	1	1	1	1	1	1	1	1		0	0	0	0	0	0		1	1
28	1	0	0	10	GI:13475315	transposase		1	1	1	1	0	1	0	0	0	1	1	1	1	1	1	1	1	1	1	1	1	1	1	1	1	1	1	1	1	1	1	1		0	0	0	0	0	0		1	1
28	1	0	0	10	GI:13475321	transposase		1	1	1	1	0	1	0	0	0	1	1	1	1	1	1	1	1	1	1	1	1	1	1	1	1	1	1	1	1	1	1	1		0	0	0	0	0	0		1	1
32	1	0	0	9	GI:13475324	cytochrome P-450		1	1	1	1	1	1	1	1	1	1	1	1	1	1	1	1	1	1	1	1	1	1	1	1	1	1	1	1	1	1	1	1		0	0	0	0	0	0		1	1
32	1	0	0	9	GI:13475325	cytochrome P-450		1	1	1	1	1	1	1	1	1	1	1	1	1	1	1	1	1	1	1	1	1	1	1	1	1	1	1	1	1	1	1	1		0	0	0	0	0	0		1	1
32	1	0	0	9	GI:13475326	short-chain type dehydrogenase/reductase		1	1	1	1	1	1	1	1	1	1	1	1	1	1	1	1	1	1	1	1	1	1	1	1	1	1	1	1	1	1	1	1		0	0	0	0	0	0		1	1
32	1	0	0	9	GI:13475327	cytochrome P450		1	1	1	1	1	1	1	1	1	1	1	1	1	1	1	1	1	1	1	1	1	1	1	1	1	1	1	1	1	1	1	1		0	0	0	0	0	0		1	1
32	1	0	0	9	GI:13475328	geranyltranstransferase		1	1	1	1	1	1	1	1	1	1	1	1	1	1	1	1	1	1	1	1	1	1	1	1	1	1	1	1	1	1	1	1		0	0	0	0	0	0		1	1
32	1	0	0	5	GI:13475329	hypothetical protein		1	1	1	1	1	1	1	1	1	1	1	1	1	1	1	1	1	1	1	1	1	1	1	1	1	1	1	1	1	1	1	1		0	0	0	0	0	0		1	1
32	1	0	0	5	GI:13475330	hypothetical protein		1	1	1	1	1	1	1	1	1	1	1	1	1	1	1	1	1	1	1	1	1	1	1	1	1	1	1	1	1	1	1	1		0	0	0	0	0	0		1	1
28	1	0	0	5	GI:13475331	isopentenyl pyrophosphate isomerase catalyzes the isomerization of isopentenyl pyrophosphate to dimethylallyl diphosphate		1	1	1	1	1	1	1	1	1	1	1	1	1	1	1	1	1	1	0	1	1	1	1	1	1	1	0	0	1	1	1	0		0	0	0	0	0	0		1	1
6	1	0	0	0	GI:13475333	integrase/recombinase		0	0	0	0	1	0	0	0	0	0	0	0	0	0	0	1	0	0	0	1	1	1	1	0	0	0	0	0	0	0	0	0		0	0	0	0	0	0		0	0
32	1	0	1	11	GI:13475341	conjugation factor synthase traI		1	1	1	1	1	1	1	1	1	1	1	1	1	1	1	1	1	1	1	1	1	1	1	1	1	1	1	1	1	1	1	1		0	0	0	0	0	0		0	1
31	1	0	0	7	GI:13475345	coproporphyrinogen III oxidase catalyzes the oxygen-independent formation of protoporphyrinogen-IX from coproporphyrinogen-III		1	1	1	1	1	1	1	1	1	1	1	1	0	1	1	1	1	1	1	1	1	1	1	1	1	1	1	1	1	1	1	1		0	0	0	0	0	0		1	1
31	1	0	1	3	GI:13475349	conjugal transfer protein TraG type IV secretion VirD4 coupling protein family		1	1	1	1	1	1	1	1	1	1	1	1	1	1	1	1	1	1	1	1	1	1	1	1	1	1	0	1	1	1	1	1		0	0	0	0	0	0		1	1
31	1	0	1	3	GI:13475350	hypothetical protein		1	1	1	1	1	1	1	1	1	1	1	1	1	1	1	1	1	1	1	1	1	1	1	1	1	1	0	1	1	1	1	1		0	0	0	0	0	0		1	1
31	1	0	0	3	GI:13475351	hypothetical protein		1	1	1	1	1	1	1	1	1	1	1	1	1	1	1	1	1	1	1	1	1	1	1	1	1	1	0	1	1	1	1	1		0	0	0	0	0	0		1	1
32	1	0	1	none	GI:13475353	conjugal transfer protein TRBC		1	1	1	1	1	1	1	1	1	1	1	1	1	1	1	1	1	1	1	1	1	1	1	1	1	1	1	1	1	1	1	1		0	0	0	0	0	0		1	1
32	1	0	1	14	GI:13475355	conjugal transfer protein TrbJ		1	1	1	1	1	1	1	1	1	1	1	1	1	1	1	1	1	1	1	1	1	1	1	1	1	1	1	1	1	1	1	1		0	0	0	0	0	0		1	1
29	1	0	1	1	GI:13475356	conjugal transfer protein TrbL type IV secretion VirB6 family		1	1	1	1	1	1	1	1	1	1	1	1	1	1	1	1	1	1	1	1	1	1	1	1	1	1	0	0	1	1	0	1		0	0	0	0	0	0		1	1
32	1	0	1	1	GI:13475358	conjugal transfer protein trbG		1	1	1	1	1	1	1	1	1	1	1	1	1	1	1	1	1	1	1	1	1	1	1	1	1	1	1	1	1	1	1	1		0	0	0	0	0	0		1	1
32	1	0	1	none	GI:13475359	conjugal transfer protein trbI		1	1	1	1	1	1	1	1	1	1	1	1	1	1	1	1	1	1	1	1	1	1	1	1	1	1	1	1	1	1	1	1		0	0	0	0	0	0		1	1
25	1	0	1	2	GI:13475360	hypothetical protein		1	1	1	1	0	1	1	1	0	1	1	1	1	1	1	1	1	1	1	0	0	0	0	1	1	1	0	1	1	1	1	1		0	0	0	0	0	0		1	1
30	1	0	0	20	GI:13475361	coproporphyrinogen III oxidase catalyzes the oxygen-independent formation of protoporphyrinogen-IX from coproporphyrinogen-III		1	1	1	1	1	1	1	1	1	1	1	1	1	1	1	1	1	0	1	1	1	1	1	1	1	1	0	1	1	1	1	1		0	0	0	0	0	0		1	1
30	1	0	0	12	GI:13475362	transcriptional regulator		1	1	1	1	1	1	1	1	1	1	1	1	1	1	1	1	1	0	1	1	1	1	1	1	1	1	0	1	1	1	1	1		0	0	0	0	0	0		1	1
29	1	0	0	6	GI:13475364	cbb3-type cytochrome C oxidase subunit I CcoN; FixN		0	1	1	1	1	1	1	1	1	1	1	1	1	1	1	1	1	0	1	1	1	1	1	1	1	1	0	1	1	1	1	1		0	0	0	0	0	0		1	1
30	1	0	0	20	GI:13475365	cbb3-type cytochrome C oxidase subunit II CcoO; FixO		1	1	1	1	1	1	1	1	1	1	1	1	1	1	1	1	1	0	1	1	1	1	1	1	1	1	0	1	1	1	1	1		0	0	0	0	0	0		1	1
31	1	1	0	21	GI:13475366	cytochrome-c oxidase subunit FixQ		1	1	1	1	1	1	1	1	1	1	1	1	1	1	1	1	1	0	1	1	1	1	1	1	1	1	1	1	1	1	1	1		0	0	0	0	0	0		1	1
29	1	1	0	20	GI:13475367	cytochrome-c oxidase subunit FixP		1	1	0	1	1	1	1	1	1	1	1	1	1	1	1	1	1	0	1	1	1	1	1	1	1	1	0	1	1	1	1	1		0	0	0	0	0	0		1	1
25	1	1	0	20	GI:13475368	nitrogen fixation protein fixG		1	1	1	1	1	1	1	1	0	1	1	1	1	1	1	1	0	0	1	1	1	1	0	1	1	1	0	1	1	0	1	0		0	0	0	0	0	0		1	1
30	1	1	0	20	GI:13475369	nitrogen fixation protein fixH		1	1	1	1	1	1	1	1	1	1	1	1	1	1	1	1	1	0	1	1	1	1	1	1	1	1	0	1	1	1	1	1		0	0	0	0	0	0		1	1
28	1	1	0	20	GI:13475370	nitrogen fixation protein fixI		1	1	1	1	1	1	1	1	1	1	1	1	1	1	1	1	0	0	1	1	1	1	0	1	1	1	0	1	1	1	1	1		0	0	0	0	0	0		1	1
31	1	1	0	20	GI:13475371	nitrogen fixation protein fixS		1	1	1	1	1	1	1	1	1	1	1	1	1	1	1	1	1	0	1	1	1	1	1	1	1	1	1	1	1	1	1	1		0	0	0	0	0	0		1	1
32	1	0	0	2	GI:13475372	symbiosis island integrase		1	1	1	1	1	1	1	1	1	1	1	1	1	1	1	1	1	1	1	1	1	1	1	1	1	1	1	1	1	1	1	1		0	0	0	0	0	0		1	0
4	1	0	0	0	GI:13475373	hypothetical protein		0	0	0	0	0	0	0	0	0	0	0	0	1	0	0	1	0	0	0	0	0	0	0	0	0	1	0	0	0	0	1	0		0	0	0	0	0	0		0	0
3	1	0	0	0	GI:13475379	transposase		0	0	1	0	0	0	0	0	0	0	0	0	0	0	0	0	0	0	0	0	0	0	0	0	0	0	1	1	0	0	0	0		0	0	0	0	0	0		0	1
4	1	0	0	0	GI:13475380	integrase/recombinase		0	0	1	0	0	0	0	0	0	1	1	0	0	0	0	0	0	0	0	0	0	0	0	0	0	0	0	1	0	0	0	0		0	0	0	0	0	0		0	1
32	1	0	1	2	GI:13475381	symbiosis island integrase		1	1	1	1	1	1	1	1	1	1	1	1	1	1	1	1	1	1	1	1	1	1	1	1	1	1	1	1	1	1	1	1		0	0	0	0	0	0		1	0
6	0	0	0	0	GI:13475404	adenylate cyclase		0	1	0	0	0	0	1	0	0	0	0	0	0	0	0	0	0	0	0	0	0	0	0	0	0	0	1	0	1	1	1	0		0	0	0	0	0	0		0	0
6	0	0	0	0	GI:13475405	hypothetical protein		0	1	0	0	0	0	1	0	0	0	0	0	0	0	0	0	0	0	0	0	0	0	0	0	0	0	1	0	1	1	1	0		0	0	0	0	0	0		0	0
6	0	0	0	0	GI:13475406	hypothetical protein		0	1	0	0	0	0	1	0	0	0	0	0	0	0	0	0	0	0	0	0	0	0	0	0	0	0	1	0	1	1	1	0		0	0	0	0	0	0		0	0
13	0	0	0	0	GI:13475419	pilin subunit		1	0	0	0	0	1	0	0	1	0	0	0	0	1	0	1	0	1	0	1	1	1	1	0	0	0	0	1	0	1	1	0		0	0	0	0	0	0		0	1
8	0	0	0	0	GI:13475512	hypothetical protein		0	1	0	0	0	0	0	0	1	0	0	0	0	0	0	0	1	0	0	1	0	1	1	0	0	0	0	0	0	1	0	1		0	0	0	0	0	0		0	0
10	0	1	0	0	GI:13475513	response regulator FixJ response regulator for histidine kinase FixL; part of global network that controls expression of aerobic respiratory terminal oxidases and carbon and nitrogen metabolic enzymes		1	1	1	0	0	0	0	0	1	0	0	0	0	0	0	0	1	0	0	1	0	1	1	0	0	0	0	0	0	1	0	1		0	0	0	0	0	0		0	0
12	0	0	0	0	GI:13475518	hypothetical protein		1	1	1	0	0	0	1	0	1	0	0	1	0	0	0	0	1	0	0	1	0	1	1	0	0	0	0	0	0	1	0	1		0	0	0	0	0	0		0	0
30	0	1	0	20	GI:13475528	nitrogen fixation protein fixS		1	1	1	1	1	1	1	1	1	1	1	1	1	1	1	0	1	0	1	1	1	1	1	1	1	1	1	1	1	1	1	1		0	0	0	0	0	0		0	1
28	0	1	0	20	GI:13475529	nitrogen fixation protein fixI		1	1	1	1	1	1	1	1	1	1	1	1	1	1	1	1	0	0	1	1	1	1	0	1	1	1	0	1	1	1	1	1		0	0	0	0	0	0		1	1
30	0	1	0	20	GI:13475530	nitrogen fixation protein fixH		1	1	1	1	1	1	1	1	1	1	1	1	1	1	1	1	1	0	1	1	1	1	1	1	1	1	0	1	1	1	1	1		0	0	0	0	0	0		1	1
25	0	1	0	20	GI:13475531	nitrogen fixation protein fixG		1	1	1	1	1	1	1	1	0	1	1	1	1	1	1	1	0	0	1	1	1	1	0	1	1	1	0	1	1	0	1	0		0	0	0	0	0	0		1	1
29	0	1	0	20	GI:13475532	cytochrome-c oxidase subunit FixP		1	1	0	1	1	1	1	1	1	1	1	1	1	1	1	1	1	0	1	1	1	1	1	1	1	1	0	1	1	1	1	1		0	0	0	0	0	0		1	1
31	0	1	0	21	GI:13475533	nitrogen fixation protein fixQ		1	1	1	1	1	1	1	1	1	1	1	1	1	1	1	1	1	0	1	1	1	1	1	1	1	1	1	1	1	1	1	1		0	0	0	0	0	0		1	1
30	0	0	0	20	GI:13475534	cbb3-type cytochrome C oxidase subunit II CcoO; FixO		1	1	1	1	1	1	1	1	1	1	1	1	1	1	1	1	1	0	1	1	1	1	1	1	1	1	0	1	1	1	1	1		0	0	0	0	0	0		1	1
29	0	0	0	6	GI:13475535	cbb3-type cytochrome C oxidase subunit I CcoN; FixN		0	1	1	1	1	1	1	1	1	1	1	1	1	1	1	1	1	0	1	1	1	1	1	1	1	1	0	1	1	1	1	1		0	0	0	0	0	0		1	1
30	0	0	0	21	GI:13475537	Fnr-type transcriptional regulator		1	1	1	1	1	1	1	1	1	1	1	1	1	1	1	1	1	0	1	1	1	1	1	1	1	1	0	1	1	1	1	1		0	0	0	0	0	0		1	1
30	0	0	0	20	GI:13475538	coproporphyrinogen III oxidase catalyzes the oxygen-independent formation of protoporphyrinogen-IX from coproporphyrinogen-III		1	1	1	1	1	1	1	1	1	1	1	1	1	1	1	1	1	0	1	1	1	1	1	1	1	1	0	1	1	1	1	1		0	0	0	0	0	0		1	1
2	0	0	0	0	GI:13475541	aldehyde dehydrogenase		0	0	0	0	0	0	0	0	0	0	0	0	0	0	0	0	1	0	0	0	0	0	0	0	0	0	0	0	0	0	0	1		0	0	0	0	0	0		0	1
4	0	0	0	0	GI:13475576	epoxide hydrolase		0	0	0	1	0	0	0	0	0	0	0	0	0	0	0	0	0	0	0	0	0	0	0	0	0	1	0	1	0	0	0	1		0	0	0	0	0	0		0	1
2	0	0	0	0	GI:13475861	hypothetical protein		0	0	0	0	0	0	0	0	0	0	0	0	0	0	0	0	0	0	1	0	0	0	0	0	0	1	0	0	0	0	0	0		0	0	0	0	0	0		0	1
1	0	0	0	0	GI:13476117	ABC transporter ATP-binding protein		0	0	0	0	0	0	0	0	0	0	0	0	0	1	0	0	0	0	0	0	0	0	0	0	0	0	0	0	0	0	0	0		0	0	0	0	0	0		1	0
1	0	0	0	0	GI:13476120	ABC transporter binding protein		0	0	0	0	0	0	0	0	0	0	0	0	0	1	0	0	0	0	0	0	0	0	0	0	0	0	0	0	0	0	0	0		0	0	0	0	0	0		1	0
1	0	0	0	0	GI:13476577	hypothetical protein		0	0	0	0	0	0	0	1	0	0	0	0	0	0	0	0	0	0	0	0	0	0	0	0	0	0	0	0	0	0	0	0		0	0	0	0	0	0		1	0
10	0	0	0	0	GI:13476707	hypothetical protein		0	0	0	1	1	0	0	0	0	0	0	1	1	0	0	0	1	0	0	1	1	1	1	0	0	0	0	0	0	0	0	1		0	0	0	0	0	0		0	1
10	0	0	0	0	GI:13476708	hypothetical protein		0	0	0	1	0	0	0	0	1	0	0	0	1	0	0	0	1	0	1	1	1	1	1	0	0	0	0	0	0	0	0	1		0	0	0	0	0	0		0	0
16	0	0	0	0	GI:13488061	transposase		0	0	1	0	0	1	0	0	0	1	1	0	1	1	0	1	1	1	1	0	0	0	0	1	1	1	0	1	0	1	0	1		0	0	0	0	0	0		1	1
31	0	0	0	12	GI:13488071	L-aspartate oxidase catalyzes the formation of oxaloacetate from L-aspartate		1	1	1	1	1	1	1	1	1	1	1	1	1	1	1	1	1	1	1	1	1	1	1	1	1	1	0	1	1	1	1	1		0	0	0	0	0	0		1	1
14	0	0	0	0	GI:13488095	phosphonate C-P lyase system protein PhnK		1	0	1	1	0	0	0	0	0	1	1	0	0	1	0	1	0	1	0	1	0	1	1	0	0	0	1	1	0	0	0	1		0	0	0	0	0	0		1	1
1	0	0	0	0	GI:13488101	transposase		0	0	0	0	0	0	0	0	0	0	0	0	0	0	0	0	0	1	0	0	0	0	0	0	0	0	0	0	0	0	0	0		0	0	0	0	0	0		0	0
8	0	0	0	0	GI:13488102	hypothetical protein		0	1	1	1	0	0	0	0	0	0	0	0	0	0	0	0	0	0	1	1	1	1	1	0	0	0	0	0	0	0	0	0		0	0	0	0	0	0		0	0
9	0	0	0	0	GI:13488104	glycosyl hydrolase family protein		0	1	1	1	0	0	0	0	0	0	0	0	0	0	0	0	0	0	1	1	1	1	1	0	0	0	0	0	1	0	0	0		0	0	0	0	0	0		0	0
9	0	0	0	0	GI:13488105	hypothetical protein		0	1	1	1	0	0	0	0	0	0	0	0	0	0	0	0	0	0	1	1	1	1	1	0	0	0	0	0	1	0	0	0		0	0	0	0	0	0		0	0
9	0	0	0	0	GI:13488107	hypothetical protein		0	1	1	1	0	0	0	0	0	0	0	0	0	0	0	0	0	0	1	1	1	1	1	0	0	0	0	0	1	0	0	0		0	0	0	0	0	0		0	0
9	0	0	0	0	GI:13488108	virulence factor SrfC-like protein		0	1	1	1	0	0	0	0	0	0	0	0	0	0	0	0	0	0	1	1	1	1	1	0	0	0	0	0	1	0	0	0		0	0	0	0	0	0		0	0
9	0	0	0	0	GI:13488109	virulence factor SrfB-like protein		0	1	1	1	0	0	0	0	0	0	0	0	0	0	0	0	0	0	1	1	1	1	1	0	0	0	0	0	1	0	0	0		0	0	0	0	0	0		0	0
9	0	0	0	0	GI:13488111	putative protease		0	1	1	1	0	0	0	0	0	0	0	0	0	0	0	0	0	0	1	1	1	1	1	0	0	0	0	0	1	0	0	0		0	0	0	0	0	0		0	0
2	0	0	0	0	GI:13488112	hypothetical protein		0	0	0	0	0	0	0	0	1	0	0	0	0	0	0	0	0	0	0	0	0	0	0	0	0	0	1	0	0	0	0	0		0	0	0	0	0	0		0	0
1	0	0	0	0	GI:13488113	nitrilotriacetate monooxygenase component A		0	1	0	0	0	0	0	0	0	0	0	0	0	0	0	0	0	0	0	0	0	0	0	0	0	0	0	0	0	0	0	0		0	0	0	0	0	0		0	1
4	0	0	0	0	GI:13488117	hypothetical protein		0	0	0	1	0	1	0	1	0	0	0	1	0	0	0	0	0	0	0	0	0	0	0	0	0	0	0	0	0	0	0	0		0	0	0	0	0	0		1	0
5	0	0	0	0	GI:13488118	transposase		0	0	0	0	0	0	0	0	0	1	1	0	0	0	1	0	1	0	0	0	0	0	0	0	0	0	1	0	0	0	0	0		0	0	0	0	0	0		0	0
4	0	0	0	0	GI:13488132	hypothetical protein		0	0	0	0	0	1	0	0	0	1	1	0	0	1	0	0	0	0	0	0	0	0	0	0	0	0	0	0	0	0	0	0		0	0	0	0	0	0		0	0
3	0	0	0	0	GI:13488133	hypothetical protein		0	0	0	0	0	1	0	0	0	1	1	0	0	0	0	0	0	0	0	0	0	0	0	0	0	0	0	0	0	0	0	0		0	0	0	0	0	0		0	0
1	0	0	0	0	GI:13488135	hypothetical protein		0	0	0	0	0	1	0	0	0	0	0	0	0	0	0	0	0	0	0	0	0	0	0	0	0	0	0	0	0	0	0	0		0	0	0	0	0	0		0	0
1	0	0	0	0	GI:13488136	hypothetical protein		0	0	0	0	0	1	0	0	0	0	0	0	0	0	0	0	0	0	0	0	0	0	0	0	0	0	0	0	0	0	0	0		0	0	0	0	0	0		0	0
1	0	0	0	0	GI:13488140	hypothetical protein		0	0	0	0	0	1	0	0	0	0	0	0	0	0	0	0	0	0	0	0	0	0	0	0	0	0	0	0	0	0	0	0		0	0	0	0	0	0		0	0
1	0	0	0	0	GI:13488141	hypothetical protein		0	0	0	0	0	1	0	0	0	0	0	0	0	0	0	0	0	0	0	0	0	0	0	0	0	0	0	0	0	0	0	0		0	0	0	0	0	0		0	1
1	0	0	0	0	GI:13488142	hypothetical protein		0	0	0	0	0	1	0	0	0	0	0	0	0	0	0	0	0	0	0	0	0	0	0	0	0	0	0	0	0	0	0	0		0	0	0	0	0	0		0	1
1	0	0	0	0	GI:13488145	hypothetical protein		0	0	0	0	0	1	0	0	0	0	0	0	0	0	0	0	0	0	0	0	0	0	0	0	0	0	0	0	0	0	0	0		0	0	0	0	0	0		0	1
1	0	0	0	0	GI:13488146	hypothetical protein		0	0	0	0	0	1	0	0	0	0	0	0	0	0	0	0	0	0	0	0	0	0	0	0	0	0	0	0	0	0	0	0		0	0	0	0	0	0		0	1
3	0	0	0	0	GI:13488148	transposase		0	0	0	0	0	1	0	0	0	0	0	0	0	0	0	1	0	0	0	0	0	0	0	0	0	0	1	0	0	0	0	0		0	0	0	0	0	0		0	0
2	0	0	0	0	GI:13488149	integrase/recombinase		0	0	0	0	0	1	0	0	0	0	0	0	0	0	0	0	0	0	0	0	0	0	0	0	0	0	1	0	0	0	0	0		0	0	0	0	0	0		0	0
1	0	0	0	0	GI:13488156	hypothetical protein		0	0	0	0	0	1	0	0	0	0	0	0	0	0	0	0	0	0	0	0	0	0	0	0	0	0	0	0	0	0	0	0		0	0	0	0	0	0		0	0
1	0	0	0	0	GI:13488157	hypothetical protein		0	0	0	0	0	1	0	0	0	0	0	0	0	0	0	0	0	0	0	0	0	0	0	0	0	0	0	0	0	0	0	0		0	0	0	0	0	0		0	1
3	0	0	0	0	GI:13488180	transposase		0	0	0	0	0	0	0	0	0	1	1	0	0	1	0	0	0	0	0	0	0	0	0	0	0	0	0	0	0	0	0	0		0	0	0	0	0	0		0	0
11	0	0	0	0	GI:13488206	transposase		0	0	0	1	0	0	0	0	1	0	0	1	1	0	0	0	1	0	1	1	1	1	1	0	0	0	0	0	0	0	0	1		0	0	0	0	0	0		0	1
3	0	0	0	0	GI:13488221	hypothetical protein		1	0	0	0	0	0	0	0	0	0	0	0	0	0	0	0	0	0	0	0	0	0	0	1	1	0	0	0	0	0	0	0		0	0	0	0	0	0		0	0
1	0	0	0	0	GI:13488232	hypothetical protein		0	0	0	0	0	1	0	0	0	0	0	0	0	0	0	0	0	0	0	0	0	0	0	0	0	0	0	0	0	0	0	0		0	0	0	0	0	0		0	1
5	0	0	0	0	GI:13488236	D-amino acid dehydrogenase small subunit catalyzes the oxidative deamination of D-amino acids		0	0	0	0	0	0	0	0	0	0	0	0	0	0	0	0	0	0	0	1	1	1	1	0	0	1	0	0	0	0	0	0		0	0	0	0	0	0		0	0
4	0	0	0	0	GI:13488256	hypothetical protein		0	0	0	0	0	1	0	0	0	1	1	0	0	1	0	0	0	0	0	0	0	0	0	0	0	0	0	0	0	0	0	0		0	0	0	0	0	0		0	0
1	0	0	0	0	GI:13488259	lytic transglycosylase-like protein		0	0	0	0	0	1	0	0	0	0	0	0	0	0	0	0	0	0	0	0	0	0	0	0	0	0	0	0	0	0	0	0		0	0	0	0	0	0		0	0
1	0	0	0	0	GI:13488260	conjugal transfer protein TrbC		0	0	0	0	0	1	0	0	0	0	0	0	0	0	0	0	0	0	0	0	0	0	0	0	0	0	0	0	0	0	0	0		0	0	0	0	0	0		0	0
1	0	0	0	0	GI:13488261	conjugal transfer protein		0	0	0	0	0	1	0	0	0	0	0	0	0	0	0	0	0	0	0	0	0	0	0	0	0	0	0	0	0	0	0	0		0	0	0	0	0	0		0	0
1	0	0	0	0	GI:13488262	conjugal transfer protein		0	0	0	0	0	1	0	0	0	0	0	0	0	0	0	0	0	0	0	0	0	0	0	0	0	0	0	0	0	0	0	0		0	0	0	0	0	0		0	0
1	0	0	0	0	GI:13488263	hypothetical protein		0	0	0	0	0	1	0	0	0	0	0	0	0	0	0	0	0	0	0	0	0	0	0	0	0	0	0	0	0	0	0	0		0	0	0	0	0	0		0	0
1	0	0	0	0	GI:13488264	conjugal transfer protein		0	0	0	0	0	1	0	0	0	0	0	0	0	0	0	0	0	0	0	0	0	0	0	0	0	0	0	0	0	0	0	0		0	0	0	0	0	0		0	0
1	0	0	0	0	GI:13488265	conjugal transfer protein		0	0	0	0	0	1	0	0	0	0	0	0	0	0	0	0	0	0	0	0	0	0	0	0	0	0	0	0	0	0	0	0		0	0	0	0	0	0		0	0
1	0	0	0	0	GI:13488267	conjugal transfer protein TrbG		0	0	0	0	0	1	0	0	0	0	0	0	0	0	0	0	0	0	0	0	0	0	0	0	0	0	0	0	0	0	0	0		0	0	0	0	0	0		0	0
1	0	0	0	0	GI:13488268	conjugal transfer protein		0	0	0	0	0	1	0	0	0	0	0	0	0	0	0	0	0	0	0	0	0	0	0	0	0	0	0	0	0	0	0	0		0	0	0	0	0	0		0	0
1	0	0	0	0	GI:13488269	type IV secretion system protein		0	0	0	0	0	1	0	0	0	0	0	0	0	0	0	0	0	0	0	0	0	0	0	0	0	0	0	0	0	0	0	0		0	0	0	0	0	0		0	0
1	0	0	0	0	GI:13488270	type IV secretion system protein		0	0	0	0	0	1	0	0	0	0	0	0	0	0	0	0	0	0	0	0	0	0	0	0	0	0	0	0	0	0	0	0		0	0	0	0	0	0		0	0
13	0	0	0	0	GI:13488286	phosphonates transport ATP-binding protein PhnK		1	0	1	1	0	0	0	0	0	1	1	0	0	1	0	1	0	0	0	1	0	1	1	0	0	0	1	1	0	0	0	1		0	0	0	0	0	0		0	1
1	0	0	0	0	GI:13488291	plasmid partitioning protein ParA		0	0	0	0	0	1	0	0	0	0	0	0	0	0	0	0	0	0	0	0	0	0	0	0	0	0	0	0	0	0	0	0		0	0	0	0	0	0		0	0
1	0	0	0	0	GI:13488292	hypothetical protein		0	0	0	0	0	1	0	0	0	0	0	0	0	0	0	0	0	0	0	0	0	0	0	0	0	0	0	0	0	0	0	0		0	0	0	0	0	0		0	0
1	0	0	0	0	GI:13488293	hypothetical protein		0	0	0	0	0	1	0	0	0	0	0	0	0	0	0	0	0	0	0	0	0	0	0	0	0	0	0	0	0	0	0	0		0	0	0	0	0	0		0	0
1	0	0	0	0	GI:13488306	hypothetical protein		0	0	0	0	0	0	0	0	0	0	0	0	0	0	0	0	0	0	0	0	0	0	0	0	0	0	1	0	0	0	0	0		0	0	0	0	0	0		0	1
3	0	0	0	0	GI:13488324	hypothetical protein		0	1	0	0	0	0	0	0	0	1	1	0	0	0	0	0	0	0	0	0	0	0	0	0	0	0	0	0	0	0	0	0		0	0	0	0	0	0		0	0
4	0	0	0	0	GI:13488328	hypothetical protein		0	0	0	1	0	1	0	1	0	0	0	1	0	0	0	0	0	0	0	0	0	0	0	0	0	0	0	0	0	0	0	0		0	0	0	0	0	0		1	0
1	0	0	0	0	GI:13488334	hypothetical protein		0	0	0	0	0	1	0	0	0	0	0	0	0	0	0	0	0	0	0	0	0	0	0	0	0	0	0	0	0	0	0	0		0	0	0	0	0	0		0	0
5	0	0	0	0	GI:13488344	hypothetical protein		0	0	0	0	0	1	0	0	0	0	0	1	0	1	0	0	0	1	0	0	0	0	0	0	0	0	1	0	0	0	0	0		0	0	0	0	0	0		1	0
1	0	0	0	0	GI:13488353	hypothetical protein		0	0	0	0	0	1	0	0	0	0	0	0	0	0	0	0	0	0	0	0	0	0	0	0	0	0	0	0	0	0	0	0		0	0	0	0	0	0		0	0
12	0	0	0	0	GI:13488361	hypothetical protein		0	0	1	1	0	0	0	0	0	1	1	0	0	0	0	1	0	1	0	1	0	1	1	0	0	0	1	1	0	0	0	1		0	0	0	0	0	0		1	1
1	0	0	0	0	GI:13488362	alkylphosphonate uptake protein PhnA		0	0	0	0	0	1	0	0	0	0	0	0	0	0	0	0	0	0	0	0	0	0	0	0	0	0	0	0	0	0	0	0		0	0	0	0	0	0		0	0
1	0	0	0	0	GI:13488365	hypothetical protein		0	0	0	0	0	1	0	0	0	0	0	0	0	0	0	0	0	0	0	0	0	0	0	0	0	0	0	0	0	0	0	0		0	0	0	0	0	0		0	0
30	0	0	0	19	GI:13488399	pyruvate dehydrogenase E1 component-like protein		1	1	1	1	1	1	1	1	1	1	1	1	1	1	1	1	1	0	1	1	1	1	1	1	1	1	0	1	1	1	1	1		0	0	0	0	0	0		1	1
5	0	0	0	0	GI:13488407	hypothetical protein		0	0	0	0	1	0	0	0	1	1	1	0	0	0	0	1	0	0	0	0	0	0	0	0	0	0	0	0	0	0	0	0		0	0	0	0	0	0		0	0
2	0	0	0	0	GI:13488446	hypothetical protein		0	0	0	0	0	0	0	0	0	0	0	0	0	1	0	0	1	0	0	0	0	0	0	0	0	0	0	0	0	0	0	0		0	0	0	0	0	0		0	1
1	0	0	0	0	GI:13488459	conjugal transfer protein; TrbC		0	0	0	1	0	0	0	0	0	0	0	0	0	0	0	0	0	0	0	0	0	0	0	0	0	0	0	0	0	0	0	0		0	0	0	0	0	0		0	0
11	0	0	0	0	GI:13488487	transposase		0	0	0	1	0	0	0	0	1	0	0	1	1	0	0	0	1	0	1	1	1	1	1	0	0	0	0	0	0	0	0	1		0	0	0	0	0	0		0	1
10	0	0	0	0	GI:13488488	transposase		0	0	0	1	1	0	0	0	0	1	1	0	0	0	0	0	1	0	0	1	1	1	1	0	0	0	0	0	0	0	0	1		0	0	0	0	0	0		0	0
4	0	0	0	0	GI:13488526	hypothetical protein		0	0	0	0	0	1	0	0	0	0	0	0	0	0	0	0	0	0	0	1	0	1	1	0	0	0	0	0	0	0	0	0		0	0	0	0	0	0		0	0
10	0	0	0	0	GI:13488532	hypothetical protein		0	0	0	1	1	0	0	0	0	1	1	0	0	0	0	0	1	0	0	1	1	1	1	0	0	0	0	0	0	0	0	1		0	0	0	0	0	0		0	0
15	0	0	0	0	GI:13488537	putative plasmid stabilization protein		1	1	1	1	0	0	1	1	1	0	0	0	0	0	0	0	0	1	0	0	0	0	0	0	0	1	1	1	1	1	1	1		0	0	0	0	0	0		0	0
1	0	0	0	0	GI:13488542	DNA polymerase IV involved in translesion DNA polymerization with beta clamp of polymerase III; belongs to Y family of polymerases; does not contain proofreading function		0	0	0	0	0	0	0	0	0	0	0	0	0	0	1	0	0	0	0	0	0	0	0	0	0	0	0	0	0	0	0	0		0	0	0	0	0	0		0	0
1	0	0	0	0	GI:13488548	hypothetical protein		0	0	0	0	0	0	0	0	0	0	0	0	0	0	0	0	1	0	0	0	0	0	0	0	0	0	0	0	0	0	0	0		0	0	0	0	0	0		0	0
5	0	0	0	0	GI:13488569	conjugal transfer protein; TraF		0	0	0	0	0	0	0	0	1	0	0	0	0	0	0	0	0	0	0	0	0	0	0	0	0	1	0	1	1	0	0	1		0	0	0	0	0	0		0	0
11	0	0	0	0	GI:47060340	transposase		0	0	0	1	0	0	0	0	1	0	0	1	1	0	0	0	1	0	1	1	1	1	1	0	0	0	0	0	0	0	0	1		0	0	0	0	0	0		0	1
[truncated: 15 more columns]

## Sheet: Metadata
Column	Explanation
count (focal_SI+)	Number of genomes within focal_SI+ group containing accession
Mloti Island?	Coded as "1" if feature found within defined boundaries of symbiosis island in M. loti genome (MAFF303099)
Laranjo?	Coded as "1" if feature part of Laranjo et al list of symbiosis-related genes
Haskett?	Coded as "1" if feature part of Haskett et al list of genes implicated in HGT of symbiosis island
near-core SI cluster	Cluster number for feature based on heatmap clustering of pairwise ANI profiles. Features coded as "none" if identified as near-core SI gene but do not fall in significant gene cluster. Features coded as "0" if not identified as near-core SI gene.
Gene	Accession/gene ID for feature
Description	Gene name or description (if known)
*	All additional columns contain strain names sorted by group with data coded as 1/0 representing presence/absence of feature
